# Supplementary material for: Diversify the syllabi: Underrepresentation of female authors in college course readings
Source: PLoS One. 2020 Oct 28;15(10):e0239012. doi: 10.1371/journal.pone.0239012 (PMC7592743; doi:10.1371/journal.pone.0239012)
Supplement: S1 Data — (CSV) [file pone.0239012.s001.csv]

school_name	dept_area_code	category	reading	course_id	gender.instructor	gender.first.author	gender.instructor2	gender.last.author	gender.other.author	gender.other.2	gender.instructor3	gender.instructor4	gender.other.3	gender.other.4	gender.other.5	gender.other.6	gender.other.7	gender.other.8	gender.other.9	gender.other.10	gender.other.11	gender.other.67	gender.other.12	gender.other.13	gender.other.14	gender.other.15	gender.other.16	gender.other.17	gender.other.18	gender.other.19	gender.other.20	gender.other.21	gender.other.22	gender.other.23	gender.other.24	gender.other.25	gender.other.26	gender.other.27	gender.other.28	gender.other.29	gender.instructor5	gender.instructor6	gender.instructor7	gender.other.30	gender.other.31	gender.other.32	gender.other.33	gender.other.34	gender.other.35
5	DA	Other	Tufte, Edward. Envisioning Information. Cheshire, CT: Graphics Press, 1990	DA-001	male	male	male	NA	NA	NA	NA	NA	NA	NA	NA	NA	NA	NA	NA	NA	NA	NA	NA	NA	NA	NA	NA	NA	NA	NA	NA	NA	NA	NA	NA	NA	NA	NA	NA	NA	NA	NA	NA	NA	NA	NA	NA	NA	NA
5	DA	Other	LeWitt, Sol. Sol LeWitt Wall Drawings, 1984-1992. Kunsthalle Bern, 1992	DA-001	male	female	male	NA	NA	NA	NA	NA	NA	NA	NA	NA	NA	NA	NA	NA	NA	NA	NA	NA	NA	NA	NA	NA	NA	NA	NA	NA	NA	NA	NA	NA	NA	NA	NA	NA	NA	NA	NA	NA	NA	NA	NA	NA	NA
5	DA	Other	Lewis, Paul; Tsurumaki, Marc; Lewis, David. Manual of Section. NewYork: Princeton Architectural Press, 2016	DA-001	male	male	male	male	male	NA	NA	NA	NA	NA	NA	NA	NA	NA	NA	NA	NA	NA	NA	NA	NA	NA	NA	NA	NA	NA	NA	NA	NA	NA	NA	NA	NA	NA	NA	NA	NA	NA	NA	NA	NA	NA	NA	NA	NA
5	DA	Other	Monge, Gaspard. G_om_trie descriptive. Augm. d'une Th_orie des ombres et de la perspective, extraite des papiers de l'auteur, par M. Brisson. Bruxelles, H. Remy, 1834	DA-001	male	male	male	NA	NA	NA	NA	NA	NA	NA	NA	NA	NA	NA	NA	NA	NA	NA	NA	NA	NA	NA	NA	NA	NA	NA	NA	NA	NA	NA	NA	NA	NA	NA	NA	NA	NA	NA	NA	NA	NA	NA	NA	NA	NA
5	DA	Other	Yee, Rendow. Architectural Drawing: A Visual Compendium of Types and Methods. New Jersey: John Wiley & Sons, 2013	DA-001	male	unknown	male	NA	NA	NA	NA	NA	NA	NA	NA	NA	NA	NA	NA	NA	NA	NA	NA	NA	NA	NA	NA	NA	NA	NA	NA	NA	NA	NA	NA	NA	NA	NA	NA	NA	NA	NA	NA	NA	NA	NA	NA	NA	NA
5	DA	Other	Pallasmaa, Juhani. The Thinking Hand: Existential and Embodied Wisdom in Architecture. West Sussex, United Kingdom: John Wiley & Sons, 2009	DA-001	male	male	male	NA	NA	NA	NA	NA	NA	NA	NA	NA	NA	NA	NA	NA	NA	NA	NA	NA	NA	NA	NA	NA	NA	NA	NA	NA	NA	NA	NA	NA	NA	NA	NA	NA	NA	NA	NA	NA	NA	NA	NA	NA	NA
5	DA	Other	Ching, Francis D.K. Architectural Graphics. New Jersey: John Wiley & Sons, 2015	DA-001	male	male	male	NA	NA	NA	NA	NA	NA	NA	NA	NA	NA	NA	NA	NA	NA	NA	NA	NA	NA	NA	NA	NA	NA	NA	NA	NA	NA	NA	NA	NA	NA	NA	NA	NA	NA	NA	NA	NA	NA	NA	NA	NA	NA
5	DA	Other	Uddin, M. Saleh. Hybrid Drawing Techniques by Contemporary Architects and Designers. New York: John Wiley & Sons, 1999	DA-001	male	male	male	NA	NA	NA	NA	NA	NA	NA	NA	NA	NA	NA	NA	NA	NA	NA	NA	NA	NA	NA	NA	NA	NA	NA	NA	NA	NA	NA	NA	NA	NA	NA	NA	NA	NA	NA	NA	NA	NA	NA	NA	NA	NA
5	DA	Other	Le Witt, Sol. Twenty-five Years of Wall Drawings, 1968-1993. Seattle : University of Washington Press, 1993	DA-001	male	female	male	NA	NA	NA	NA	NA	NA	NA	NA	NA	NA	NA	NA	NA	NA	NA	NA	NA	NA	NA	NA	NA	NA	NA	NA	NA	NA	NA	NA	NA	NA	NA	NA	NA	NA	NA	NA	NA	NA	NA	NA	NA	NA
5	DA	Other	No reading	DA-005	female	NA	NA	NA	NA	NA	NA	NA	NA	NA	NA	NA	NA	NA	NA	NA	NA	NA	NA	NA	NA	NA	NA	NA	NA	NA	NA	NA	NA	NA	NA	NA	NA	NA	NA	NA	NA	NA	NA	NA	NA	NA	NA	NA	NA
5	DA	Other	Complexity and Contradiction in Architecture.	DA-014	male	male	female	NA	NA	NA	NA	NA	NA	NA	NA	NA	NA	NA	NA	NA	NA	NA	NA	NA	NA	NA	NA	NA	NA	NA	NA	NA	NA	NA	NA	NA	NA	NA	NA	NA	NA	NA	NA	NA	NA	NA	NA	NA	NA
5	DA	Other	Delirious New York	DA-014	male	male	female	NA	NA	NA	NA	NA	NA	NA	NA	NA	NA	NA	NA	NA	NA	NA	NA	NA	NA	NA	NA	NA	NA	NA	NA	NA	NA	NA	NA	NA	NA	NA	NA	NA	NA	NA	NA	NA	NA	NA	NA	NA	NA
5	DA	Other	The Mathematics of the Ideal Villa and Other Essays	DA-014	male	male	female	NA	NA	NA	NA	NA	NA	NA	NA	NA	NA	NA	NA	NA	NA	NA	NA	NA	NA	NA	NA	NA	NA	NA	NA	NA	NA	NA	NA	NA	NA	NA	NA	NA	NA	NA	NA	NA	NA	NA	NA	NA	NA
5	DA	Other	Education of an Architect: A Point of View Stan Allen, Practice, Architecture, Technique and Representation	DA-014	male	male	female	NA	NA	NA	NA	NA	NA	NA	NA	NA	NA	NA	NA	NA	NA	NA	NA	NA	NA	NA	NA	NA	NA	NA	NA	NA	NA	NA	NA	NA	NA	NA	NA	NA	NA	NA	NA	NA	NA	NA	NA	NA	NA
5	DA	Other	Exodus / or the voluntary prisoners of architecture,	DA-014	male	male	female	female	female	male	NA	NA	NA	NA	NA	NA	NA	NA	NA	NA	NA	NA	NA	NA	NA	NA	NA	NA	NA	NA	NA	NA	NA	NA	NA	NA	NA	NA	NA	NA	NA	NA	NA	NA	NA	NA	NA	NA	NA
5	DA	Other	El Bully Methodology	DA-014	male	male	female	NA	NA	NA	NA	NA	NA	NA	NA	NA	NA	NA	NA	NA	NA	NA	NA	NA	NA	NA	NA	NA	NA	NA	NA	NA	NA	NA	NA	NA	NA	NA	NA	NA	NA	NA	NA	NA	NA	NA	NA	NA	NA
5	DA	Other	Ornament and Crime: Selected Essays	DA-014	male	male	female	NA	NA	NA	NA	NA	NA	NA	NA	NA	NA	NA	NA	NA	NA	NA	NA	NA	NA	NA	NA	NA	NA	NA	NA	NA	NA	NA	NA	NA	NA	NA	NA	NA	NA	NA	NA	NA	NA	NA	NA	NA	NA
5	DA	Other	Scientific Autobiography,	DA-014	male	male	female	NA	NA	NA	NA	NA	NA	NA	NA	NA	NA	NA	NA	NA	NA	NA	NA	NA	NA	NA	NA	NA	NA	NA	NA	NA	NA	NA	NA	NA	NA	NA	NA	NA	NA	NA	NA	NA	NA	NA	NA	NA	NA
5	DA	Other	Made in Tokyo.	DA-014	male	male	female	female	NA	NA	NA	NA	NA	NA	NA	NA	NA	NA	NA	NA	NA	NA	NA	NA	NA	NA	NA	NA	NA	NA	NA	NA	NA	NA	NA	NA	NA	NA	NA	NA	NA	NA	NA	NA	NA	NA	NA	NA	NA
5	DA	Other	The Hidden Core of Architecture	DA-014	male	male	female	NA	NA	NA	NA	NA	NA	NA	NA	NA	NA	NA	NA	NA	NA	NA	NA	NA	NA	NA	NA	NA	NA	NA	NA	NA	NA	NA	NA	NA	NA	NA	NA	NA	NA	NA	NA	NA	NA	NA	NA	NA	NA
5	DA	Other	Ten Canonical Buildings	DA-014	male	male	female	NA	NA	NA	NA	NA	NA	NA	NA	NA	NA	NA	NA	NA	NA	NA	NA	NA	NA	NA	NA	NA	NA	NA	NA	NA	NA	NA	NA	NA	NA	NA	NA	NA	NA	NA	NA	NA	NA	NA	NA	NA	NA
5	DA	Other	The Function of Form	DA-014	male	male	female	NA	NA	NA	NA	NA	NA	NA	NA	NA	NA	NA	NA	NA	NA	NA	NA	NA	NA	NA	NA	NA	NA	NA	NA	NA	NA	NA	NA	NA	NA	NA	NA	NA	NA	NA	NA	NA	NA	NA	NA	NA	NA
5	DA	Other	S, M, L, XL	DA-014	male	male	female	NA	NA	NA	NA	NA	NA	NA	NA	NA	NA	NA	NA	NA	NA	NA	NA	NA	NA	NA	NA	NA	NA	NA	NA	NA	NA	NA	NA	NA	NA	NA	NA	NA	NA	NA	NA	NA	NA	NA	NA	NA	NA
5	DA	Other	Animate Form	DA-014	male	male	female	NA	NA	NA	NA	NA	NA	NA	NA	NA	NA	NA	NA	NA	NA	NA	NA	NA	NA	NA	NA	NA	NA	NA	NA	NA	NA	NA	NA	NA	NA	NA	NA	NA	NA	NA	NA	NA	NA	NA	NA	NA	NA
5	DA	Other	Architectural Principles in the Age of Humanism	DA-014	male	male	female	NA	NA	NA	NA	NA	NA	NA	NA	NA	NA	NA	NA	NA	NA	NA	NA	NA	NA	NA	NA	NA	NA	NA	NA	NA	NA	NA	NA	NA	NA	NA	NA	NA	NA	NA	NA	NA	NA	NA	NA	NA	NA
5	DA	Other	Towards an Architecture	DA-014	male	male	female	NA	NA	NA	NA	NA	NA	NA	NA	NA	NA	NA	NA	NA	NA	NA	NA	NA	NA	NA	NA	NA	NA	NA	NA	NA	NA	NA	NA	NA	NA	NA	NA	NA	NA	NA	NA	NA	NA	NA	NA	NA	NA
5	DA	Other	Architecture Essay on Art	DA-014	male	male	female	NA	NA	NA	NA	NA	NA	NA	NA	NA	NA	NA	NA	NA	NA	NA	NA	NA	NA	NA	NA	NA	NA	NA	NA	NA	NA	NA	NA	NA	NA	NA	NA	NA	NA	NA	NA	NA	NA	NA	NA	NA	NA
5	DA	Other	Atlas of Novel Tectonics	DA-014	male	male	female	NA	NA	NA	NA	NA	NA	NA	NA	NA	NA	NA	NA	NA	NA	NA	NA	NA	NA	NA	NA	NA	NA	NA	NA	NA	NA	NA	NA	NA	NA	NA	NA	NA	NA	NA	NA	NA	NA	NA	NA	NA	NA
5	DA	Other	The Politics of the Envelope	DA-014	male	male	female	NA	NA	NA	NA	NA	NA	NA	NA	NA	NA	NA	NA	NA	NA	NA	NA	NA	NA	NA	NA	NA	NA	NA	NA	NA	NA	NA	NA	NA	NA	NA	NA	NA	NA	NA	NA	NA	NA	NA	NA	NA	NA
5	DA	Other	Learning from las Vegas.	DA-014	male	male	female	male	female	NA	NA	NA	NA	NA	NA	NA	NA	NA	NA	NA	NA	NA	NA	NA	NA	NA	NA	NA	NA	NA	NA	NA	NA	NA	NA	NA	NA	NA	NA	NA	NA	NA	NA	NA	NA	NA	NA	NA	NA
5	DE	Other	Mistry, Jayalaxshmi, et al. 2005. Indigenous fire management in the cerrado of Brazil: the case of the Krah<aa> of Tocant<d5>ns. Human Ecology 33(3): 365-386.	DE-023	male	unknown	NA	male	male	female	NA	NA	unknown	unknown	NA	NA	NA	NA	NA	NA	NA	NA	NA	NA	NA	NA	NA	NA	NA	NA	NA	NA	NA	NA	NA	NA	NA	NA	NA	NA	NA	NA	NA	NA	NA	NA	NA	NA	NA
5	DE	Other	Murray, Darrel. 2014. Nutrient cycles: ecosystem to ecosphere [PowerPoint presentation extract]. University of Illinois at Chicago Circle, used by permission of author.	DE-023	male	male	NA	NA	NA	NA	NA	NA	NA	NA	NA	NA	NA	NA	NA	NA	NA	NA	NA	NA	NA	NA	NA	NA	NA	NA	NA	NA	NA	NA	NA	NA	NA	NA	NA	NA	NA	NA	NA	NA	NA	NA	NA	NA	NA
5	DE	Other	Little, Jane. 2009. The carbon equation: can forests save us from climate change? Nature Conservancy Magazine, Winter 2009: 48-55.	DE-023	male	female	NA	NA	NA	NA	NA	NA	NA	NA	NA	NA	NA	NA	NA	NA	NA	NA	NA	NA	NA	NA	NA	NA	NA	NA	NA	NA	NA	NA	NA	NA	NA	NA	NA	NA	NA	NA	NA	NA	NA	NA	NA	NA	NA
5	DE	Other	Lister, Nina-Marie. 2007. Sustainable large parks: ecological design or designer ecology? In: Czerniak, J. and G. Hargreaves, eds. Large Parks. New York: Princeton Architectural Press, pp. 34-57.	DE-023	male	female	NA	NA	NA	NA	NA	NA	NA	NA	NA	NA	NA	NA	NA	NA	NA	NA	NA	NA	NA	NA	NA	NA	NA	NA	NA	NA	NA	NA	NA	NA	NA	NA	NA	NA	NA	NA	NA	NA	NA	NA	NA	NA	NA
5	DE	Other	Zivkovic, Boris. 2011. From genes to species: a primer on evolution. Scientific American blogs, 24 September 2011, 4 pp.	DE-023	male	male	NA	NA	NA	NA	NA	NA	NA	NA	NA	NA	NA	NA	NA	NA	NA	NA	NA	NA	NA	NA	NA	NA	NA	NA	NA	NA	NA	NA	NA	NA	NA	NA	NA	NA	NA	NA	NA	NA	NA	NA	NA	NA	NA
5	DE	Other	Tonietto, R., et al. 2011. A comparison of bee communities of Chicago green roofs, parks, and prairies. Landscape and Urban Planning 103: 102-108.	DE-023	male	female	NA	male	male	male	NA	NA	female	NA	NA	NA	NA	NA	NA	NA	NA	NA	NA	NA	NA	NA	NA	NA	NA	NA	NA	NA	NA	NA	NA	NA	NA	NA	NA	NA	NA	NA	NA	NA	NA	NA	NA	NA	NA
5	DE	Other	Beck, Travis. 2013. The Stuff of Life: Promoting Living Soils and Healthy Waters, In: Principles of Ecological Landscape Design. Washington, DC: Island Press, 2013. 125-152.	DE-023	male	male	NA	NA	NA	NA	NA	NA	NA	NA	NA	NA	NA	NA	NA	NA	NA	NA	NA	NA	NA	NA	NA	NA	NA	NA	NA	NA	NA	NA	NA	NA	NA	NA	NA	NA	NA	NA	NA	NA	NA	NA	NA	NA	NA
5	DE	Other	Caro, Tim, et al. 2012. Conservation in the Anthropocene. Conservation Biology 26: 185-188.	DE-023	male	male	NA	female	male	male	NA	NA	female	NA	NA	NA	NA	NA	NA	NA	NA	NA	NA	NA	NA	NA	NA	NA	NA	NA	NA	NA	NA	NA	NA	NA	NA	NA	NA	NA	NA	NA	NA	NA	NA	NA	NA	NA	NA
5	DE	Other	Mendelson, Jon, et al. 1994. Carving up the woods: savanna restoration in northeastern Illinois. Restoration and Management Notes 10(2): 127-131.	DE-023	male	male	NA	female	male	NA	NA	NA	NA	NA	NA	NA	NA	NA	NA	NA	NA	NA	NA	NA	NA	NA	NA	NA	NA	NA	NA	NA	NA	NA	NA	NA	NA	NA	NA	NA	NA	NA	NA	NA	NA	NA	NA	NA	NA
5	DE	Other	Wilhelm, Gerry. 2009. The Realities of CO2: Seeing through the Smog of Rhetoric and Politics. Elmhurst, IL: Conservation Research Institute, 14 pp.	DE-023	male	male	NA	NA	NA	NA	NA	NA	NA	NA	NA	NA	NA	NA	NA	NA	NA	NA	NA	NA	NA	NA	NA	NA	NA	NA	NA	NA	NA	NA	NA	NA	NA	NA	NA	NA	NA	NA	NA	NA	NA	NA	NA	NA	NA
5	DE	Other	Nelson, Paul. 2010. The biogeography of Missouri. Chapter 1 (pp. 2-35) in: The Terrestrial Natural Communities of Missouri. Jefferson City, MO: Missouri Natural Areas Committee.	DE-023	male	male	NA	NA	NA	NA	NA	NA	NA	NA	NA	NA	NA	NA	NA	NA	NA	NA	NA	NA	NA	NA	NA	NA	NA	NA	NA	NA	NA	NA	NA	NA	NA	NA	NA	NA	NA	NA	NA	NA	NA	NA	NA	NA	NA
5	DE	Other	Beck, Travis. 2013. Principles of Ecological Landscape Design. Washington DC: Island Press xiv + 280 pp.	DE-023	male	male	NA	NA	NA	NA	NA	NA	NA	NA	NA	NA	NA	NA	NA	NA	NA	NA	NA	NA	NA	NA	NA	NA	NA	NA	NA	NA	NA	NA	NA	NA	NA	NA	NA	NA	NA	NA	NA	NA	NA	NA	NA	NA	NA
5	DE	Other	Patchett, James and G. Wilhelm. 2012. Designing sustainable systems: fact or fancy? Elmhurst, IL: Conservation Research Institute, 9 pp.	DE-023	male	male	NA	unknown	NA	NA	NA	NA	NA	NA	NA	NA	NA	NA	NA	NA	NA	NA	NA	NA	NA	NA	NA	NA	NA	NA	NA	NA	NA	NA	NA	NA	NA	NA	NA	NA	NA	NA	NA	NA	NA	NA	NA	NA	NA
5	DE	Other	Johnson, Bart. et al. 2005. The nature of dialogue and the dialogue of nature: designers and ecologists in collaboration. In: Johnson, B. and K. Hill, eds. Ecology and design: frameworks for learning. Washington, DC: Island Press, pp. 85-110.	DE-023	male	male	NA	NA	NA	NA	NA	NA	NA	NA	NA	NA	NA	NA	NA	NA	NA	NA	NA	NA	NA	NA	NA	NA	NA	NA	NA	NA	NA	NA	NA	NA	NA	NA	NA	NA	NA	NA	NA	NA	NA	NA	NA	NA	NA
5	DE	Other	Black, Scott, et al. 2007. Pollinators in natural areas _ a primer on habitat management. Xerces Society Invertebrate Conservation Fact Sheet, 8 pp.	DE-023	male	male	NA	male	male	male	NA	NA	NA	NA	NA	NA	NA	NA	NA	NA	NA	NA	NA	NA	NA	NA	NA	NA	NA	NA	NA	NA	NA	NA	NA	NA	NA	NA	NA	NA	NA	NA	NA	NA	NA	NA	NA	NA	NA
5	DE	Other	Ladd, D. 2018. Ancient players, new game: the origins of our tallgrass prairies. Missouri Prairie Journal 39: 8-14.	DE-023	male	male	NA	NA	NA	NA	NA	NA	NA	NA	NA	NA	NA	NA	NA	NA	NA	NA	NA	NA	NA	NA	NA	NA	NA	NA	NA	NA	NA	NA	NA	NA	NA	NA	NA	NA	NA	NA	NA	NA	NA	NA	NA	NA	NA
5	DE	Other	[Ollinger, Scott]. 2009. An introduction to the global carbon cycle. University of New Hampshire, GLOBE Carbon Cycle Project, 12 pp.	DE-023	male	male	NA	NA	NA	NA	NA	NA	NA	NA	NA	NA	NA	NA	NA	NA	NA	NA	NA	NA	NA	NA	NA	NA	NA	NA	NA	NA	NA	NA	NA	NA	NA	NA	NA	NA	NA	NA	NA	NA	NA	NA	NA	NA	NA
5	DE	Other	Ehrenfeld, David. 1995. Vanishing Knowledge. Excerpted from The Sun, 3 pp.	DE-023	male	male	NA	NA	NA	NA	NA	NA	NA	NA	NA	NA	NA	NA	NA	NA	NA	NA	NA	NA	NA	NA	NA	NA	NA	NA	NA	NA	NA	NA	NA	NA	NA	NA	NA	NA	NA	NA	NA	NA	NA	NA	NA	NA	NA
5	DE	Other	Price, Thomas et al. 2004. Fuzzy edges between green and blue: how designers are reshaping aquatic shorelines. New Orleans, LA: ASLA Annual Conference, 6 pp.	DE-023	male	male	NA	NA	NA	NA	NA	NA	NA	NA	NA	NA	NA	NA	NA	NA	NA	NA	NA	NA	NA	NA	NA	NA	NA	NA	NA	NA	NA	NA	NA	NA	NA	NA	NA	NA	NA	NA	NA	NA	NA	NA	NA	NA	NA
5	DE	Other	Steffen, Will, et al. 2011. The Anthropocene: From Global Change to Planetary Stewardship. Ambio 40(7): 739-761.	DE-023	male	male	NA	male	male	female	NA	NA	male	male	female	female	male	male	female	male	unknown	NA	male	male	male	NA	NA	NA	NA	NA	NA	NA	NA	NA	NA	NA	NA	NA	NA	NA	NA	NA	NA	NA	NA	NA	NA	NA	NA
5	DE	Other	Patchett, James and Gerould Wilhelm. 2008. The Ecology and Culture of Water. Elmhurst, IL: Conservation Research Institute, 19 pp.	DE-023	male	male	NA	unknown	NA	NA	NA	NA	NA	NA	NA	NA	NA	NA	NA	NA	NA	NA	NA	NA	NA	NA	NA	NA	NA	NA	NA	NA	NA	NA	NA	NA	NA	NA	NA	NA	NA	NA	NA	NA	NA	NA	NA	NA	NA
5	DE	Other	Wilhelm, G. 1996. What is ecological restoration and why is it important? Elmhurst, IL: Conservation Research Institute, 7 p.	DE-023	male	unknown	NA	NA	NA	NA	NA	NA	NA	NA	NA	NA	NA	NA	NA	NA	NA	NA	NA	NA	NA	NA	NA	NA	NA	NA	NA	NA	NA	NA	NA	NA	NA	NA	NA	NA	NA	NA	NA	NA	NA	NA	NA	NA	NA
5	DE	Other	Harris, Bradford. 2013. Evolution<cd>s other narrative. American Scientist 101(6), 3 pp.	DE-023	male	male	NA	NA	NA	NA	NA	NA	NA	NA	NA	NA	NA	NA	NA	NA	NA	NA	NA	NA	NA	NA	NA	NA	NA	NA	NA	NA	NA	NA	NA	NA	NA	NA	NA	NA	NA	NA	NA	NA	NA	NA	NA	NA	NA
5	DE	Other	Ladd, Doug. 2009. Sustaining our natural heritage: ten (suggested) conservation commandments. Missouriensis 30: 47-58.	DE-023	male	male	NA	NA	NA	NA	NA	NA	NA	NA	NA	NA	NA	NA	NA	NA	NA	NA	NA	NA	NA	NA	NA	NA	NA	NA	NA	NA	NA	NA	NA	NA	NA	NA	NA	NA	NA	NA	NA	NA	NA	NA	NA	NA	NA
5	DE	Other	Kearns, Carol. 2010. Conservation of Biodiversity. Nature Education Knowledge 3(10): 9 pp.	DE-023	male	female	NA	NA	NA	NA	NA	NA	NA	NA	NA	NA	NA	NA	NA	NA	NA	NA	NA	NA	NA	NA	NA	NA	NA	NA	NA	NA	NA	NA	NA	NA	NA	NA	NA	NA	NA	NA	NA	NA	NA	NA	NA	NA	NA
5	DE	Other	Kenney, Melissa et al. 2012. Is urban stream restoration worth it? Journal of the American Water Resources Association 48(3): 603-615.	DE-023	male	female	NA	female	male	male	NA	NA	male	NA	NA	NA	NA	NA	NA	NA	NA	NA	NA	NA	NA	NA	NA	NA	NA	NA	NA	NA	NA	NA	NA	NA	NA	NA	NA	NA	NA	NA	NA	NA	NA	NA	NA	NA	NA
5	DE	Other	Wilhelm, Gerry. 1987. The Arboretum<cd>s East Woods: are they forever? Morton Arboretum Quarterly 23(4): 54-62.	DE-023	male	male	NA	NA	NA	NA	NA	NA	NA	NA	NA	NA	NA	NA	NA	NA	NA	NA	NA	NA	NA	NA	NA	NA	NA	NA	NA	NA	NA	NA	NA	NA	NA	NA	NA	NA	NA	NA	NA	NA	NA	NA	NA	NA	NA
5	DE	Other	Laland, Kevin, Gregory Wray, et al. 2014. Does evolutionary theory need a rethink? Nature 514: 161-164.	DE-023	male	male	NA	NA	NA	NA	NA	NA	NA	NA	NA	NA	NA	NA	NA	NA	NA	NA	NA	NA	NA	NA	NA	NA	NA	NA	NA	NA	NA	NA	NA	NA	NA	NA	NA	NA	NA	NA	NA	NA	NA	NA	NA	NA	NA
5	DE	Other	Kareiva, Peter, et al. 2012. Conservation in the Anthropocene: beyond solitude and fragility. Breakthrough Journal: 11 pp.	DE-023	male	female	NA	male	male	NA	NA	NA	NA	NA	NA	NA	NA	NA	NA	NA	NA	NA	NA	NA	NA	NA	NA	NA	NA	NA	NA	NA	NA	NA	NA	NA	NA	NA	NA	NA	NA	NA	NA	NA	NA	NA	NA	NA	NA
4	CT	Other	Brian Spilker, Benjamin Ayers, John Barrick, Edmund Outslay, John Robinson, Connie Weaver, and Ronald Worsham, Essentials of Federal Taxation (with Connect Accounting), 2019 edition	CT-006	female	male	NA	male	male	male	NA	NA	male	male	female	NA	NA	NA	NA	NA	NA	NA	NA	NA	NA	NA	NA	NA	NA	NA	NA	NA	NA	NA	NA	NA	NA	NA	NA	NA	NA	NA	NA	NA	NA	NA	NA	NA	NA
4	CC	Other	Michael Porter (1996), _What is Strategy?<94> Harvard Business Review	CC-033	male	male	NA	NA	NA	NA	NA	NA	NA	NA	NA	NA	NA	NA	NA	NA	NA	NA	NA	NA	NA	NA	NA	NA	NA	NA	NA	NA	NA	NA	NA	NA	NA	NA	NA	NA	NA	NA	NA	NA	NA	NA	NA	NA	NA
4	CC	Other	Michael Porter (1996), _What is Strategy?<94> Harvard Business Review	CC-033	male	male	NA	NA	NA	NA	NA	NA	NA	NA	NA	NA	NA	NA	NA	NA	NA	NA	NA	NA	NA	NA	NA	NA	NA	NA	NA	NA	NA	NA	NA	NA	NA	NA	NA	NA	NA	NA	NA	NA	NA	NA	NA	NA	NA
4	CC	Other	Michael Porter (2008), The Five Competitive Forces the Shape Strategy, Harvard Business Review	CC-033	male	male	NA	NA	NA	NA	NA	NA	NA	NA	NA	NA	NA	NA	NA	NA	NA	NA	NA	NA	NA	NA	NA	NA	NA	NA	NA	NA	NA	NA	NA	NA	NA	NA	NA	NA	NA	NA	NA	NA	NA	NA	NA	NA	NA
4	CC	Other	Michael Porter (2008), The Five Competitive Forces the Shape Strategy, Harvard Business Review	CC-033	male	male	NA	NA	NA	NA	NA	NA	NA	NA	NA	NA	NA	NA	NA	NA	NA	NA	NA	NA	NA	NA	NA	NA	NA	NA	NA	NA	NA	NA	NA	NA	NA	NA	NA	NA	NA	NA	NA	NA	NA	NA	NA	NA	NA
4	CC	Other	The S-Curve and its Strategic Lessons(2009)	CC-033	male	NA	NA	NA	NA	NA	NA	NA	NA	NA	NA	NA	NA	NA	NA	NA	NA	NA	NA	NA	NA	NA	NA	NA	NA	NA	NA	NA	NA	NA	NA	NA	NA	NA	NA	NA	NA	NA	NA	NA	NA	NA	NA	NA	NA
4	CC	Other	The S-Curve and its Strategic Lessons(2009)	CC-033	male	NA	NA	NA	NA	NA	NA	NA	NA	NA	NA	NA	NA	NA	NA	NA	NA	NA	NA	NA	NA	NA	NA	NA	NA	NA	NA	NA	NA	NA	NA	NA	NA	NA	NA	NA	NA	NA	NA	NA	NA	NA	NA	NA	NA
4	CC	Other	Henry Mintzberg, Crafting Strategy (1987), Harvard Business Review	CC-033	male	male	NA	NA	NA	NA	NA	NA	NA	NA	NA	NA	NA	NA	NA	NA	NA	NA	NA	NA	NA	NA	NA	NA	NA	NA	NA	NA	NA	NA	NA	NA	NA	NA	NA	NA	NA	NA	NA	NA	NA	NA	NA	NA	NA
4	CC	Other	Henry Mintzberg, Crafting Strategy (1987), Harvard Business Review	CC-033	male	male	NA	NA	NA	NA	NA	NA	NA	NA	NA	NA	NA	NA	NA	NA	NA	NA	NA	NA	NA	NA	NA	NA	NA	NA	NA	NA	NA	NA	NA	NA	NA	NA	NA	NA	NA	NA	NA	NA	NA	NA	NA	NA	NA
4	CC	Other	Barney and Hesterly (2008), Chapter 6, Chapter 7	CC-033	male	male	NA	male	male	NA	NA	NA	NA	NA	NA	NA	NA	NA	NA	NA	NA	NA	NA	NA	NA	NA	NA	NA	NA	NA	NA	NA	NA	NA	NA	NA	NA	NA	NA	NA	NA	NA	NA	NA	NA	NA	NA	NA	NA
4	CC	Other	Barney and Hesterly (2008), Chapter 6, Chapter 7	CC-033	male	male	NA	male	male	NA	NA	NA	NA	NA	NA	NA	NA	NA	NA	NA	NA	NA	NA	NA	NA	NA	NA	NA	NA	NA	NA	NA	NA	NA	NA	NA	NA	NA	NA	NA	NA	NA	NA	NA	NA	NA	NA	NA	NA
4	CC	Other	Hot Topic: Why the Skies Have Gotten Crowded, Wall Street Journal, July 21, 2007	CC-033	male	female	NA	NA	NA	NA	NA	NA	NA	NA	NA	NA	NA	NA	NA	NA	NA	NA	NA	NA	NA	NA	NA	NA	NA	NA	NA	NA	NA	NA	NA	NA	NA	NA	NA	NA	NA	NA	NA	NA	NA	NA	NA	NA	NA
4	CC	Other	Hot Topic: Why the Skies Have Gotten Crowded, Wall Street Journal, July 21, 2007	CC-033	male	female	NA	NA	NA	NA	NA	NA	NA	NA	NA	NA	NA	NA	NA	NA	NA	NA	NA	NA	NA	NA	NA	NA	NA	NA	NA	NA	NA	NA	NA	NA	NA	NA	NA	NA	NA	NA	NA	NA	NA	NA	NA	NA	NA
4	CC	Other	Milton Friedman, _The Social Responsibility of Business is to Increase its Profits,<94> The New York Times Magazine	CC-033	male	male	NA	NA	NA	NA	NA	NA	NA	NA	NA	NA	NA	NA	NA	NA	NA	NA	NA	NA	NA	NA	NA	NA	NA	NA	NA	NA	NA	NA	NA	NA	NA	NA	NA	NA	NA	NA	NA	NA	NA	NA	NA	NA	NA
4	CC	Other	Milton Friedman, _The Social Responsibility of Business is to Increase its Profits,<94> The New York Times Magazine	CC-033	male	male	NA	NA	NA	NA	NA	NA	NA	NA	NA	NA	NA	NA	NA	NA	NA	NA	NA	NA	NA	NA	NA	NA	NA	NA	NA	NA	NA	NA	NA	NA	NA	NA	NA	NA	NA	NA	NA	NA	NA	NA	NA	NA	NA
4	CC	Other	R.Grant (2008), Chapter 1	CC-033	male	male	NA	NA	NA	NA	NA	NA	NA	NA	NA	NA	NA	NA	NA	NA	NA	NA	NA	NA	NA	NA	NA	NA	NA	NA	NA	NA	NA	NA	NA	NA	NA	NA	NA	NA	NA	NA	NA	NA	NA	NA	NA	NA	NA
4	CC	Other	R.Grant (2008), Chapter 1	CC-033	male	male	NA	NA	NA	NA	NA	NA	NA	NA	NA	NA	NA	NA	NA	NA	NA	NA	NA	NA	NA	NA	NA	NA	NA	NA	NA	NA	NA	NA	NA	NA	NA	NA	NA	NA	NA	NA	NA	NA	NA	NA	NA	NA	NA
4	CC	Other	Walker (2008), Chapter 11	CC-033	male	NA	NA	NA	NA	NA	NA	NA	NA	NA	NA	NA	NA	NA	NA	NA	NA	NA	NA	NA	NA	NA	NA	NA	NA	NA	NA	NA	NA	NA	NA	NA	NA	NA	NA	NA	NA	NA	NA	NA	NA	NA	NA	NA	NA
4	CC	Other	Walker (2008), Chapter 11	CC-033	male	NA	NA	NA	NA	NA	NA	NA	NA	NA	NA	NA	NA	NA	NA	NA	NA	NA	NA	NA	NA	NA	NA	NA	NA	NA	NA	NA	NA	NA	NA	NA	NA	NA	NA	NA	NA	NA	NA	NA	NA	NA	NA	NA	NA
4	CC	Other	Michael Porter and Mark Kramer (2010), _How to Fix Capitalism<94> Harvard Business Review	CC-033	male	male	NA	male	NA	NA	NA	NA	NA	NA	NA	NA	NA	NA	NA	NA	NA	NA	NA	NA	NA	NA	NA	NA	NA	NA	NA	NA	NA	NA	NA	NA	NA	NA	NA	NA	NA	NA	NA	NA	NA	NA	NA	NA	NA
4	CC	Other	Michael Porter and Mark Kramer (2010), _How to Fix Capitalism<94> Harvard Business Review	CC-033	male	male	NA	male	NA	NA	NA	NA	NA	NA	NA	NA	NA	NA	NA	NA	NA	NA	NA	NA	NA	NA	NA	NA	NA	NA	NA	NA	NA	NA	NA	NA	NA	NA	NA	NA	NA	NA	NA	NA	NA	NA	NA	NA	NA
4	CC	Other	Airlines<90> Income A la Carte, Businessweek, April 22, 2009	CC-033	male	NA	NA	NA	NA	NA	NA	NA	NA	NA	NA	NA	NA	NA	NA	NA	NA	NA	NA	NA	NA	NA	NA	NA	NA	NA	NA	NA	NA	NA	NA	NA	NA	NA	NA	NA	NA	NA	NA	NA	NA	NA	NA	NA	NA
4	CC	Other	Airlines<90> Income A la Carte, Businessweek, April 22, 2009	CC-033	male	NA	NA	NA	NA	NA	NA	NA	NA	NA	NA	NA	NA	NA	NA	NA	NA	NA	NA	NA	NA	NA	NA	NA	NA	NA	NA	NA	NA	NA	NA	NA	NA	NA	NA	NA	NA	NA	NA	NA	NA	NA	NA	NA	NA
4	CC	Other	Edward Freeman, _A Stakeholder Theory of the Modern Corporation<94>, Perspectives in Business Ethics	CC-033	male	male	NA	NA	NA	NA	NA	NA	NA	NA	NA	NA	NA	NA	NA	NA	NA	NA	NA	NA	NA	NA	NA	NA	NA	NA	NA	NA	NA	NA	NA	NA	NA	NA	NA	NA	NA	NA	NA	NA	NA	NA	NA	NA	NA
4	CC	Other	Edward Freeman, _A Stakeholder Theory of the Modern Corporation<94>, Perspectives in Business Ethics	CC-033	male	male	NA	NA	NA	NA	NA	NA	NA	NA	NA	NA	NA	NA	NA	NA	NA	NA	NA	NA	NA	NA	NA	NA	NA	NA	NA	NA	NA	NA	NA	NA	NA	NA	NA	NA	NA	NA	NA	NA	NA	NA	NA	NA	NA
4	CC	Other	C. William Thomas, _The Rise and Fall of Enron,<94> Journal of Accountancy, April 2002	CC-033	male	male	NA	NA	NA	NA	NA	NA	NA	NA	NA	NA	NA	NA	NA	NA	NA	NA	NA	NA	NA	NA	NA	NA	NA	NA	NA	NA	NA	NA	NA	NA	NA	NA	NA	NA	NA	NA	NA	NA	NA	NA	NA	NA	NA
4	CC	Other	C. William Thomas, _The Rise and Fall of Enron,<94> Journal of Accountancy, April 2002	CC-033	male	male	NA	NA	NA	NA	NA	NA	NA	NA	NA	NA	NA	NA	NA	NA	NA	NA	NA	NA	NA	NA	NA	NA	NA	NA	NA	NA	NA	NA	NA	NA	NA	NA	NA	NA	NA	NA	NA	NA	NA	NA	NA	NA	NA
4	CC	Other	Pankaj Ghemawat and Jan Rivkin (2006), Creating Competitive Advantage, Harvard Business Review	CC-033	male	male	NA	male	NA	NA	NA	NA	NA	NA	NA	NA	NA	NA	NA	NA	NA	NA	NA	NA	NA	NA	NA	NA	NA	NA	NA	NA	NA	NA	NA	NA	NA	NA	NA	NA	NA	NA	NA	NA	NA	NA	NA	NA	NA
4	CC	Other	Pankaj Ghemawat and Jan Rivkin (2006), Creating Competitive Advantage, Harvard Business Review	CC-033	male	male	NA	male	NA	NA	NA	NA	NA	NA	NA	NA	NA	NA	NA	NA	NA	NA	NA	NA	NA	NA	NA	NA	NA	NA	NA	NA	NA	NA	NA	NA	NA	NA	NA	NA	NA	NA	NA	NA	NA	NA	NA	NA	NA
4	CC	Other	Drucker (1967) The effective decision. HBR 45(1)	CC-042	female	male	NA	NA	NA	NA	NA	NA	NA	NA	NA	NA	NA	NA	NA	NA	NA	NA	NA	NA	NA	NA	NA	NA	NA	NA	NA	NA	NA	NA	NA	NA	NA	NA	NA	NA	NA	NA	NA	NA	NA	NA	NA	NA	NA
4	CC	Other	Argyris (1977) Double loop learning in organizations. HBR 55(5)	CC-042	female	male	NA	NA	NA	NA	NA	NA	NA	NA	NA	NA	NA	NA	NA	NA	NA	NA	NA	NA	NA	NA	NA	NA	NA	NA	NA	NA	NA	NA	NA	NA	NA	NA	NA	NA	NA	NA	NA	NA	NA	NA	NA	NA	NA
4	CC	Other	Spradlin (2012) Are you solving the right problem? HBR 90(9)	CC-042	female	male	NA	NA	NA	NA	NA	NA	NA	NA	NA	NA	NA	NA	NA	NA	NA	NA	NA	NA	NA	NA	NA	NA	NA	NA	NA	NA	NA	NA	NA	NA	NA	NA	NA	NA	NA	NA	NA	NA	NA	NA	NA	NA	NA
4	CC	Other	Gano (2011) Are you a good problem solver? Quality Progress 44(5)	CC-042	female	male	NA	NA	NA	NA	NA	NA	NA	NA	NA	NA	NA	NA	NA	NA	NA	NA	NA	NA	NA	NA	NA	NA	NA	NA	NA	NA	NA	NA	NA	NA	NA	NA	NA	NA	NA	NA	NA	NA	NA	NA	NA	NA	NA
4	CC	Other	Wedell-Wedellsborg (2017) Are you solving the right problem? HBR 95(1)	CC-042	female	male	NA	NA	NA	NA	NA	NA	NA	NA	NA	NA	NA	NA	NA	NA	NA	NA	NA	NA	NA	NA	NA	NA	NA	NA	NA	NA	NA	NA	NA	NA	NA	NA	NA	NA	NA	NA	NA	NA	NA	NA	NA	NA	NA
4	CC	Other	Sunstein & Hastie (2014) Making dumb groups smarter. HBR 92(12)	CC-042	female	female	NA	male	NA	NA	NA	NA	NA	NA	NA	NA	NA	NA	NA	NA	NA	NA	NA	NA	NA	NA	NA	NA	NA	NA	NA	NA	NA	NA	NA	NA	NA	NA	NA	NA	NA	NA	NA	NA	NA	NA	NA	NA	NA
4	CC	Other	Kanter (2011) Zoom in, zoom out. HBR 89(3)	CC-042	female	female	NA	NA	NA	NA	NA	NA	NA	NA	NA	NA	NA	NA	NA	NA	NA	NA	NA	NA	NA	NA	NA	NA	NA	NA	NA	NA	NA	NA	NA	NA	NA	NA	NA	NA	NA	NA	NA	NA	NA	NA	NA	NA	NA
4	CC	Other	Hammond, Keeny, Raiffa (1998) The hidden traps in decision making. HBR 76(5)	CC-042	female	male	NA	male	male	NA	NA	NA	NA	NA	NA	NA	NA	NA	NA	NA	NA	NA	NA	NA	NA	NA	NA	NA	NA	NA	NA	NA	NA	NA	NA	NA	NA	NA	NA	NA	NA	NA	NA	NA	NA	NA	NA	NA	NA
4	CC	Other	Palady & Olyai (2002) The status quo's failure in problem solving. Quality progress 35(8)	CC-042	female	male	NA	female	NA	NA	NA	NA	NA	NA	NA	NA	NA	NA	NA	NA	NA	NA	NA	NA	NA	NA	NA	NA	NA	NA	NA	NA	NA	NA	NA	NA	NA	NA	NA	NA	NA	NA	NA	NA	NA	NA	NA	NA	NA
4	CC	Other	Schaffer (2010) 4 mistakes leaders keep making. HBR 88(9)	CC-042	female	male	NA	NA	NA	NA	NA	NA	NA	NA	NA	NA	NA	NA	NA	NA	NA	NA	NA	NA	NA	NA	NA	NA	NA	NA	NA	NA	NA	NA	NA	NA	NA	NA	NA	NA	NA	NA	NA	NA	NA	NA	NA	NA	NA
4	CC	Other	Kepner & Tregoe (1960) Developing decision makers. HBR 38(5)	CC-042	female	male	NA	male	NA	NA	NA	NA	NA	NA	NA	NA	NA	NA	NA	NA	NA	NA	NA	NA	NA	NA	NA	NA	NA	NA	NA	NA	NA	NA	NA	NA	NA	NA	NA	NA	NA	NA	NA	NA	NA	NA	NA	NA	NA
4	CC	Other	Tichy & Bennis (2007) Making judgment calls. HBR 85(10)	CC-042	female	male	NA	male	NA	NA	NA	NA	NA	NA	NA	NA	NA	NA	NA	NA	NA	NA	NA	NA	NA	NA	NA	NA	NA	NA	NA	NA	NA	NA	NA	NA	NA	NA	NA	NA	NA	NA	NA	NA	NA	NA	NA	NA	NA
4	CC	Other	Seim, Katja. (2005), <ab>An Empirical Model of Firm Entry with Endogenous Product-Type Choices<90>, RAND Journal of Economics.	CC-050	male	female	NA	NA	NA	NA	NA	NA	NA	NA	NA	NA	NA	NA	NA	NA	NA	NA	NA	NA	NA	NA	NA	NA	NA	NA	NA	NA	NA	NA	NA	NA	NA	NA	NA	NA	NA	NA	NA	NA	NA	NA	NA	NA	NA
4	CC	Other	Eugene Choo and Aloysius Siow (2003), _Who Marries Whom and Why?<94> The Journal of Political Economy.	CC-050	male	male	NA	male	NA	NA	NA	NA	NA	NA	NA	NA	NA	NA	NA	NA	NA	NA	NA	NA	NA	NA	NA	NA	NA	NA	NA	NA	NA	NA	NA	NA	NA	NA	NA	NA	NA	NA	NA	NA	NA	NA	NA	NA	NA
4	CC	Other	Steven Berry, James Levinsohn and Ariel Pakes (2004), <ab>Differentiated Products Demand Systems from a Combination of Micro and Macro Data<90>,JPE, Vol. 112, No. 1.	CC-050	male	male	NA	male	male	NA	NA	NA	NA	NA	NA	NA	NA	NA	NA	NA	NA	NA	NA	NA	NA	NA	NA	NA	NA	NA	NA	NA	NA	NA	NA	NA	NA	NA	NA	NA	NA	NA	NA	NA	NA	NA	NA	NA	NA
4	CC	Other	Tulin Erdem and Michael Keane (1996), _Decision-Making under Uncertainty: Capturing Dynamic Brand Choice Processes in Turbulent Consumer Goods Markets,<94> Marketing Science.	CC-050	male	female	NA	male	NA	NA	NA	NA	NA	NA	NA	NA	NA	NA	NA	NA	NA	NA	NA	NA	NA	NA	NA	NA	NA	NA	NA	NA	NA	NA	NA	NA	NA	NA	NA	NA	NA	NA	NA	NA	NA	NA	NA	NA	NA
4	CC	Other	Nevo, Aviv (2001), <ab>Measuring Market Power in the Ready-To-Eat Cereal Industry<90>, Econometrica, Vol. 69, 307-342.	CC-050	male	male	NA	NA	NA	NA	NA	NA	NA	NA	NA	NA	NA	NA	NA	NA	NA	NA	NA	NA	NA	NA	NA	NA	NA	NA	NA	NA	NA	NA	NA	NA	NA	NA	NA	NA	NA	NA	NA	NA	NA	NA	NA	NA	NA
4	CC	Other	The Theory and Practice of Econometrics, Judge, George G., Griffiths, William E., Hill, R. Carter, Lutkepohl, Helmut, and Lee, Tsoung-Chao	CC-050	male	male	NA	male	male	male	NA	NA	male	NA	NA	NA	NA	NA	NA	NA	NA	NA	NA	NA	NA	NA	NA	NA	NA	NA	NA	NA	NA	NA	NA	NA	NA	NA	NA	NA	NA	NA	NA	NA	NA	NA	NA	NA	NA
4	CC	Other	Daniel Ackerberg, C. Lanier Benkard, Steven Berry and Ariel Pakes (2006), <ab>Econometric tools for analyzing market outcomes<90>, in Handbook of Econometrics, Zvi Griliches and Michael Intrilligator (Eds).	CC-050	male	male	NA	male	male	male	NA	NA	NA	NA	NA	NA	NA	NA	NA	NA	NA	NA	NA	NA	NA	NA	NA	NA	NA	NA	NA	NA	NA	NA	NA	NA	NA	NA	NA	NA	NA	NA	NA	NA	NA	NA	NA	NA	NA
4	CC	Other	Kenneth Train, Discrete Choice Methods with Simulation, Cambridge, 2003.	CC-050	male	male	NA	NA	NA	NA	NA	NA	NA	NA	NA	NA	NA	NA	NA	NA	NA	NA	NA	NA	NA	NA	NA	NA	NA	NA	NA	NA	NA	NA	NA	NA	NA	NA	NA	NA	NA	NA	NA	NA	NA	NA	NA	NA	NA
4	CC	Other	Steven Berry, James Levinsohn and Ariel Pakes (1995), <ab>Automobile prices in market equilibrium<90>,Econometrica, 63, 841-890.	CC-050	male	male	NA	male	male	NA	NA	NA	NA	NA	NA	NA	NA	NA	NA	NA	NA	NA	NA	NA	NA	NA	NA	NA	NA	NA	NA	NA	NA	NA	NA	NA	NA	NA	NA	NA	NA	NA	NA	NA	NA	NA	NA	NA	NA
4	CC	Other	Heckman, James J. (1979), _Sample Selection as a Specification Error,<94>Econometrica,47, 1815-1820.	CC-050	male	male	NA	NA	NA	NA	NA	NA	NA	NA	NA	NA	NA	NA	NA	NA	NA	NA	NA	NA	NA	NA	NA	NA	NA	NA	NA	NA	NA	NA	NA	NA	NA	NA	NA	NA	NA	NA	NA	NA	NA	NA	NA	NA	NA
4	CC	Other	Steven Berry; James Levinsohn; Ariel Pakes(1995), <ab>Automobile Prices in Market Equilibrium,<90> Econometrica, Vol. 63, No. 4. (Jul., 1995), pp. 841-890.	CC-050	male	male	NA	male	male	NA	NA	NA	NA	NA	NA	NA	NA	NA	NA	NA	NA	NA	NA	NA	NA	NA	NA	NA	NA	NA	NA	NA	NA	NA	NA	NA	NA	NA	NA	NA	NA	NA	NA	NA	NA	NA	NA	NA	NA
4	CC	Other	Arrow, Kenneth (1962), _The Economic Implications of Learning by Doing,<94> The Review of Economics Studies.	CC-050	male	male	NA	NA	NA	NA	NA	NA	NA	NA	NA	NA	NA	NA	NA	NA	NA	NA	NA	NA	NA	NA	NA	NA	NA	NA	NA	NA	NA	NA	NA	NA	NA	NA	NA	NA	NA	NA	NA	NA	NA	NA	NA	NA	NA
4	CC	Other	Reiss, Peter C. and Frank A. Wolak (2005), <ab>Structural econometric modeling: Rationales and examples from industrial organization<90>, in the Handbook of Econometrics, Zvi Griliches and Michael Intrilligator (Eds).	CC-050	male	male	NA	male	NA	NA	NA	NA	NA	NA	NA	NA	NA	NA	NA	NA	NA	NA	NA	NA	NA	NA	NA	NA	NA	NA	NA	NA	NA	NA	NA	NA	NA	NA	NA	NA	NA	NA	NA	NA	NA	NA	NA	NA	NA
4	CC	Other	Tobin, James (1958), _Estimation of Relationships for Limited Dependent Variables,<94>Econometrica, 26. 24-36	CC-050	male	male	NA	NA	NA	NA	NA	NA	NA	NA	NA	NA	NA	NA	NA	NA	NA	NA	NA	NA	NA	NA	NA	NA	NA	NA	NA	NA	NA	NA	NA	NA	NA	NA	NA	NA	NA	NA	NA	NA	NA	NA	NA	NA	NA
4	CC	Other	Han Hong and Matthew Shum (2006), _Using Price Distribution to Estimate Search Costs,<94> The RAND Journal of Economics.	CC-050	male	female	NA	male	NA	NA	NA	NA	NA	NA	NA	NA	NA	NA	NA	NA	NA	NA	NA	NA	NA	NA	NA	NA	NA	NA	NA	NA	NA	NA	NA	NA	NA	NA	NA	NA	NA	NA	NA	NA	NA	NA	NA	NA	NA
4	CC	Other	Berry, Steven. (1992), <ab>Estimation of a Model of Entry in the Airline Industry<90>, Econometrica, Vol. 60, No. 4, 889-917.	CC-050	male	male	NA	NA	NA	NA	NA	NA	NA	NA	NA	NA	NA	NA	NA	NA	NA	NA	NA	NA	NA	NA	NA	NA	NA	NA	NA	NA	NA	NA	NA	NA	NA	NA	NA	NA	NA	NA	NA	NA	NA	NA	NA	NA	NA
4	CC	Other	Daniel McFadden and Kenneth Train (2000), _Mixed MNL Models for Discrete Response,<94>Journal of Applied Econometrics, 15.	CC-050	male	male	NA	male	NA	NA	NA	NA	NA	NA	NA	NA	NA	NA	NA	NA	NA	NA	NA	NA	NA	NA	NA	NA	NA	NA	NA	NA	NA	NA	NA	NA	NA	NA	NA	NA	NA	NA	NA	NA	NA	NA	NA	NA	NA
4	CC	Other	Daniel Ackerberg and Maristella Botticini (2002), _Endogenous Matching and the Empirical Determinants of Contract Form,<94> The Journal of Political Economy.	CC-050	male	male	NA	female	NA	NA	NA	NA	NA	NA	NA	NA	NA	NA	NA	NA	NA	NA	NA	NA	NA	NA	NA	NA	NA	NA	NA	NA	NA	NA	NA	NA	NA	NA	NA	NA	NA	NA	NA	NA	NA	NA	NA	NA	NA
4	CC	Other	James Heckman (1981), _Heterogeneity and State Dependence,<94>in Studies in Labor Market, ed. by Sherwin Rosen.	CC-050	male	male	NA	NA	NA	NA	NA	NA	NA	NA	NA	NA	NA	NA	NA	NA	NA	NA	NA	NA	NA	NA	NA	NA	NA	NA	NA	NA	NA	NA	NA	NA	NA	NA	NA	NA	NA	NA	NA	NA	NA	NA	NA	NA	NA
4	CC	Other	Powell, James L. (1984), _Least Absolute Deviations Estimation for Censored and Truncated Regression Models,<94>Journal of Econometrics, 25, 303-325.	CC-050	male	male	NA	NA	NA	NA	NA	NA	NA	NA	NA	NA	NA	NA	NA	NA	NA	NA	NA	NA	NA	NA	NA	NA	NA	NA	NA	NA	NA	NA	NA	NA	NA	NA	NA	NA	NA	NA	NA	NA	NA	NA	NA	NA	NA
4	CC	Other	Patrick Bajari and Jeremy Fox (2007), _Measuring the Efficiency of an FCC Spectrum Auction,<94> working paper.	CC-050	male	male	NA	male	NA	NA	NA	NA	NA	NA	NA	NA	NA	NA	NA	NA	NA	NA	NA	NA	NA	NA	NA	NA	NA	NA	NA	NA	NA	NA	NA	NA	NA	NA	NA	NA	NA	NA	NA	NA	NA	NA	NA	NA	NA
4	CC	Other	Sorensen, Morten. (2006), _How Smart is Smart Money? A Two-Sided Matching Model of Venture Capital,<94> working paper.	CC-050	male	male	NA	NA	NA	NA	NA	NA	NA	NA	NA	NA	NA	NA	NA	NA	NA	NA	NA	NA	NA	NA	NA	NA	NA	NA	NA	NA	NA	NA	NA	NA	NA	NA	NA	NA	NA	NA	NA	NA	NA	NA	NA	NA	NA
4	CC	Other	Fair, Ray C. (1978), _A Theory of Extramarital Affairs,<94>Journal of Political Economy, 86, 45-61	CC-050	male	male	NA	NA	NA	NA	NA	NA	NA	NA	NA	NA	NA	NA	NA	NA	NA	NA	NA	NA	NA	NA	NA	NA	NA	NA	NA	NA	NA	NA	NA	NA	NA	NA	NA	NA	NA	NA	NA	NA	NA	NA	NA	NA	NA
4	CC	Other	Takeshi Amemiya, _Qualitative Response Models: A Survey,<94>Journal of Economic Literature, December 1981.	CC-050	male	male	NA	NA	NA	NA	NA	NA	NA	NA	NA	NA	NA	NA	NA	NA	NA	NA	NA	NA	NA	NA	NA	NA	NA	NA	NA	NA	NA	NA	NA	NA	NA	NA	NA	NA	NA	NA	NA	NA	NA	NA	NA	NA	NA
4	CC	Other	Dan McFadden, _Econometric Analysis of Qualitative Response Models,<94>Chapter 24 in the Handbook of Econometrics (Vol. II), Zvi Griliches and Michael Intrilligator (Eds), 1983.	CC-050	male	male	NA	NA	NA	NA	NA	NA	NA	NA	NA	NA	NA	NA	NA	NA	NA	NA	NA	NA	NA	NA	NA	NA	NA	NA	NA	NA	NA	NA	NA	NA	NA	NA	NA	NA	NA	NA	NA	NA	NA	NA	NA	NA	NA
4	CC	Other	Heckman James. 1981. Statistical models for discrete paneldata. In Structural analysis of Discrete Data with Econometric Applications, Charles Manski, Daniel McFadden (eds). MIT Press: Cambridge; 114-178.	CC-050	male	male	NA	NA	NA	NA	NA	NA	NA	NA	NA	NA	NA	NA	NA	NA	NA	NA	NA	NA	NA	NA	NA	NA	NA	NA	NA	NA	NA	NA	NA	NA	NA	NA	NA	NA	NA	NA	NA	NA	NA	NA	NA	NA	NA
4	CC	Other	Tomes, Nigel. (1981),_The Family, Inheritance, and the Intergenerational Transmission of Inequality, <94>Journal of Political Economy, 89, 928-958.	CC-050	male	male	NA	NA	NA	NA	NA	NA	NA	NA	NA	NA	NA	NA	NA	NA	NA	NA	NA	NA	NA	NA	NA	NA	NA	NA	NA	NA	NA	NA	NA	NA	NA	NA	NA	NA	NA	NA	NA	NA	NA	NA	NA	NA	NA
4	CC	Other	Estimation and Inference in Econometrics, Russell Davidson and James MacKinnon	CC-050	male	male	NA	male	NA	NA	NA	NA	NA	NA	NA	NA	NA	NA	NA	NA	NA	NA	NA	NA	NA	NA	NA	NA	NA	NA	NA	NA	NA	NA	NA	NA	NA	NA	NA	NA	NA	NA	NA	NA	NA	NA	NA	NA	NA
4	CC	Other	James Heckman and Burton Singer (1984), _A Method for Minimizing the Impact of Distributional Assumptions in Econometric Models for Duration Data,<94>Econometrica, 52.	CC-050	male	male	NA	male	NA	NA	NA	NA	NA	NA	NA	NA	NA	NA	NA	NA	NA	NA	NA	NA	NA	NA	NA	NA	NA	NA	NA	NA	NA	NA	NA	NA	NA	NA	NA	NA	NA	NA	NA	NA	NA	NA	NA	NA	NA
4	CC	Other	Fair, Ray C. and Jaffe, Dwight M. (1972), _Methods of Estimation for Markets in Disequilibrium,<94>Econometrica, 40, 497-514.	CC-050	male	male	NA	male	NA	NA	NA	NA	NA	NA	NA	NA	NA	NA	NA	NA	NA	NA	NA	NA	NA	NA	NA	NA	NA	NA	NA	NA	NA	NA	NA	NA	NA	NA	NA	NA	NA	NA	NA	NA	NA	NA	NA	NA	NA
4	CC	Other	Amemiya Takeshi. (1984), _Tobit Models: A Survey,<94>Journal of Econometrics24, 3-61.	CC-050	male	male	NA	NA	NA	NA	NA	NA	NA	NA	NA	NA	NA	NA	NA	NA	NA	NA	NA	NA	NA	NA	NA	NA	NA	NA	NA	NA	NA	NA	NA	NA	NA	NA	NA	NA	NA	NA	NA	NA	NA	NA	NA	NA	NA
4	CC	Other	Gronau, Reuben. (1973), _The Effects of Children on the Housewife<90>s Value of Time,<94>Journal of Political Economy, 81, S169-S199.	CC-050	male	male	NA	NA	NA	NA	NA	NA	NA	NA	NA	NA	NA	NA	NA	NA	NA	NA	NA	NA	NA	NA	NA	NA	NA	NA	NA	NA	NA	NA	NA	NA	NA	NA	NA	NA	NA	NA	NA	NA	NA	NA	NA	NA	NA
4	CC	Other	Gregory Crawford and Matthew Shum (2005), _Uncertainty and Learning in Pharmaceutical Demand,<94> Econometrica.	CC-050	male	male	NA	male	NA	NA	NA	NA	NA	NA	NA	NA	NA	NA	NA	NA	NA	NA	NA	NA	NA	NA	NA	NA	NA	NA	NA	NA	NA	NA	NA	NA	NA	NA	NA	NA	NA	NA	NA	NA	NA	NA	NA	NA	NA
4	CC	Other	Steven T. Berry (1994), <ab>Estimating discrete-choice models of product differentiation,<90> RAND Journal of Economics, Vol. 25, No. 2, Summer 1994.	CC-050	male	male	NA	NA	NA	NA	NA	NA	NA	NA	NA	NA	NA	NA	NA	NA	NA	NA	NA	NA	NA	NA	NA	NA	NA	NA	NA	NA	NA	NA	NA	NA	NA	NA	NA	NA	NA	NA	NA	NA	NA	NA	NA	NA	NA
4	CC	Other	Chintagunta, Pradeep. (1993), _Investigating Purchase Incidence, Brand Choice and Purchase Quantity Decisions of Households,<94>Marketing Science, Vol.12, No.2.	CC-050	male	male	NA	NA	NA	NA	NA	NA	NA	NA	NA	NA	NA	NA	NA	NA	NA	NA	NA	NA	NA	NA	NA	NA	NA	NA	NA	NA	NA	NA	NA	NA	NA	NA	NA	NA	NA	NA	NA	NA	NA	NA	NA	NA	NA
4	CC	Other	Richard Rogerson, Robert Shimer, and Randall Wright (2005), _Search-Theoretic Models of the Labor Market: A Survey,<94> Journal of Economic Literature.	CC-050	male	male	NA	male	male	NA	NA	NA	NA	NA	NA	NA	NA	NA	NA	NA	NA	NA	NA	NA	NA	NA	NA	NA	NA	NA	NA	NA	NA	NA	NA	NA	NA	NA	NA	NA	NA	NA	NA	NA	NA	NA	NA	NA	NA
4	CC	Other	Nelson, Forrest D. (1981), _A Test of Misspecification in the Censored Normal Model,<94>Econometrica 49, 1317-1329.	CC-050	male	male	NA	NA	NA	NA	NA	NA	NA	NA	NA	NA	NA	NA	NA	NA	NA	NA	NA	NA	NA	NA	NA	NA	NA	NA	NA	NA	NA	NA	NA	NA	NA	NA	NA	NA	NA	NA	NA	NA	NA	NA	NA	NA	NA
4	CC	Other	Barbara Petrongolo and Christopher Pissarides (2001), _Looking into the Black Box: A Survey of the Matching Function,<94> Journal of Economic Literature.	CC-050	male	female	NA	male	NA	NA	NA	NA	NA	NA	NA	NA	NA	NA	NA	NA	NA	NA	NA	NA	NA	NA	NA	NA	NA	NA	NA	NA	NA	NA	NA	NA	NA	NA	NA	NA	NA	NA	NA	NA	NA	NA	NA	NA	NA
4	CC	Other	Whitney K. Newey and Daniel McFadden (1994), <ab>Large Sample Estimation and Hypothesis Testing<90>, in Handbook of Econometrics,Volume 4 (ed. By Robert Engle and Daniel McFadden).	CC-050	male	male	NA	NA	NA	NA	NA	NA	NA	NA	NA	NA	NA	NA	NA	NA	NA	NA	NA	NA	NA	NA	NA	NA	NA	NA	NA	NA	NA	NA	NA	NA	NA	NA	NA	NA	NA	NA	NA	NA	NA	NA	NA	NA	NA
4	CC	Other	Econometric Analysis, William Greene	CC-050	male	male	NA	NA	NA	NA	NA	NA	NA	NA	NA	NA	NA	NA	NA	NA	NA	NA	NA	NA	NA	NA	NA	NA	NA	NA	NA	NA	NA	NA	NA	NA	NA	NA	NA	NA	NA	NA	NA	NA	NA	NA	NA	NA	NA
4	CC	Other	Gourieroux, Christian. and Monfort Alain., Simulation-Based Econometric Methods, Oxford University Press, 1996.	CC-050	male	male	NA	male	NA	NA	NA	NA	NA	NA	NA	NA	NA	NA	NA	NA	NA	NA	NA	NA	NA	NA	NA	NA	NA	NA	NA	NA	NA	NA	NA	NA	NA	NA	NA	NA	NA	NA	NA	NA	NA	NA	NA	NA	NA
4	CC	Other	Michael P. Keane (1997), <ab>Modeling Heterogeneity and State Dependence in Consumer Choice Behavior<90>, Journal of Business & economic Statistics(pp.310-327).	CC-050	male	male	NA	NA	NA	NA	NA	NA	NA	NA	NA	NA	NA	NA	NA	NA	NA	NA	NA	NA	NA	NA	NA	NA	NA	NA	NA	NA	NA	NA	NA	NA	NA	NA	NA	NA	NA	NA	NA	NA	NA	NA	NA	NA	NA
4	CC	Other	Haneman, W. Michael . (1984), _Discrete/Contiunous Models of Consumer Demand,<94>Econometrica, 52, 541-562.	CC-050	male	male	NA	NA	NA	NA	NA	NA	NA	NA	NA	NA	NA	NA	NA	NA	NA	NA	NA	NA	NA	NA	NA	NA	NA	NA	NA	NA	NA	NA	NA	NA	NA	NA	NA	NA	NA	NA	NA	NA	NA	NA	NA	NA	NA
4	CC	Other	Vassilis Hajivassiliou and Paul Ruud, _Classical Estimation of LDV Models by Simulation,<94>in Handbook of Econometrics, Vol. IV, 1993.	CC-050	male	male	NA	male	NA	NA	NA	NA	NA	NA	NA	NA	NA	NA	NA	NA	NA	NA	NA	NA	NA	NA	NA	NA	NA	NA	NA	NA	NA	NA	NA	NA	NA	NA	NA	NA	NA	NA	NA	NA	NA	NA	NA	NA	NA
4	CC	Other	Van den Berg, Gerard J. (1998), _Empirical Inference with Equilibrium Search Models of the Labor Market _A Survey<94>, working paper.	CC-050	male	male	NA	NA	NA	NA	NA	NA	NA	NA	NA	NA	NA	NA	NA	NA	NA	NA	NA	NA	NA	NA	NA	NA	NA	NA	NA	NA	NA	NA	NA	NA	NA	NA	NA	NA	NA	NA	NA	NA	NA	NA	NA	NA	NA
4	CC	Other	Bresnahan, Timothy F. and Reiss, Peter. (1991),<ab>Entry and Competition in Concentrated Markets<90>, JPE, Vol. 99, No. 5, 977-1009.	CC-050	male	male	NA	male	NA	NA	NA	NA	NA	NA	NA	NA	NA	NA	NA	NA	NA	NA	NA	NA	NA	NA	NA	NA	NA	NA	NA	NA	NA	NA	NA	NA	NA	NA	NA	NA	NA	NA	NA	NA	NA	NA	NA	NA	NA
4	CC	Other	Tat Chan and Barton Hamilton (2006), _Learning, Private Information and the Economic Evaluation of Randomized Experiments,<94> The Journal of Political Economy.	CC-050	male	male	NA	male	NA	NA	NA	NA	NA	NA	NA	NA	NA	NA	NA	NA	NA	NA	NA	NA	NA	NA	NA	NA	NA	NA	NA	NA	NA	NA	NA	NA	NA	NA	NA	NA	NA	NA	NA	NA	NA	NA	NA	NA	NA
4	CC	Other	Bankard, Lanier C. (2000), _Learning and Forgetting: The Dynamics of Aircraft Production,<94> The American Economic Review.	CC-050	male	male	NA	NA	NA	NA	NA	NA	NA	NA	NA	NA	NA	NA	NA	NA	NA	NA	NA	NA	NA	NA	NA	NA	NA	NA	NA	NA	NA	NA	NA	NA	NA	NA	NA	NA	NA	NA	NA	NA	NA	NA	NA	NA	NA
4	CC	Other	Daniel McFadden, _A Method of Simulated Moments for Estimation of Discrete Response Models without Numerical Integration,<94>Econometrica 57, 1989.	CC-050	male	male	NA	NA	NA	NA	NA	NA	NA	NA	NA	NA	NA	NA	NA	NA	NA	NA	NA	NA	NA	NA	NA	NA	NA	NA	NA	NA	NA	NA	NA	NA	NA	NA	NA	NA	NA	NA	NA	NA	NA	NA	NA	NA	NA
4	CC	Other	Miller, Robert A. (1984), _Job Matching and Occupational Choice,<94> The Journal of Political Economy.	CC-050	male	male	NA	NA	NA	NA	NA	NA	NA	NA	NA	NA	NA	NA	NA	NA	NA	NA	NA	NA	NA	NA	NA	NA	NA	NA	NA	NA	NA	NA	NA	NA	NA	NA	NA	NA	NA	NA	NA	NA	NA	NA	NA	NA	NA
4	CC	Other	Jerry Hausman and David Wise, _A Conditional Probit Model for Qualitative Choice: Discrete Decisions Recognizing Interdependence and Heterogeneous Preferences,<94>Econometrica 46, 1978.	CC-050	male	male	NA	male	NA	NA	NA	NA	NA	NA	NA	NA	NA	NA	NA	NA	NA	NA	NA	NA	NA	NA	NA	NA	NA	NA	NA	NA	NA	NA	NA	NA	NA	NA	NA	NA	NA	NA	NA	NA	NA	NA	NA	NA	NA
4	CC	Other	Wagner Kamakura and Gary Russell (1989), _A Probabilistic Model for Market Segmentation and Elasticity Structure,<94>Journal of Marketing Research, Vol. XXVI.	CC-050	male	male	NA	male	NA	NA	NA	NA	NA	NA	NA	NA	NA	NA	NA	NA	NA	NA	NA	NA	NA	NA	NA	NA	NA	NA	NA	NA	NA	NA	NA	NA	NA	NA	NA	NA	NA	NA	NA	NA	NA	NA	NA	NA	NA
4	CC	Other	Tat Chan, Jia Li and Lamar Pierce (2011), _Learning from Peers,<94> working paper.	CC-050	male	male	NA	male	female	NA	NA	NA	NA	NA	NA	NA	NA	NA	NA	NA	NA	NA	NA	NA	NA	NA	NA	NA	NA	NA	NA	NA	NA	NA	NA	NA	NA	NA	NA	NA	NA	NA	NA	NA	NA	NA	NA	NA	NA
4	CC	Other	Chiang, Jeongwen. (1991), _A Simultaneous Approach to the Whether, What, and How Much to Buy Questions,<94>Marketing Science, Vol.10, No.4.	CC-050	male	male	NA	NA	NA	NA	NA	NA	NA	NA	NA	NA	NA	NA	NA	NA	NA	NA	NA	NA	NA	NA	NA	NA	NA	NA	NA	NA	NA	NA	NA	NA	NA	NA	NA	NA	NA	NA	NA	NA	NA	NA	NA	NA	NA
4	CC	Other	Jeremy Fox (2009), _Estimating Games with Transfers,<94> working paper.	CC-050	male	male	NA	NA	NA	NA	NA	NA	NA	NA	NA	NA	NA	NA	NA	NA	NA	NA	NA	NA	NA	NA	NA	NA	NA	NA	NA	NA	NA	NA	NA	NA	NA	NA	NA	NA	NA	NA	NA	NA	NA	NA	NA	NA	NA
4	CC	Other	Kiefer, Nicholas. (1988), _Economic Duration Data and Hazard Functions,<94> Journal of Economic Literature.	CC-050	male	NA	NA	NA	NA	NA	NA	NA	NA	NA	NA	NA	NA	NA	NA	NA	NA	NA	NA	NA	NA	NA	NA	NA	NA	NA	NA	NA	NA	NA	NA	NA	NA	NA	NA	NA	NA	NA	NA	NA	NA	NA	NA	NA	NA
4	CC	Other	Gunter Hitsch, Ali Hortascu and Dan Ariely (2008), _Matching and Sorting in Online Dating,<94> working paper.	CC-050	male	male	NA	male	male	NA	NA	NA	NA	NA	NA	NA	NA	NA	NA	NA	NA	NA	NA	NA	NA	NA	NA	NA	NA	NA	NA	NA	NA	NA	NA	NA	NA	NA	NA	NA	NA	NA	NA	NA	NA	NA	NA	NA	NA
4	CB	Social Sciences	Joel Watson. (2002). Strategy: An Introduction to Game Theory	CB-072-A	female	male	NA	NA	NA	NA	NA	NA	NA	NA	NA	NA	NA	NA	NA	NA	NA	NA	NA	NA	NA	NA	NA	NA	NA	NA	NA	NA	NA	NA	NA	NA	NA	NA	NA	NA	NA	NA	NA	NA	NA	NA	NA	NA	NA
4	CB	Social Sciences	Prajit Dutta. (1999). Strategies and Games: Theory and Practice	CB-072-A	female	male	NA	NA	NA	NA	NA	NA	NA	NA	NA	NA	NA	NA	NA	NA	NA	NA	NA	NA	NA	NA	NA	NA	NA	NA	NA	NA	NA	NA	NA	NA	NA	NA	NA	NA	NA	NA	NA	NA	NA	NA	NA	NA	NA
4	CB	Social Sciences	Thinking Strategically by Avinash Dixit and Barry Nalebuff	CB-072-A	female	male	NA	male	NA	NA	NA	NA	NA	NA	NA	NA	NA	NA	NA	NA	NA	NA	NA	NA	NA	NA	NA	NA	NA	NA	NA	NA	NA	NA	NA	NA	NA	NA	NA	NA	NA	NA	NA	NA	NA	NA	NA	NA	NA
4	CB	Social Sciences	Joel Watson<90>s Strategy: An Introduction to Game Theory	CB-072-B	female	male	NA	NA	NA	NA	NA	NA	NA	NA	NA	NA	NA	NA	NA	NA	NA	NA	NA	NA	NA	NA	NA	NA	NA	NA	NA	NA	NA	NA	NA	NA	NA	NA	NA	NA	NA	NA	NA	NA	NA	NA	NA	NA	NA
4	CB	Social Sciences	Robert Gibbons<90> _Game Theory for Applied Economists,<94>	CB-072-B	female	male	NA	NA	NA	NA	NA	NA	NA	NA	NA	NA	NA	NA	NA	NA	NA	NA	NA	NA	NA	NA	NA	NA	NA	NA	NA	NA	NA	NA	NA	NA	NA	NA	NA	NA	NA	NA	NA	NA	NA	NA	NA	NA	NA
4	CB	Social Sciences	Prajit Dutta<90>s Strategies and Games: Theory and Practice	CB-072-B	female	male	NA	NA	NA	NA	NA	NA	NA	NA	NA	NA	NA	NA	NA	NA	NA	NA	NA	NA	NA	NA	NA	NA	NA	NA	NA	NA	NA	NA	NA	NA	NA	NA	NA	NA	NA	NA	NA	NA	NA	NA	NA	NA	NA
4	CB	Social Sciences	Thinking Strategically by Dixit and Nalebuff	CB-072-B	female	male	NA	male	NA	NA	NA	NA	NA	NA	NA	NA	NA	NA	NA	NA	NA	NA	NA	NA	NA	NA	NA	NA	NA	NA	NA	NA	NA	NA	NA	NA	NA	NA	NA	NA	NA	NA	NA	NA	NA	NA	NA	NA	NA
4	CA	Other	1. Bartels, D. M., Bauman, C. W., Cushman, F. A., Pizarro, D. A., & McGraw, A. P. (2016). Moral judgment and decision making. In G. Keren & G. Wu (Eds.), The Wiley Blackwell Handbook of Judgment and Decision Making (pp. 478-515). Chichester, UK: Wiley.	CA-086	male	male	female	male	male	female	male	female	male	NA	NA	NA	NA	NA	NA	NA	NA	NA	NA	NA	NA	NA	NA	NA	NA	NA	NA	NA	NA	NA	NA	NA	NA	NA	NA	NA	NA	NA	NA	NA	NA	NA	NA	NA	NA
4	CA	Other	1. Kahneman (2003). A perspective on judgment and choice: Mapping bounded rationality. American Psychologist, 58, 697-720.	CA-086	male	male	female	NA	NA	NA	male	female	NA	NA	NA	NA	NA	NA	NA	NA	NA	NA	NA	NA	NA	NA	NA	NA	NA	NA	NA	NA	NA	NA	NA	NA	NA	NA	NA	NA	NA	NA	NA	NA	NA	NA	NA	NA	NA
4	CA	Other	4. Nelson Leif D., Tom Meyvis, and Jeff Galak (2009), Enhancing the Television- Viewing Experience through Commercial Interruptions. Journal of Consumer Research, 36 (August), 160-172.	CA-086	male	male	female	male	male	NA	male	female	NA	NA	NA	NA	NA	NA	NA	NA	NA	NA	NA	NA	NA	NA	NA	NA	NA	NA	NA	NA	NA	NA	NA	NA	NA	NA	NA	NA	NA	NA	NA	NA	NA	NA	NA	NA	NA
4	CA	Other	1.____ Dietvorst, B. J., Simmons, J. P., & Massey, C. (2018). Overcoming algorithm aversion: People will use imperfect algorithms if they can (even slightly) modify them. Management Science, 64(3), 1155-1170.	CA-086	male	male	female	male	male	NA	male	female	NA	NA	NA	NA	NA	NA	NA	NA	NA	NA	NA	NA	NA	NA	NA	NA	NA	NA	NA	NA	NA	NA	NA	NA	NA	NA	NA	NA	NA	NA	NA	NA	NA	NA	NA	NA	NA
4	CA	Other	1.____ Shafir, Simonson, and Tversky (1993), Reason based choice. Cognition, 49, 11-36.	CA-086	male	male	female	male	male	NA	male	female	NA	NA	NA	NA	NA	NA	NA	NA	NA	NA	NA	NA	NA	NA	NA	NA	NA	NA	NA	NA	NA	NA	NA	NA	NA	NA	NA	NA	NA	NA	NA	NA	NA	NA	NA	NA	NA
4	CA	Other	1.____ Loewenstein, G. F. , Weber, E. U., Hsee, C. K., & Welch, N. (2001). Risk as feelings, Psychological Bulletin, 127, 267-86	CA-086	male	male	female	male	female	male	male	female	NA	NA	NA	NA	NA	NA	NA	NA	NA	NA	NA	NA	NA	NA	NA	NA	NA	NA	NA	NA	NA	NA	NA	NA	NA	NA	NA	NA	NA	NA	NA	NA	NA	NA	NA	NA	NA
4	CA	Other	1.____ Nisbett and Wilson (1977), Telling more than we can know: Verbal reports on mental processes. Psychological Review, 84 (3), 231-259.	CA-086	male	male	female	male	NA	NA	male	female	NA	NA	NA	NA	NA	NA	NA	NA	NA	NA	NA	NA	NA	NA	NA	NA	NA	NA	NA	NA	NA	NA	NA	NA	NA	NA	NA	NA	NA	NA	NA	NA	NA	NA	NA	NA	NA
4	CA	Other	1.____ Fox and Tversky (1995) Ambiguity Aversion and Comparative Ignorance, Quarterly Journal of Economics, 110(3), pp.585-603	CA-086	male	male	female	male	NA	NA	male	female	NA	NA	NA	NA	NA	NA	NA	NA	NA	NA	NA	NA	NA	NA	NA	NA	NA	NA	NA	NA	NA	NA	NA	NA	NA	NA	NA	NA	NA	NA	NA	NA	NA	NA	NA	NA	NA
4	CA	Other	2. Tetlock, P. E., Kristel, O. V., Elson, S. B., Green, M. C., & Lerner, J. S. (2000). The psychology of the unthinkable: taboo trade-offs, forbidden base rates, and heretical counterfactuals. Journal of personality and social psychology, 78(5), 853-870.	CA-086	male	male	female	female	female	female	male	female	female	NA	NA	NA	NA	NA	NA	NA	NA	NA	NA	NA	NA	NA	NA	NA	NA	NA	NA	NA	NA	NA	NA	NA	NA	NA	NA	NA	NA	NA	NA	NA	NA	NA	NA	NA	NA
4	CA	Other	Evans, J. St. B. T. & Stanovich, K. E. (2013). Dual-process theories of higher cognition: Advancing the debate. Perspectives on Psychological Science, 8(3), 223-241.	CA-086	male	male	female	male	NA	NA	male	female	NA	NA	NA	NA	NA	NA	NA	NA	NA	NA	NA	NA	NA	NA	NA	NA	NA	NA	NA	NA	NA	NA	NA	NA	NA	NA	NA	NA	NA	NA	NA	NA	NA	NA	NA	NA	NA
4	CA	Other	1.____ Mislavsky, R., & U. Simonsohn (in press). When Risk is Weird: Unexplained Transaction Features Lower Valuations. Management Science.	CA-086	male	male	female	male	NA	NA	male	female	NA	NA	NA	NA	NA	NA	NA	NA	NA	NA	NA	NA	NA	NA	NA	NA	NA	NA	NA	NA	NA	NA	NA	NA	NA	NA	NA	NA	NA	NA	NA	NA	NA	NA	NA	NA	NA
4	CA	Other	1.____ Dawes, R.M., Faust, D., & Meehl, P.E. (1989). Clinical versus actuarial judgment. Science, 243, 1668-1674.	CA-086	male	female	female	male	male	NA	male	female	NA	NA	NA	NA	NA	NA	NA	NA	NA	NA	NA	NA	NA	NA	NA	NA	NA	NA	NA	NA	NA	NA	NA	NA	NA	NA	NA	NA	NA	NA	NA	NA	NA	NA	NA	NA	NA
4	CA	Other	1.____ Ariely, Loewenstein & Prelec (2003) Coherent arbitrariness, The Quarterly Journal of Economics, February, 73-105.	CA-086	male	male	female	male	male	NA	male	female	NA	NA	NA	NA	NA	NA	NA	NA	NA	NA	NA	NA	NA	NA	NA	NA	NA	NA	NA	NA	NA	NA	NA	NA	NA	NA	NA	NA	NA	NA	NA	NA	NA	NA	NA	NA	NA
4	CA	Other	1.____ Redden, J. P., Haws, K. L., & Chen, J. (2017). The ability to choose can increase satiation. Journal of Personality and Social Psychology, 112(2), 186.	CA-086	male	male	female	male	female	NA	male	female	NA	NA	NA	NA	NA	NA	NA	NA	NA	NA	NA	NA	NA	NA	NA	NA	NA	NA	NA	NA	NA	NA	NA	NA	NA	NA	NA	NA	NA	NA	NA	NA	NA	NA	NA	NA	NA
4	CA	Other	1.____ Hsee (1996), The evaluability hypothesis. Organizational Behavior and Human Decision Processes, 67 (3), 247-257.	CA-086	male	male	female	NA	NA	NA	male	female	NA	NA	NA	NA	NA	NA	NA	NA	NA	NA	NA	NA	NA	NA	NA	NA	NA	NA	NA	NA	NA	NA	NA	NA	NA	NA	NA	NA	NA	NA	NA	NA	NA	NA	NA	NA	NA
4	CA	Other	2. Lucas, Richard E., Andrew E. Clark, Yannis Georgellis, and Ed Diener (2003), Reexamining Adaptation and the Set Point Model of Happiness: Reactions to Changes in Marital Status. Journal of Personality and Social Psychology, 84 (March), 527	CA-086	male	male	female	male	male	male	male	female	NA	NA	NA	NA	NA	NA	NA	NA	NA	NA	NA	NA	NA	NA	NA	NA	NA	NA	NA	NA	NA	NA	NA	NA	NA	NA	NA	NA	NA	NA	NA	NA	NA	NA	NA	NA	NA
4	CA	Other	1.____ Highhouse, S. (2008). Stubborn reliance on intuition and subjectivity in employee selection. Industrial and Organizational Psychology, 1, 333-342.	CA-086	male	male	female	NA	NA	NA	male	female	NA	NA	NA	NA	NA	NA	NA	NA	NA	NA	NA	NA	NA	NA	NA	NA	NA	NA	NA	NA	NA	NA	NA	NA	NA	NA	NA	NA	NA	NA	NA	NA	NA	NA	NA	NA	NA
4	CA	Other	1.____ Gneezy, U., List, J. A., & Wu, G. (2006). The uncertainty effect: When a risky prospect is valued less than its worst possible outcome, Quarterly Journal of Economics, 121, 1283-309.	CA-086	male	male	female	male	male	NA	male	female	NA	NA	NA	NA	NA	NA	NA	NA	NA	NA	NA	NA	NA	NA	NA	NA	NA	NA	NA	NA	NA	NA	NA	NA	NA	NA	NA	NA	NA	NA	NA	NA	NA	NA	NA	NA	NA
4	CA	Other	1.____ Dawes, R. M. (1979). The robust beauty of improper linear models in decision making. American Psychologist, 34(7), 571-582.	CA-086	male	female	female	NA	NA	NA	male	female	NA	NA	NA	NA	NA	NA	NA	NA	NA	NA	NA	NA	NA	NA	NA	NA	NA	NA	NA	NA	NA	NA	NA	NA	NA	NA	NA	NA	NA	NA	NA	NA	NA	NA	NA	NA	NA
4	CA	Other	1.____ Slovic (1995), The construction of preference. American Psychologist, 50 (5), 364-371.	CA-086	male	male	female	NA	NA	NA	male	female	NA	NA	NA	NA	NA	NA	NA	NA	NA	NA	NA	NA	NA	NA	NA	NA	NA	NA	NA	NA	NA	NA	NA	NA	NA	NA	NA	NA	NA	NA	NA	NA	NA	NA	NA	NA	NA
4	CA	Other	1.____ Goldsmith, K. & Amir, O. (2010). Can uncertainty improve promotions? Journal of Marketing Research, 1070-1077	CA-086	male	female	female	male	NA	NA	male	female	NA	NA	NA	NA	NA	NA	NA	NA	NA	NA	NA	NA	NA	NA	NA	NA	NA	NA	NA	NA	NA	NA	NA	NA	NA	NA	NA	NA	NA	NA	NA	NA	NA	NA	NA	NA	NA
4	CA	Other	3. Wang, Jing, Nathan Novemsky, and Ravi Dhar (2009), _Anticipating Adaptation to Products. Journal of Consumer Research, 36 (August), 149-159.	CA-086	male	unknown	female	male	male	NA	male	female	NA	NA	NA	NA	NA	NA	NA	NA	NA	NA	NA	NA	NA	NA	NA	NA	NA	NA	NA	NA	NA	NA	NA	NA	NA	NA	NA	NA	NA	NA	NA	NA	NA	NA	NA	NA	NA
4	CA	Other	1. Kahneman, Daniel and Jackie Snell (1992), Predicting a Changing Taste. Journal of Behavioral Decision Making, 5 (3), 187	CA-086	male	male	female	female	NA	NA	male	female	NA	NA	NA	NA	NA	NA	NA	NA	NA	NA	NA	NA	NA	NA	NA	NA	NA	NA	NA	NA	NA	NA	NA	NA	NA	NA	NA	NA	NA	NA	NA	NA	NA	NA	NA	NA	NA
4	CA	Other	2. Frederick, S. (2005). Cognitive reflection and decision making. The Journal of Economic Perspectives, 19(4), 25-42.	CA-086	male	male	female	NA	NA	NA	male	female	NA	NA	NA	NA	NA	NA	NA	NA	NA	NA	NA	NA	NA	NA	NA	NA	NA	NA	NA	NA	NA	NA	NA	NA	NA	NA	NA	NA	NA	NA	NA	NA	NA	NA	NA	NA	NA
4	CA	Other	Keren, G. & Schul, Y. (2009). Two is not always better than one: A critical evaluation of two-system theories. Perspectives on Psychological Science, 4(6), 533-550.	CA-086	male	male	female	male	NA	NA	male	female	NA	NA	NA	NA	NA	NA	NA	NA	NA	NA	NA	NA	NA	NA	NA	NA	NA	NA	NA	NA	NA	NA	NA	NA	NA	NA	NA	NA	NA	NA	NA	NA	NA	NA	NA	NA	NA
4	CA	Other	4. Falk, A., & Szech, N. (2013). Morals and markets. Science, 340(6133), 707-711.	CA-086	male	male	female	female	NA	NA	male	female	NA	NA	NA	NA	NA	NA	NA	NA	NA	NA	NA	NA	NA	NA	NA	NA	NA	NA	NA	NA	NA	NA	NA	NA	NA	NA	NA	NA	NA	NA	NA	NA	NA	NA	NA	NA	NA
4	CA	Other	3. Graham, J., Haidt, J., & Nosek, B. A. (2009). Liberals and conservatives rely on different sets of moral foundations. Journal of personality and social psychology, 96(5), 1029-1046.	CA-086	male	male	female	male	male	NA	male	female	NA	NA	NA	NA	NA	NA	NA	NA	NA	NA	NA	NA	NA	NA	NA	NA	NA	NA	NA	NA	NA	NA	NA	NA	NA	NA	NA	NA	NA	NA	NA	NA	NA	NA	NA	NA	NA
4	CT	Other	Revsine, Collins, Johnson, Mittelstaedt & Soffer: Financial Reporting & Analysis, Seventh Edition, McGraw-Hill, 2018.	CT-093	male	male	NA	male	male	male	NA	NA	male	NA	NA	NA	NA	NA	NA	NA	NA	NA	NA	NA	NA	NA	NA	NA	NA	NA	NA	NA	NA	NA	NA	NA	NA	NA	NA	NA	NA	NA	NA	NA	NA	NA	NA	NA	NA
4	CM	Other	Campbell, Lo and MacKinlay, The econometrics of financial markets	CM-146	male	male	NA	male	male	NA	NA	NA	NA	NA	NA	NA	NA	NA	NA	NA	NA	NA	NA	NA	NA	NA	NA	NA	NA	NA	NA	NA	NA	NA	NA	NA	NA	NA	NA	NA	NA	NA	NA	NA	NA	NA	NA	NA	NA
4	CM	Other	X. Zhou and S. Jain, 2014, Active Equity Management	CM-146	male	male	NA	male	NA	NA	NA	NA	NA	NA	NA	NA	NA	NA	NA	NA	NA	NA	NA	NA	NA	NA	NA	NA	NA	NA	NA	NA	NA	NA	NA	NA	NA	NA	NA	NA	NA	NA	NA	NA	NA	NA	NA	NA	NA
4	CM	Other	Bodie, Kane, and Marcus, Investments	CM-146	male	male	NA	male	male	NA	NA	NA	NA	NA	NA	NA	NA	NA	NA	NA	NA	NA	NA	NA	NA	NA	NA	NA	NA	NA	NA	NA	NA	NA	NA	NA	NA	NA	NA	NA	NA	NA	NA	NA	NA	NA	NA	NA	NA
4	CM	Other	Grinold and Kahn, 2000 and 2019, Active Portfolio Management and Advances in Active Portfolio Management, McGraw-Hill.	CM-146	male	male	NA	male	NA	NA	NA	NA	NA	NA	NA	NA	NA	NA	NA	NA	NA	NA	NA	NA	NA	NA	NA	NA	NA	NA	NA	NA	NA	NA	NA	NA	NA	NA	NA	NA	NA	NA	NA	NA	NA	NA	NA	NA	NA
4	CM	Other	Alexander, Market Models: A Guide to Financial Data Analysis	CM-146	male	female	NA	NA	NA	NA	NA	NA	NA	NA	NA	NA	NA	NA	NA	NA	NA	NA	NA	NA	NA	NA	NA	NA	NA	NA	NA	NA	NA	NA	NA	NA	NA	NA	NA	NA	NA	NA	NA	NA	NA	NA	NA	NA	NA
4	CM	Other	Meucci, Risk and Asset Allocation	CM-146	male	male	NA	NA	NA	NA	NA	NA	NA	NA	NA	NA	NA	NA	NA	NA	NA	NA	NA	NA	NA	NA	NA	NA	NA	NA	NA	NA	NA	NA	NA	NA	NA	NA	NA	NA	NA	NA	NA	NA	NA	NA	NA	NA	NA
4	CM	Other	Litterman, et al, 2003, Modern Investment Management, Wiley	CM-146	male	male	NA	NA	NA	NA	NA	NA	NA	NA	NA	NA	NA	NA	NA	NA	NA	NA	NA	NA	NA	NA	NA	NA	NA	NA	NA	NA	NA	NA	NA	NA	NA	NA	NA	NA	NA	NA	NA	NA	NA	NA	NA	NA	NA
4	CM	Other	Chincarini and Kim, 2006, Quantitative Equity Portfolio Management, MGH.	CM-146	male	male	NA	male	NA	NA	NA	NA	NA	NA	NA	NA	NA	NA	NA	NA	NA	NA	NA	NA	NA	NA	NA	NA	NA	NA	NA	NA	NA	NA	NA	NA	NA	NA	NA	NA	NA	NA	NA	NA	NA	NA	NA	NA	NA
4	CC	Other	Sams Teach Yourself SQL in 10 Minutes by Ben Forta.ISBN:9780672336072	CC-063	male	male	NA	NA	NA	NA	NA	NA	NA	NA	NA	NA	NA	NA	NA	NA	NA	NA	NA	NA	NA	NA	NA	NA	NA	NA	NA	NA	NA	NA	NA	NA	NA	NA	NA	NA	NA	NA	NA	NA	NA	NA	NA	NA	NA
4	CC	Other	A First Course in Database Systems 3rdEdition, by Jeffrey D. Ullman and Jennifer Widom.ISBN: 9780136006374	CC-063	male	male	NA	female	NA	NA	NA	NA	NA	NA	NA	NA	NA	NA	NA	NA	NA	NA	NA	NA	NA	NA	NA	NA	NA	NA	NA	NA	NA	NA	NA	NA	NA	NA	NA	NA	NA	NA	NA	NA	NA	NA	NA	NA	NA
4	CC	Other	Business Intelligence: Making Decisions Through Data Analyticsby Jerzy Surma.ISBN: 9781606491867	CC-063	male	male	NA	NA	NA	NA	NA	NA	NA	NA	NA	NA	NA	NA	NA	NA	NA	NA	NA	NA	NA	NA	NA	NA	NA	NA	NA	NA	NA	NA	NA	NA	NA	NA	NA	NA	NA	NA	NA	NA	NA	NA	NA	NA	NA
4	CC	Other	How Machine Learning Can Help Identify Cyber Vulnerabilities, HBR	CC-147	male	male	NA	NA	NA	NA	NA	NA	NA	NA	NA	NA	NA	NA	NA	NA	NA	NA	NA	NA	NA	NA	NA	NA	NA	NA	NA	NA	NA	NA	NA	NA	NA	NA	NA	NA	NA	NA	NA	NA	NA	NA	NA	NA	NA
4	CC	Other	Case Study: Attack Type _ Bruteforce (Password Guessing), Org 7,	CC-147	male	NA	NA	NA	NA	NA	NA	NA	NA	NA	NA	NA	NA	NA	NA	NA	NA	NA	NA	NA	NA	NA	NA	NA	NA	NA	NA	NA	NA	NA	NA	NA	NA	NA	NA	NA	NA	NA	NA	NA	NA	NA	NA	NA	NA
4	CC	Other	Structuring the Chief Information Security Officer Organization, Carnegie-Mellon University Software Engineering Institute	CC-147	male	male	NA	NA	NA	NA	NA	NA	NA	NA	NA	NA	NA	NA	NA	NA	NA	NA	NA	NA	NA	NA	NA	NA	NA	NA	NA	NA	NA	NA	NA	NA	NA	NA	NA	NA	NA	NA	NA	NA	NA	NA	NA	NA	NA
4	CC	Other	Gaining the Advantage: Applying Cyber Kill Chain Methodology to Cyber Defense, Lockheed-Martin	CC-147	male	NA	NA	NA	NA	NA	NA	NA	NA	NA	NA	NA	NA	NA	NA	NA	NA	NA	NA	NA	NA	NA	NA	NA	NA	NA	NA	NA	NA	NA	NA	NA	NA	NA	NA	NA	NA	NA	NA	NA	NA	NA	NA	NA	NA
4	CC	Other	"These Are the Biggest Risks Facing Our World in 2019," World Economic Forum, Jan 16,	CC-147	male	male	NA	female	NA	NA	NA	NA	NA	NA	NA	NA	NA	NA	NA	NA	NA	NA	NA	NA	NA	NA	NA	NA	NA	NA	NA	NA	NA	NA	NA	NA	NA	NA	NA	NA	NA	NA	NA	NA	NA	NA	NA	NA	NA
4	CC	Other	_Why is Cybersecurity So Hard,<94> Michael Daniel, May 22, 2017, Harvard Business Review (Harvard Course Pack)	CC-147	male	male	NA	NA	NA	NA	NA	NA	NA	NA	NA	NA	NA	NA	NA	NA	NA	NA	NA	NA	NA	NA	NA	NA	NA	NA	NA	NA	NA	NA	NA	NA	NA	NA	NA	NA	NA	NA	NA	NA	NA	NA	NA	NA	NA
4	CC	Other	Starting at the Beginning: Why You Should Have a_security program_by_David Froud	CC-147	male	male	NA	NA	NA	NA	NA	NA	NA	NA	NA	NA	NA	NA	NA	NA	NA	NA	NA	NA	NA	NA	NA	NA	NA	NA	NA	NA	NA	NA	NA	NA	NA	NA	NA	NA	NA	NA	NA	NA	NA	NA	NA	NA	NA
4	CC	Other	AI Adds a New Layer to Cyber Risk, HBR	CC-147	male	male	NA	male	male	male	NA	NA	NA	NA	NA	NA	NA	NA	NA	NA	NA	NA	NA	NA	NA	NA	NA	NA	NA	NA	NA	NA	NA	NA	NA	NA	NA	NA	NA	NA	NA	NA	NA	NA	NA	NA	NA	NA	NA
4	CC	Other	Facing Forward: Cybersecurity in 2019 and Beyond (FireEye),	CC-147	male	male	NA	NA	NA	NA	NA	NA	NA	NA	NA	NA	NA	NA	NA	NA	NA	NA	NA	NA	NA	NA	NA	NA	NA	NA	NA	NA	NA	NA	NA	NA	NA	NA	NA	NA	NA	NA	NA	NA	NA	NA	NA	NA	NA
4	CC	Other	Essentials of Cybersecurity, Chapter 8, Understanding Central Areas of Enterprise Defense	CC-147	male	male	NA	NA	NA	NA	NA	NA	NA	NA	NA	NA	NA	NA	NA	NA	NA	NA	NA	NA	NA	NA	NA	NA	NA	NA	NA	NA	NA	NA	NA	NA	NA	NA	NA	NA	NA	NA	NA	NA	NA	NA	NA	NA	NA
4	CC	Other	NIST Cybersecurity Framework, 1.1.,	CC-147	male	NA	NA	NA	NA	NA	NA	NA	NA	NA	NA	NA	NA	NA	NA	NA	NA	NA	NA	NA	NA	NA	NA	NA	NA	NA	NA	NA	NA	NA	NA	NA	NA	NA	NA	NA	NA	NA	NA	NA	NA	NA	NA	NA	NA
4	CC	Other	Cyber Security For Small Business, Federal Trade Commission,	CC-147	male	NA	NA	NA	NA	NA	NA	NA	NA	NA	NA	NA	NA	NA	NA	NA	NA	NA	NA	NA	NA	NA	NA	NA	NA	NA	NA	NA	NA	NA	NA	NA	NA	NA	NA	NA	NA	NA	NA	NA	NA	NA	NA	NA	NA
4	CC	Other	The 5 Biggest Cybersecurity Threats Targeting Your Small Business Right Now, Inc.,	CC-147	male	male	NA	NA	NA	NA	NA	NA	NA	NA	NA	NA	NA	NA	NA	NA	NA	NA	NA	NA	NA	NA	NA	NA	NA	NA	NA	NA	NA	NA	NA	NA	NA	NA	NA	NA	NA	NA	NA	NA	NA	NA	NA	NA	NA
4	CC	Other	Small Business Information Security: The Fundamentals	CC-147	male	NA	NA	NA	NA	NA	NA	NA	NA	NA	NA	NA	NA	NA	NA	NA	NA	NA	NA	NA	NA	NA	NA	NA	NA	NA	NA	NA	NA	NA	NA	NA	NA	NA	NA	NA	NA	NA	NA	NA	NA	NA	NA	NA	NA
4	CC	Other	Autopsy of a Data Breach: The Target Case	CC-147	male	female	NA	NA	NA	NA	NA	NA	NA	NA	NA	NA	NA	NA	NA	NA	NA	NA	NA	NA	NA	NA	NA	NA	NA	NA	NA	NA	NA	NA	NA	NA	NA	NA	NA	NA	NA	NA	NA	NA	NA	NA	NA	NA	NA
4	CC	Other	Data Thieves: The Motivations of Cyber Threat Actors and Their Use and Monetization of Stolen Data	CC-147	male	female	NA	NA	NA	NA	NA	NA	NA	NA	NA	NA	NA	NA	NA	NA	NA	NA	NA	NA	NA	NA	NA	NA	NA	NA	NA	NA	NA	NA	NA	NA	NA	NA	NA	NA	NA	NA	NA	NA	NA	NA	NA	NA	NA
4	CC	Other	The Titan Incident (HBR	CC-147	male	male	NA	female	male	NA	NA	NA	NA	NA	NA	NA	NA	NA	NA	NA	NA	NA	NA	NA	NA	NA	NA	NA	NA	NA	NA	NA	NA	NA	NA	NA	NA	NA	NA	NA	NA	NA	NA	NA	NA	NA	NA	NA	NA
4	CC	Other	Data Breach at EquiFax	CC-147	male	male	NA	male	male	NA	NA	NA	NA	NA	NA	NA	NA	NA	NA	NA	NA	NA	NA	NA	NA	NA	NA	NA	NA	NA	NA	NA	NA	NA	NA	NA	NA	NA	NA	NA	NA	NA	NA	NA	NA	NA	NA	NA	NA
4	CC	Other	_Root Cause Analysis for Beginners,<94> (James J. Rooney and Lee N. Vanden Heuvel),	CC-147	male	male	NA	male	NA	NA	NA	NA	NA	NA	NA	NA	NA	NA	NA	NA	NA	NA	NA	NA	NA	NA	NA	NA	NA	NA	NA	NA	NA	NA	NA	NA	NA	NA	NA	NA	NA	NA	NA	NA	NA	NA	NA	NA	NA
4	CC	Other	A Cyber Kill Chain Analysis of the Target Breach	CC-147	male	NA	NA	NA	NA	NA	NA	NA	NA	NA	NA	NA	NA	NA	NA	NA	NA	NA	NA	NA	NA	NA	NA	NA	NA	NA	NA	NA	NA	NA	NA	NA	NA	NA	NA	NA	NA	NA	NA	NA	NA	NA	NA	NA	NA
4	CC	Other	Long Range Emerging Threats Facing the United States (GAO),	CC-147	male	NA	NA	NA	NA	NA	NA	NA	NA	NA	NA	NA	NA	NA	NA	NA	NA	NA	NA	NA	NA	NA	NA	NA	NA	NA	NA	NA	NA	NA	NA	NA	NA	NA	NA	NA	NA	NA	NA	NA	NA	NA	NA	NA	NA
4	CC	Other	With Big Data Comes Big Responsibility	CC-147	male	male	NA	NA	NA	NA	NA	NA	NA	NA	NA	NA	NA	NA	NA	NA	NA	NA	NA	NA	NA	NA	NA	NA	NA	NA	NA	NA	NA	NA	NA	NA	NA	NA	NA	NA	NA	NA	NA	NA	NA	NA	NA	NA	NA
4	CC	Other	HBR Case Study: Security Breach at TJX (HBR Course Pack)	CC-147	male	female	NA	unknown	NA	NA	NA	NA	NA	NA	NA	NA	NA	NA	NA	NA	NA	NA	NA	NA	NA	NA	NA	NA	NA	NA	NA	NA	NA	NA	NA	NA	NA	NA	NA	NA	NA	NA	NA	NA	NA	NA	NA	NA	NA
4	CC	Other	Closing the Cybersecurity Gap: 3 Keys to Analytics Driven Security	CC-147	male	NA	NA	NA	NA	NA	NA	NA	NA	NA	NA	NA	NA	NA	NA	NA	NA	NA	NA	NA	NA	NA	NA	NA	NA	NA	NA	NA	NA	NA	NA	NA	NA	NA	NA	NA	NA	NA	NA	NA	NA	NA	NA	NA	NA
4	CC	Other	IT Management Simulation: Cyber Attack! (HBR	CC-147	male	male	NA	NA	NA	NA	NA	NA	NA	NA	NA	NA	NA	NA	NA	NA	NA	NA	NA	NA	NA	NA	NA	NA	NA	NA	NA	NA	NA	NA	NA	NA	NA	NA	NA	NA	NA	NA	NA	NA	NA	NA	NA	NA	NA
4	CC	Other	_The Five Whys<94> (Olivier Serrat),	CC-147	male	male	NA	NA	NA	NA	NA	NA	NA	NA	NA	NA	NA	NA	NA	NA	NA	NA	NA	NA	NA	NA	NA	NA	NA	NA	NA	NA	NA	NA	NA	NA	NA	NA	NA	NA	NA	NA	NA	NA	NA	NA	NA	NA	NA
4	CC	Other	Understanding the Underlying Theories of_cybersecurity	CC-147	male	male	NA	NA	NA	NA	NA	NA	NA	NA	NA	NA	NA	NA	NA	NA	NA	NA	NA	NA	NA	NA	NA	NA	NA	NA	NA	NA	NA	NA	NA	NA	NA	NA	NA	NA	NA	NA	NA	NA	NA	NA	NA	NA	NA
4	CC	Other	Essentials of Cybersecurity, Chapter 4, A Security Compromise Lexicon	CC-147	male	female	NA	NA	NA	NA	NA	NA	NA	NA	NA	NA	NA	NA	NA	NA	NA	NA	NA	NA	NA	NA	NA	NA	NA	NA	NA	NA	NA	NA	NA	NA	NA	NA	NA	NA	NA	NA	NA	NA	NA	NA	NA	NA	NA
4	CC	Other	Note on Organizational Learning in Venture Capital	CC-073-A	male	male	NA	male	NA	NA	NA	NA	NA	NA	NA	NA	NA	NA	NA	NA	NA	NA	NA	NA	NA	NA	NA	NA	NA	NA	NA	NA	NA	NA	NA	NA	NA	NA	NA	NA	NA	NA	NA	NA	NA	NA	NA	NA	NA
4	CC	Other	Hungary<90>s Reform Process	CC-073-A	male	male	NA	female	NA	NA	NA	NA	NA	NA	NA	NA	NA	NA	NA	NA	NA	NA	NA	NA	NA	NA	NA	NA	NA	NA	NA	NA	NA	NA	NA	NA	NA	NA	NA	NA	NA	NA	NA	NA	NA	NA	NA	NA	NA
4	CC	Other	Closing the Gap Between Strategy and Execution	CC-073-A	male	male	NA	NA	NA	NA	NA	NA	NA	NA	NA	NA	NA	NA	NA	NA	NA	NA	NA	NA	NA	NA	NA	NA	NA	NA	NA	NA	NA	NA	NA	NA	NA	NA	NA	NA	NA	NA	NA	NA	NA	NA	NA	NA	NA
4	CC	Other	Consulting is More than Giving Advice	CC-073-A	male	male	NA	NA	NA	NA	NA	NA	NA	NA	NA	NA	NA	NA	NA	NA	NA	NA	NA	NA	NA	NA	NA	NA	NA	NA	NA	NA	NA	NA	NA	NA	NA	NA	NA	NA	NA	NA	NA	NA	NA	NA	NA	NA	NA
4	CC	Other	The Hidden Traps in Decision Making	CC-073-A	male	male	NA	male	male	NA	NA	NA	NA	NA	NA	NA	NA	NA	NA	NA	NA	NA	NA	NA	NA	NA	NA	NA	NA	NA	NA	NA	NA	NA	NA	NA	NA	NA	NA	NA	NA	NA	NA	NA	NA	NA	NA	NA	NA
4	CC	Other	Marc Lipson, Economic Exposures, Darden Business Publishing, 2009	CC-073-B	male	male	NA	NA	NA	NA	NA	NA	NA	NA	NA	NA	NA	NA	NA	NA	NA	NA	NA	NA	NA	NA	NA	NA	NA	NA	NA	NA	NA	NA	NA	NA	NA	NA	NA	NA	NA	NA	NA	NA	NA	NA	NA	NA	NA
4	CC	Other	Take the Money _ or Run?	CC-073-A	male	male	NA	NA	NA	NA	NA	NA	NA	NA	NA	NA	NA	NA	NA	NA	NA	NA	NA	NA	NA	NA	NA	NA	NA	NA	NA	NA	NA	NA	NA	NA	NA	NA	NA	NA	NA	NA	NA	NA	NA	NA	NA	NA	NA
4	CC	Other	Peter E. Kennedy and Jay Prag, Macroeconomic Essentials (4th edition).	CC-073-B	male	male	NA	male	NA	NA	NA	NA	NA	NA	NA	NA	NA	NA	NA	NA	NA	NA	NA	NA	NA	NA	NA	NA	NA	NA	NA	NA	NA	NA	NA	NA	NA	NA	NA	NA	NA	NA	NA	NA	NA	NA	NA	NA	NA
4	CC	Other	How Local Companies Keep Multinationals at Bay	CC-073-A	male	male	NA	male	NA	NA	NA	NA	NA	NA	NA	NA	NA	NA	NA	NA	NA	NA	NA	NA	NA	NA	NA	NA	NA	NA	NA	NA	NA	NA	NA	NA	NA	NA	NA	NA	NA	NA	NA	NA	NA	NA	NA	NA	NA
4	CC	Other	The Founder<90>s Dilemma	CC-073-A	male	male	NA	NA	NA	NA	NA	NA	NA	NA	NA	NA	NA	NA	NA	NA	NA	NA	NA	NA	NA	NA	NA	NA	NA	NA	NA	NA	NA	NA	NA	NA	NA	NA	NA	NA	NA	NA	NA	NA	NA	NA	NA	NA	NA
4	CC	Other	Robert Kennedy, "Exchange Rate Terminology and Analytics," 2001	CC-073-B	male	male	NA	NA	NA	NA	NA	NA	NA	NA	NA	NA	NA	NA	NA	NA	NA	NA	NA	NA	NA	NA	NA	NA	NA	NA	NA	NA	NA	NA	NA	NA	NA	NA	NA	NA	NA	NA	NA	NA	NA	NA	NA	NA	NA
4	CC	Other	Value Acceleration: Lessons from Private Equity Masters	CC-073-A	male	male	NA	male	male	NA	NA	NA	NA	NA	NA	NA	NA	NA	NA	NA	NA	NA	NA	NA	NA	NA	NA	NA	NA	NA	NA	NA	NA	NA	NA	NA	NA	NA	NA	NA	NA	NA	NA	NA	NA	NA	NA	NA	NA
4	CC	Other	How to Choose and Work with Consultants	CC-073-A	male	male	NA	NA	NA	NA	NA	NA	NA	NA	NA	NA	NA	NA	NA	NA	NA	NA	NA	NA	NA	NA	NA	NA	NA	NA	NA	NA	NA	NA	NA	NA	NA	NA	NA	NA	NA	NA	NA	NA	NA	NA	NA	NA	NA
4	CC	Other	Central Europe after the Crash: Between Europe and the Euro	CC-073-A	male	male	NA	female	male	NA	NA	NA	NA	NA	NA	NA	NA	NA	NA	NA	NA	NA	NA	NA	NA	NA	NA	NA	NA	NA	NA	NA	NA	NA	NA	NA	NA	NA	NA	NA	NA	NA	NA	NA	NA	NA	NA	NA	NA
4	CB	Social Sciences	Peter E. Kennedy and Jay Prag, Macroeconomic Essentials (4th Edition)	CB-007	male	male	NA	male	NA	NA	NA	NA	NA	NA	NA	NA	NA	NA	NA	NA	NA	NA	NA	NA	NA	NA	NA	NA	NA	NA	NA	NA	NA	NA	NA	NA	NA	NA	NA	NA	NA	NA	NA	NA	NA	NA	NA	NA	NA
4	CA	Other	_Customer Relationship Management: Concept, Strategy and Tools<94> _V. Kumar and Werner Reinartz (2nd edition)	CA-064-B	male	male	NA	male	NA	NA	NA	NA	NA	NA	NA	NA	NA	NA	NA	NA	NA	NA	NA	NA	NA	NA	NA	NA	NA	NA	NA	NA	NA	NA	NA	NA	NA	NA	NA	NA	NA	NA	NA	NA	NA	NA	NA	NA	NA
4	CA	Other	_Customer Centricity<94> _Peter Fader	CA-064-B	male	male	NA	NA	NA	NA	NA	NA	NA	NA	NA	NA	NA	NA	NA	NA	NA	NA	NA	NA	NA	NA	NA	NA	NA	NA	NA	NA	NA	NA	NA	NA	NA	NA	NA	NA	NA	NA	NA	NA	NA	NA	NA	NA	NA
4	CA	Other	_Data Mining Techniques for Marketing, Sales and Customer Relationship Management<94> _ Michael Berry and Gordon Linoff (3rd edition)	CA-064-A	male	male	NA	male	NA	NA	NA	NA	NA	NA	NA	NA	NA	NA	NA	NA	NA	NA	NA	NA	NA	NA	NA	NA	NA	NA	NA	NA	NA	NA	NA	NA	NA	NA	NA	NA	NA	NA	NA	NA	NA	NA	NA	NA	NA
4	CA	Other	_Drilling Down: Turning Customer Data into Profits with a Spreadsheet<94> _ Jim Novo (3rd edition)	CA-064-A	male	male	NA	NA	NA	NA	NA	NA	NA	NA	NA	NA	NA	NA	NA	NA	NA	NA	NA	NA	NA	NA	NA	NA	NA	NA	NA	NA	NA	NA	NA	NA	NA	NA	NA	NA	NA	NA	NA	NA	NA	NA	NA	NA	NA
4	CA	Other	_Drilling Down: Turning Customer Data into Profits with a Spreadsheet<94> _Jim Novo (3rd edition)	CA-064-B	male	male	NA	NA	NA	NA	NA	NA	NA	NA	NA	NA	NA	NA	NA	NA	NA	NA	NA	NA	NA	NA	NA	NA	NA	NA	NA	NA	NA	NA	NA	NA	NA	NA	NA	NA	NA	NA	NA	NA	NA	NA	NA	NA	NA
4	CA	Other	_Customer Relationship Management: Concept, Strategy and Tools<94> _ V. Kumar and Werner Reinartz (2nd edition)	CA-064-A	male	male	NA	male	NA	NA	NA	NA	NA	NA	NA	NA	NA	NA	NA	NA	NA	NA	NA	NA	NA	NA	NA	NA	NA	NA	NA	NA	NA	NA	NA	NA	NA	NA	NA	NA	NA	NA	NA	NA	NA	NA	NA	NA	NA
4	CA	Other	_Customer Centricity<94> _ Peter Fader	CA-064-A	male	male	NA	NA	NA	NA	NA	NA	NA	NA	NA	NA	NA	NA	NA	NA	NA	NA	NA	NA	NA	NA	NA	NA	NA	NA	NA	NA	NA	NA	NA	NA	NA	NA	NA	NA	NA	NA	NA	NA	NA	NA	NA	NA	NA
4	CA	Other	Loss Models: From Data to Decisions<94> (4th edition) by Klugman, Panjer, and Willmot	CA-064-A	male	male	NA	male	male	NA	NA	NA	NA	NA	NA	NA	NA	NA	NA	NA	NA	NA	NA	NA	NA	NA	NA	NA	NA	NA	NA	NA	NA	NA	NA	NA	NA	NA	NA	NA	NA	NA	NA	NA	NA	NA	NA	NA	NA
4	CA	Other	_Data Mining Techniques for Marketing, Sales and Customer Relationship Management<94> _Michael Berry and Gordon Linoff (3rd edition)	CA-064-B	male	male	NA	male	NA	NA	NA	NA	NA	NA	NA	NA	NA	NA	NA	NA	NA	NA	NA	NA	NA	NA	NA	NA	NA	NA	NA	NA	NA	NA	NA	NA	NA	NA	NA	NA	NA	NA	NA	NA	NA	NA	NA	NA	NA
4	CA	Other	No reading	CA-051	male	NA	NA	NA	NA	NA	NA	NA	NA	NA	NA	NA	NA	NA	NA	NA	NA	unknown	NA	NA	NA	NA	NA	NA	NA	NA	NA	NA	NA	NA	NA	NA	NA	NA	NA	NA	NA	NA	NA	NA	NA	NA	NA	NA	NA
4	CO	Other	_On the nature and direction of relationships between constructs and measures<94> by Edwards & Bagozzi, Psychological Methods, 5, 155-174.	CO-098	male	male	NA	male	NA	NA	NA	NA	NA	NA	NA	NA	NA	NA	NA	NA	NA	NA	NA	NA	NA	NA	NA	NA	NA	NA	NA	NA	NA	NA	NA	NA	NA	NA	NA	NA	NA	NA	NA	NA	NA	NA	NA	NA	NA
4	CO	Other	_Reliability & Validity<94> by Foster, Statistics: A Pocket Guide for I/O Psychologists, pp. 25-32.	CO-098	male	male	NA	NA	NA	NA	NA	NA	NA	NA	NA	NA	NA	NA	NA	NA	NA	NA	NA	NA	NA	NA	NA	NA	NA	NA	NA	NA	NA	NA	NA	NA	NA	NA	NA	NA	NA	NA	NA	NA	NA	NA	NA	NA	NA
4	CO	Other	_Employee attitude surveys<86>engagement and workforce perceptions<94> by Edwards & Edwards, Predictive HR Analytics: Mastering the HR Metric (only pp. 144-157; 165-166)	CO-098	male	male	NA	female	NA	NA	NA	NA	NA	NA	NA	NA	NA	NA	NA	NA	NA	NA	NA	NA	NA	NA	NA	NA	NA	NA	NA	NA	NA	NA	NA	NA	NA	NA	NA	NA	NA	NA	NA	NA	NA	NA	NA	NA	NA
4	CO	Other	_They<90>re watching you at work<94> by Peck, The Atlantic	CO-098	male	male	NA	NA	NA	NA	NA	NA	NA	NA	NA	NA	NA	NA	NA	NA	NA	NA	NA	NA	NA	NA	NA	NA	NA	NA	NA	NA	NA	NA	NA	NA	NA	NA	NA	NA	NA	NA	NA	NA	NA	NA	NA	NA	NA
4	CO	Other	_When measurement obstructs good judgment<94> by Pfeffer & Sutton, The Knowing-Doing Gap: How Smart Companies Turn Knowledge into Action	CO-098	male	male	NA	male	NA	NA	NA	NA	NA	NA	NA	NA	NA	NA	NA	NA	NA	NA	NA	NA	NA	NA	NA	NA	NA	NA	NA	NA	NA	NA	NA	NA	NA	NA	NA	NA	NA	NA	NA	NA	NA	NA	NA	NA	NA
4	CO	Other	_Levels issues in theory development, data collection, and analysis<94> by Klein et al., Academy of Management Review, 19, 195-229.	CO-098	male	female	NA	female	male	NA	NA	NA	NA	NA	NA	NA	NA	NA	NA	NA	NA	NA	NA	NA	NA	NA	NA	NA	NA	NA	NA	NA	NA	NA	NA	NA	NA	NA	NA	NA	NA	NA	NA	NA	NA	NA	NA	NA	NA
4	CO	Other	_What your boss could learn by reading the whole company<90>s emails<94> by Partnoy, The Atlantic	CO-098	male	male	NA	NA	NA	NA	NA	NA	NA	NA	NA	NA	NA	NA	NA	NA	NA	NA	NA	NA	NA	NA	NA	NA	NA	NA	NA	NA	NA	NA	NA	NA	NA	NA	NA	NA	NA	NA	NA	NA	NA	NA	NA	NA	NA
4	CO	Other	_On the folly of rewarding A while hoping for B<94> by Kerr, Academy of Management Journal, 18, 769-783	CO-098	male	male	NA	NA	NA	NA	NA	NA	NA	NA	NA	NA	NA	NA	NA	NA	NA	NA	NA	NA	NA	NA	NA	NA	NA	NA	NA	NA	NA	NA	NA	NA	NA	NA	NA	NA	NA	NA	NA	NA	NA	NA	NA	NA	NA
4	CO	Other	_Customer satisfaction at the push of a button<94> by Owen, The New Yorker.	CO-098	male	male	NA	NA	NA	NA	NA	NA	NA	NA	NA	NA	NA	NA	NA	NA	NA	NA	NA	NA	NA	NA	NA	NA	NA	NA	NA	NA	NA	NA	NA	NA	NA	NA	NA	NA	NA	NA	NA	NA	NA	NA	NA	NA	NA
4	CO	Other	Honest Signals, by Alex (Sandy) Pentland. MIT Press, 2008	CO-098	male	male	NA	NA	NA	NA	NA	NA	NA	NA	NA	NA	NA	NA	NA	NA	NA	NA	NA	NA	NA	NA	NA	NA	NA	NA	NA	NA	NA	NA	NA	NA	NA	NA	NA	NA	NA	NA	NA	NA	NA	NA	NA	NA	NA
4	CO	Other	_Building better theory: Time and the specification of when things happen<94> by Mitchell & James, Academy of Management Review, 26, 530-547	CO-098	male	male	NA	male	NA	NA	NA	NA	NA	NA	NA	NA	NA	NA	NA	NA	NA	NA	NA	NA	NA	NA	NA	NA	NA	NA	NA	NA	NA	NA	NA	NA	NA	NA	NA	NA	NA	NA	NA	NA	NA	NA	NA	NA	NA
4	CO	Other	Read _The principles of good measurement<94> by Becker et al., The HR Scorecard: Linking People, Strategy, and Performance.	CO-098	male	male	NA	male	male	NA	NA	NA	NA	NA	NA	NA	NA	NA	NA	NA	NA	NA	NA	NA	NA	NA	NA	NA	NA	NA	NA	NA	NA	NA	NA	NA	NA	NA	NA	NA	NA	NA	NA	NA	NA	NA	NA	NA	NA
4	CO	Other	Read _The algorithms that tell bosses how employees are feeling<94> by Waddell, The Atlantic	CO-098	male	male	NA	NA	NA	NA	NA	NA	NA	NA	NA	NA	NA	NA	NA	NA	NA	NA	NA	NA	NA	NA	NA	NA	NA	NA	NA	NA	NA	NA	NA	NA	NA	NA	NA	NA	NA	NA	NA	NA	NA	NA	NA	NA	NA
4	CO	Other	Measure What Matters, by Doerr	CO-098	male	male	NA	NA	NA	NA	NA	NA	NA	NA	NA	NA	NA	NA	NA	NA	NA	NA	NA	NA	NA	NA	NA	NA	NA	NA	NA	NA	NA	NA	NA	NA	NA	NA	NA	NA	NA	NA	NA	NA	NA	NA	NA	NA	NA
4	CO	Other	More technical: _Innovations in unobtrusive methods<94> by Knight, Unconventional methodology in organization and management research (Eds. Bryman & Buchanan). Oxford University Press.	CO-098	male	male	NA	NA	NA	NA	NA	NA	NA	NA	NA	NA	NA	NA	NA	NA	NA	NA	NA	NA	NA	NA	NA	NA	NA	NA	NA	NA	NA	NA	NA	NA	NA	NA	NA	NA	NA	NA	NA	NA	NA	NA	NA	NA	NA
4	CO	Other	_The concept of validity<94> by Borsboom et al., Psychological Review, 111, 1061-1071.	CO-098	male	male	NA	male	male	NA	NA	NA	NA	NA	NA	NA	NA	NA	NA	NA	NA	NA	NA	NA	NA	NA	NA	NA	NA	NA	NA	NA	NA	NA	NA	NA	NA	NA	NA	NA	NA	NA	NA	NA	NA	NA	NA	NA	NA
4	CO	Other	_Is your workplace tracking your computer activities?<94> by Bonsor, HowStuffWorks	CO-098	male	male	NA	NA	NA	NA	NA	NA	NA	NA	NA	NA	NA	NA	NA	NA	NA	NA	NA	NA	NA	NA	NA	NA	NA	NA	NA	NA	NA	NA	NA	NA	NA	NA	NA	NA	NA	NA	NA	NA	NA	NA	NA	NA	NA
4	CO	Other	_The science of winning an unfair game<94> by Lewis, Moneyball	CO-098	male	male	NA	NA	NA	NA	NA	NA	NA	NA	NA	NA	NA	NA	NA	NA	NA	NA	NA	NA	NA	NA	NA	NA	NA	NA	NA	NA	NA	NA	NA	NA	NA	NA	NA	NA	NA	NA	NA	NA	NA	NA	NA	NA	NA
4	CO	Other	Predictive HR Analytics: Mastering the HR Metric, by Martin Edwards & Kirsten Edwards, 2016, CPI Group Ltd.	CO-098	male	male	NA	female	NA	NA	NA	NA	NA	NA	NA	NA	NA	NA	NA	NA	NA	NA	NA	NA	NA	NA	NA	NA	NA	NA	NA	NA	NA	NA	NA	NA	NA	NA	NA	NA	NA	NA	NA	NA	NA	NA	NA	NA	NA
4	CO	Other	People Analytics: How Social Sensing Technology Will Transform Business and What It Tells Us about the Future of Work, by Ben Waber. FT Press, 2013.	CO-098	male	male	NA	NA	NA	NA	NA	NA	NA	NA	NA	NA	NA	NA	NA	NA	NA	NA	NA	NA	NA	NA	NA	NA	NA	NA	NA	NA	NA	NA	NA	NA	NA	NA	NA	NA	NA	NA	NA	NA	NA	NA	NA	NA	NA
3	AA	STEM	Dennis Zill and Warren Wright, Advanced Engineering Mathematics, 4th Edition	AA-100-A	male	male	NA	male	NA	NA	NA	NA	NA	NA	NA	NA	NA	NA	NA	NA	NA	NA	NA	NA	NA	NA	NA	NA	NA	NA	NA	NA	NA	NA	NA	NA	NA	NA	NA	NA	NA	NA	NA	NA	NA	NA	NA	NA	NA
3	AA	STEM	Dennis Zill and Warren Wright, Advanced Engineering Mathematics, 4th Edition	AA-100-A	male	male	NA	male	NA	NA	NA	NA	NA	NA	NA	NA	NA	NA	NA	NA	NA	NA	NA	NA	NA	NA	NA	NA	NA	NA	NA	NA	NA	NA	NA	NA	NA	NA	NA	NA	NA	NA	NA	NA	NA	NA	NA	NA	NA
3	AA	STEM	Zill and Wright,Advanced Engineering Mathematics, 4thEdition	AA-100-B	male	male	NA	male	NA	NA	NA	NA	NA	NA	NA	NA	NA	NA	NA	NA	NA	NA	NA	NA	NA	NA	NA	NA	NA	NA	NA	NA	NA	NA	NA	NA	NA	NA	NA	NA	NA	NA	NA	NA	NA	NA	NA	NA	NA
3	AA	STEM	Zill and Wright,Advanced Engineering Mathematics, 4thEdition	AA-100-B	male	male	NA	male	NA	NA	NA	NA	NA	NA	NA	NA	NA	NA	NA	NA	NA	NA	NA	NA	NA	NA	NA	NA	NA	NA	NA	NA	NA	NA	NA	NA	NA	NA	NA	NA	NA	NA	NA	NA	NA	NA	NA	NA	NA
3	AA	STEM	Sadiku: Elements of Electromagnetics, 6th edition	AA-015	male	male	NA	NA	NA	NA	NA	NA	NA	NA	NA	NA	NA	NA	NA	NA	NA	NA	NA	NA	NA	NA	NA	NA	NA	NA	NA	NA	NA	NA	NA	NA	NA	NA	NA	NA	NA	NA	NA	NA	NA	NA	NA	NA	NA
3	AA	STEM	Sadiku: Elements of Electromagnetics, 6th edition	AA-015	male	male	NA	NA	NA	NA	NA	NA	NA	NA	NA	NA	NA	NA	NA	NA	NA	NA	NA	NA	NA	NA	NA	NA	NA	NA	NA	NA	NA	NA	NA	NA	NA	NA	NA	NA	NA	NA	NA	NA	NA	NA	NA	NA	NA
3	AA	STEM	No reading	AA-088-B	male	NA	female	NA	NA	NA	NA	NA	NA	NA	NA	NA	NA	NA	NA	NA	NA	NA	NA	NA	NA	NA	NA	NA	NA	NA	NA	NA	NA	NA	NA	NA	NA	NA	NA	NA	NA	NA	NA	NA	NA	NA	NA	NA	NA
3	AA	STEM	No reading	AA-088-B	male	NA	female	NA	NA	NA	NA	NA	NA	NA	NA	NA	NA	NA	NA	NA	NA	NA	NA	NA	NA	NA	NA	NA	NA	NA	NA	NA	NA	NA	NA	NA	NA	NA	NA	NA	NA	NA	NA	NA	NA	NA	NA	NA	NA
3	AA	STEM	No reading	AA-088-A	male	NA	male	NA	NA	NA	NA	NA	NA	NA	NA	NA	NA	NA	NA	NA	NA	unknown	NA	NA	NA	NA	NA	NA	NA	NA	NA	NA	NA	NA	NA	NA	NA	NA	NA	NA	NA	NA	NA	NA	NA	NA	NA	NA	NA
3	AA	STEM	No reading	AA-088-A	male	NA	male	NA	NA	NA	NA	NA	NA	NA	NA	NA	NA	NA	NA	NA	NA	unknown	NA	NA	NA	NA	NA	NA	NA	NA	NA	NA	NA	NA	NA	NA	NA	NA	NA	NA	NA	NA	NA	NA	NA	NA	NA	NA	NA
3	AA	STEM	No reading	AA-113	male	NA	NA	NA	NA	NA	NA	NA	NA	NA	NA	NA	NA	NA	NA	NA	NA	unknown	NA	NA	NA	NA	NA	NA	NA	NA	NA	NA	NA	NA	NA	NA	NA	NA	NA	NA	NA	NA	NA	NA	NA	NA	NA	NA	NA
3	AH	STEM	No reading	AH-117	male	NA	NA	NA	NA	NA	NA	NA	NA	NA	NA	NA	NA	NA	NA	NA	NA	NA	NA	NA	NA	NA	NA	NA	NA	NA	NA	NA	NA	NA	NA	NA	NA	NA	NA	NA	NA	NA	NA	NA	NA	NA	NA	NA	NA
3	AH	STEM	Article: _Avoiding Disasters with Better Communication<94> by Carolyn Boiarsky	AH-022	female	female	NA	NA	NA	NA	NA	NA	NA	NA	NA	NA	NA	NA	NA	NA	NA	NA	NA	NA	NA	NA	NA	NA	NA	NA	NA	NA	NA	NA	NA	NA	NA	NA	NA	NA	NA	NA	NA	NA	NA	NA	NA	NA	NA
3	AH	STEM	Article: _Avoiding Disasters with Better Communication<94> by Carolyn Boiarsky	AH-022	female	female	NA	NA	NA	NA	NA	NA	NA	NA	NA	NA	NA	NA	NA	NA	NA	NA	NA	NA	NA	NA	NA	NA	NA	NA	NA	NA	NA	NA	NA	NA	NA	NA	NA	NA	NA	NA	NA	NA	NA	NA	NA	NA	NA
3	AH	STEM	Technical Communication, Mike Markel, 12th edition	AH-022	female	male	NA	male	NA	NA	NA	NA	NA	NA	NA	NA	NA	NA	NA	NA	NA	NA	NA	NA	NA	NA	NA	NA	NA	NA	NA	NA	NA	NA	NA	NA	NA	NA	NA	NA	NA	NA	NA	NA	NA	NA	NA	NA	NA
3	AH	STEM	Technical Communication, Mike Markel, 12th edition	AH-022	female	male	NA	male	NA	NA	NA	NA	NA	NA	NA	NA	NA	NA	NA	NA	NA	NA	NA	NA	NA	NA	NA	NA	NA	NA	NA	NA	NA	NA	NA	NA	NA	NA	NA	NA	NA	NA	NA	NA	NA	NA	NA	NA	NA
3	AM	STEM	AAPM. Task Group 21. Medical Physics, 10 (6), 1983.	AM-052	male	NA	NA	NA	NA	NA	NA	NA	NA	NA	NA	NA	NA	NA	NA	NA	NA	NA	NA	NA	NA	NA	NA	NA	NA	NA	NA	NA	NA	NA	NA	NA	NA	NA	NA	NA	NA	NA	NA	NA	NA	NA	NA	NA	NA
3	AM	STEM	P. Metcalfe, T. Kron, P. Hoban, _The Physics of Radiotherapy X-Rays from Linear Accelerators,<94> 1998.	AM-052	male	male	NA	male	male	NA	NA	NA	NA	NA	NA	NA	NA	NA	NA	NA	NA	NA	NA	NA	NA	NA	NA	NA	NA	NA	NA	NA	NA	NA	NA	NA	NA	NA	NA	NA	NA	NA	NA	NA	NA	NA	NA	NA	NA
3	AM	STEM	F.H. Attix _Introduction to Radiological Physics and Radiation Dosimetry.<94> Wiley-VCH Publishers, 2004.	AM-052	male	male	NA	NA	NA	NA	NA	NA	NA	NA	NA	NA	NA	NA	NA	NA	NA	NA	NA	NA	NA	NA	NA	NA	NA	NA	NA	NA	NA	NA	NA	NA	NA	NA	NA	NA	NA	NA	NA	NA	NA	NA	NA	NA	NA
3	AM	STEM	J. E. Turner, Atoms, Radiation, and Radiation Protection, 3rd Ed., 2003, Wiley-VCH Publishers	AM-052	male	male	NA	NA	NA	NA	NA	NA	NA	NA	NA	NA	NA	NA	NA	NA	NA	NA	NA	NA	NA	NA	NA	NA	NA	NA	NA	NA	NA	NA	NA	NA	NA	NA	NA	NA	NA	NA	NA	NA	NA	NA	NA	NA	NA
3	AM	STEM	Almond PR, Biggs PJ, Coursey BM, Hanson WF, Huq MS, Nath R, Rogers DW. AAPM's TG-51 protocol for clinical reference dosimetry of high-energy photon and electron beams. Med Phys. 1999;26(9):1847-70.	AM-052	male	male	NA	male	male	male	NA	NA	male	male	male	NA	NA	NA	NA	NA	NA	NA	NA	NA	NA	NA	NA	NA	NA	NA	NA	NA	NA	NA	NA	NA	NA	NA	NA	NA	NA	NA	NA	NA	NA	NA	NA	NA	NA
3	AM	STEM	Pedro Andreo, et all _Fundamentals of Ionizing Radiation Dosimetry<94>,	AM-052	male	male	NA	NA	NA	NA	NA	NA	NA	NA	NA	NA	NA	NA	NA	NA	NA	NA	NA	NA	NA	NA	NA	NA	NA	NA	NA	NA	NA	NA	NA	NA	NA	NA	NA	NA	NA	NA	NA	NA	NA	NA	NA	NA	NA
3	AM	STEM	H. E. Johns and J. R. Cunningham, _The Physics of Radiology,<94> 1983, 4th edition.	AM-052	male	male	NA	male	NA	NA	NA	NA	NA	NA	NA	NA	NA	NA	NA	NA	NA	NA	NA	NA	NA	NA	NA	NA	NA	NA	NA	NA	NA	NA	NA	NA	NA	NA	NA	NA	NA	NA	NA	NA	NA	NA	NA	NA	NA
3	AC	STEM	Introduction to Algorithms, 3rd edition by Thomas Cormen, Charles Leiserson, Ronald Rivest, and Clifford Stein. MIT Press, 2009.	AC-035-A	male	male	NA	male	male	male	NA	NA	NA	NA	NA	NA	NA	NA	NA	NA	NA	NA	NA	NA	NA	NA	NA	NA	NA	NA	NA	NA	NA	NA	NA	NA	NA	NA	NA	NA	NA	NA	NA	NA	NA	NA	NA	NA	NA
3	AC	STEM	Introduction to Algorithms, 3rd edition by Thomas Cormen, Charles Leiserson, Ronald Rivest, and Clifford Stein. MIT Press, 2009.	AC-035-A	male	male	NA	male	male	male	NA	NA	NA	NA	NA	NA	NA	NA	NA	NA	NA	NA	NA	NA	NA	NA	NA	NA	NA	NA	NA	NA	NA	NA	NA	NA	NA	NA	NA	NA	NA	NA	NA	NA	NA	NA	NA	NA	NA
3	AC	STEM	Cracking the Code Interview by Gayle Laakman McDowell	AC-035-B	male	female	NA	NA	NA	NA	NA	NA	NA	NA	NA	NA	NA	NA	NA	NA	NA	NA	NA	NA	NA	NA	NA	NA	NA	NA	NA	NA	NA	NA	NA	NA	NA	NA	NA	NA	NA	NA	NA	NA	NA	NA	NA	NA	NA
3	AC	STEM	Cracking the Code Interview by Gayle Laakman McDowell	AC-035-B	male	female	NA	NA	NA	NA	NA	NA	NA	NA	NA	NA	NA	NA	NA	NA	NA	NA	NA	NA	NA	NA	NA	NA	NA	NA	NA	NA	NA	NA	NA	NA	NA	NA	NA	NA	NA	NA	NA	NA	NA	NA	NA	NA	NA
3	AC	STEM	No reading	AC-126	male	NA	NA	NA	NA	NA	NA	NA	NA	NA	NA	NA	NA	NA	NA	NA	NA	unknown	NA	NA	NA	NA	NA	NA	NA	NA	NA	NA	NA	NA	NA	NA	NA	NA	NA	NA	NA	NA	NA	NA	NA	NA	NA	NA	NA
3	AC	STEM	Bryant and O'Hallaron, Computer Systems: A Programmer's Perspective, Third edition, Pearson, 2015. (ISBN-10: 013409266X / ISBN-13: 978-0134092669)	AC-124	female	male	NA	male	NA	NA	NA	NA	NA	NA	NA	NA	NA	NA	NA	NA	NA	NA	NA	NA	NA	NA	NA	NA	NA	NA	NA	NA	NA	NA	NA	NA	NA	NA	NA	NA	NA	NA	NA	NA	NA	NA	NA	NA	NA
3	AC	STEM	Bryant and O'Hallaron, Computer Systems: A Programmer's Perspective, Third edition, Pearson, 2015. (ISBN-10: 013409266X / ISBN-13: 978-0134092669)	AC-124	female	male	NA	male	NA	NA	NA	NA	NA	NA	NA	NA	NA	NA	NA	NA	NA	NA	NA	NA	NA	NA	NA	NA	NA	NA	NA	NA	NA	NA	NA	NA	NA	NA	NA	NA	NA	NA	NA	NA	NA	NA	NA	NA	NA
3	AC	STEM	Kernighan & Ritchie, The C Programming Language, Second Edition, Prentice Hall, 1998.	AC-124	female	male	NA	male	NA	NA	NA	NA	NA	NA	NA	NA	NA	NA	NA	NA	NA	NA	NA	NA	NA	NA	NA	NA	NA	NA	NA	NA	NA	NA	NA	NA	NA	NA	NA	NA	NA	NA	NA	NA	NA	NA	NA	NA	NA
3	AC	STEM	Kernighan & Ritchie, The C Programming Language, Second Edition, Prentice Hall, 1998.	AC-124	female	male	NA	male	NA	NA	NA	NA	NA	NA	NA	NA	NA	NA	NA	NA	NA	NA	NA	NA	NA	NA	NA	NA	NA	NA	NA	NA	NA	NA	NA	NA	NA	NA	NA	NA	NA	NA	NA	NA	NA	NA	NA	NA	NA
3	AC	STEM	J. F. Kurose and K. W. Ross, "Computer Networks: A Top-Down Approach," 7th Edition,	AC-008	male	male	NA	male	NA	NA	NA	NA	NA	NA	NA	NA	NA	NA	NA	NA	NA	NA	NA	NA	NA	NA	NA	NA	NA	NA	NA	NA	NA	NA	NA	NA	NA	NA	NA	NA	NA	NA	NA	NA	NA	NA	NA	NA	NA
3	AC	STEM	J. F. Kurose and K. W. Ross, "Computer Networks: A Top-Down Approach," 7th Edition,	AC-008	male	male	NA	male	NA	NA	NA	NA	NA	NA	NA	NA	NA	NA	NA	NA	NA	NA	NA	NA	NA	NA	NA	NA	NA	NA	NA	NA	NA	NA	NA	NA	NA	NA	NA	NA	NA	NA	NA	NA	NA	NA	NA	NA	NA
3	AC	STEM	No reading	AC-136	female	NA	NA	NA	NA	NA	NA	NA	NA	NA	NA	NA	NA	NA	NA	NA	NA	NA	NA	NA	NA	NA	NA	NA	NA	NA	NA	NA	NA	NA	NA	NA	NA	NA	NA	NA	NA	NA	NA	NA	NA	NA	NA	NA	NA
1	RA	Humanities	Burger, Richard. _What Kind of Hallucinogenic Snuff Was Used at Chavin de Huantar?: An Iconographic Identification.<94> Nawpa Pacha 31, no. 2 (2011): 123-140.	RA-128	female	male	NA	NA	NA	NA	NA	NA	NA	NA	NA	NA	NA	NA	NA	NA	NA	NA	NA	NA	NA	NA	NA	NA	NA	NA	NA	NA	NA	NA	NA	NA	NA	NA	NA	NA	NA	NA	NA	NA	NA	NA	NA	NA	NA
1	RA	Humanities	McEwan, Gordon F. and Patrick Ryan Williams. _The Wari Built Environment: Landscape and Architecture of Empire.<94> In Wari: Lords of the Ancient Andes, ed. Susan Bergh, 65-80. New York: Thames & Hudson, 2012.	RA-128	female	male	NA	male	NA	NA	NA	NA	NA	NA	NA	NA	NA	NA	NA	NA	NA	NA	NA	NA	NA	NA	NA	NA	NA	NA	NA	NA	NA	NA	NA	NA	NA	NA	NA	NA	NA	NA	NA	NA	NA	NA	NA	NA	NA
1	RA	Humanities	McEwan, Colin and Maarten Van De Guchte._ Ancestral Time and Sacred Space in Inca State Ritual.<94> In The Ancient Americas: Art from Sacred Landscapes, ed. Richard Townsend, 259-371. Chicago: Art Institute of Chicago, 1992.	RA-128	female	male	NA	male	NA	NA	NA	NA	NA	NA	NA	NA	NA	NA	NA	NA	NA	NA	NA	NA	NA	NA	NA	NA	NA	NA	NA	NA	NA	NA	NA	NA	NA	NA	NA	NA	NA	NA	NA	NA	NA	NA	NA	NA	NA
1	RA	Humanities	Allen, Catherine J. _The Whole World Is Watching: New Perspectives on Andean Animism.<94>In The Archaeology of Wak<90>as: Explorations of the Sacred in the Pre-Columbian Andes, ed. Tamara Bray, pp. 23-46. Boulder: University Press of Colorado, 2015.	RA-128	female	female	NA	NA	NA	NA	NA	NA	NA	NA	NA	NA	NA	NA	NA	NA	NA	NA	NA	NA	NA	NA	NA	NA	NA	NA	NA	NA	NA	NA	NA	NA	NA	NA	NA	NA	NA	NA	NA	NA	NA	NA	NA	NA	NA
1	RA	Humanities	Alva, Walter. _The Royal Tombs of Sip_n: Art and Power in Moche Society.<94> Studies in the History of Art 63 (2001): 222-245.	RA-128	female	male	NA	NA	NA	NA	NA	NA	NA	NA	NA	NA	NA	NA	NA	NA	NA	NA	NA	NA	NA	NA	NA	NA	NA	NA	NA	NA	NA	NA	NA	NA	NA	NA	NA	NA	NA	NA	NA	NA	NA	NA	NA	NA	NA
1	RA	Humanities	Stone, Rebecca. Art of the Andes: From Chav<90>n to Inca, third edition. New York: Thames and Hudson, 2012.	RA-128	female	female	NA	NA	NA	NA	NA	NA	NA	NA	NA	NA	NA	NA	NA	NA	NA	NA	NA	NA	NA	NA	NA	NA	NA	NA	NA	NA	NA	NA	NA	NA	NA	NA	NA	NA	NA	NA	NA	NA	NA	NA	NA	NA	NA
1	RA	Humanities	Van De Guchte, Maarten. _Sculpture and the Concept of the Double Among the Inca ings.<94> RES: Anthropology and Aesthetics. no. 29/30 (1996): 256-268.	RA-128	female	male	NA	NA	NA	NA	NA	NA	NA	NA	NA	NA	NA	NA	NA	NA	NA	NA	NA	NA	NA	NA	NA	NA	NA	NA	NA	NA	NA	NA	NA	NA	NA	NA	NA	NA	NA	NA	NA	NA	NA	NA	NA	NA	NA
1	RA	Humanities	Bergh, Susan. _The Bird and the Camelid (or Deer): A Ranked Pair of Wari Tapestry Tunics.<94> In Tiwanaku: Papers from the 2005 Mayer Center Symposium at the Denver Art Museum, ed. Margaret Young-S_nchez, 225-46. Denver: Denver Art Museum, 2005.	RA-128	female	female	NA	NA	NA	NA	NA	NA	NA	NA	NA	NA	NA	NA	NA	NA	NA	NA	NA	NA	NA	NA	NA	NA	NA	NA	NA	NA	NA	NA	NA	NA	NA	NA	NA	NA	NA	NA	NA	NA	NA	NA	NA	NA	NA
1	RA	Humanities	Reinhard, Johan. _Interpreting the Nazca Lines.<94> In The Ancient Americas: Art from Sacred Landscapes, ed. Richard Townsend, 290-301. Chicago: Art Institute of Chicago, 1992.	RA-128	female	male	NA	NA	NA	NA	NA	NA	NA	NA	NA	NA	NA	NA	NA	NA	NA	NA	NA	NA	NA	NA	NA	NA	NA	NA	NA	NA	NA	NA	NA	NA	NA	NA	NA	NA	NA	NA	NA	NA	NA	NA	NA	NA	NA
1	RA	Humanities	Donnan, Christopher. _Moche Ceramic Portraits.<94> Studies in the History of Art 63 (2001): 126-139.	RA-128	female	male	NA	NA	NA	NA	NA	NA	NA	NA	NA	NA	NA	NA	NA	NA	NA	NA	NA	NA	NA	NA	NA	NA	NA	NA	NA	NA	NA	NA	NA	NA	NA	NA	NA	NA	NA	NA	NA	NA	NA	NA	NA	NA	NA
1	RA	Humanities	D'Altroy, Terence N. The Incas, second edition. Chichester: Wiley Blackwell, 2015.	RA-128	female	male	NA	NA	NA	NA	NA	NA	NA	NA	NA	NA	NA	NA	NA	NA	NA	NA	NA	NA	NA	NA	NA	NA	NA	NA	NA	NA	NA	NA	NA	NA	NA	NA	NA	NA	NA	NA	NA	NA	NA	NA	NA	NA	NA
1	RA	Humanities	Weismantel, Mary. _Coming to Our Senses at Chav<90>n de Huantar.<94> In Making Sense of the Past: Toward a Sensory Archaeology, ed. Jo Day, pp. 113-136. Edwardsville: Southern Illinois University Press, 2013.	RA-128	female	female	NA	NA	NA	NA	NA	NA	NA	NA	NA	NA	NA	NA	NA	NA	NA	NA	NA	NA	NA	NA	NA	NA	NA	NA	NA	NA	NA	NA	NA	NA	NA	NA	NA	NA	NA	NA	NA	NA	NA	NA	NA	NA	NA
1	RA	Humanities	Quilter, Jeffrey. _The Moche Revolt of the Objects, <94>Latin American Antiquity 1, no. 1 (March 1990): 42-65.	RA-128	female	male	NA	NA	NA	NA	NA	NA	NA	NA	NA	NA	NA	NA	NA	NA	NA	NA	NA	NA	NA	NA	NA	NA	NA	NA	NA	NA	NA	NA	NA	NA	NA	NA	NA	NA	NA	NA	NA	NA	NA	NA	NA	NA	NA
1	RA	Humanities	Molina, Cristobal. Account of the Fables and Rites of the Incas. Chapter 7. Austin: University of Texas Press, 2012.	RA-128	female	male	NA	NA	NA	NA	NA	NA	NA	NA	NA	NA	NA	NA	NA	NA	NA	NA	NA	NA	NA	NA	NA	NA	NA	NA	NA	NA	NA	NA	NA	NA	NA	NA	NA	NA	NA	NA	NA	NA	NA	NA	NA	NA	NA
1	RA	Humanities	Nair, Stella. _Space and Time in the Architecture of Inca Royal Estates.<94> In The Measure and Meaning of Time in Mesoamerica and the Andes, ed. Anthony F. Aveni, pp. 119-139. Washington: Dumbarton Oaks Research Library and Collection, 2015.	RA-128	female	female	NA	NA	NA	NA	NA	NA	NA	NA	NA	NA	NA	NA	NA	NA	NA	NA	NA	NA	NA	NA	NA	NA	NA	NA	NA	NA	NA	NA	NA	NA	NA	NA	NA	NA	NA	NA	NA	NA	NA	NA	NA	NA	NA
1	RA	Humanities	Kolata, Alan. _The Flow of Cosmic Power: Religion, Ritual and the People of Tiwanaku.<94> In Tiwanaku: Ancestors of the Inca, ed. Margaret Young-S_nchez, 96-125.Denver: Denver Art Museum, 2004.	RA-128	female	female	NA	NA	NA	NA	NA	NA	NA	NA	NA	NA	NA	NA	NA	NA	NA	NA	NA	NA	NA	NA	NA	NA	NA	NA	NA	NA	NA	NA	NA	NA	NA	NA	NA	NA	NA	NA	NA	NA	NA	NA	NA	NA	NA
1	RA	Humanities	Nieves, Ana. _More than Meets the Eye: A Study of Two Nasca Motifs.<94> Andean Past 9 (2009): 229-247.	RA-128	female	female	NA	NA	NA	NA	NA	NA	NA	NA	NA	NA	NA	NA	NA	NA	NA	NA	NA	NA	NA	NA	NA	NA	NA	NA	NA	NA	NA	NA	NA	NA	NA	NA	NA	NA	NA	NA	NA	NA	NA	NA	NA	NA	NA
1	RA	Humanities	Pillsbury, Joanne. _Writing Inca History.<94> In Oxford Handbook of the Incas, ed. Sonia Alconini and R. Alan Covey, pp. 9-29. Oxford: Oxford University Press, 2018.	RA-128	female	female	NA	NA	NA	NA	NA	NA	NA	NA	NA	NA	NA	NA	NA	NA	NA	NA	NA	NA	NA	NA	NA	NA	NA	NA	NA	NA	NA	NA	NA	NA	NA	NA	NA	NA	NA	NA	NA	NA	NA	NA	NA	NA	NA
1	RA	Humanities	Pillsbury, Joanne. _Reading Art without Writing: Interpreting Chim<f1> Architectural Sculpture.<94> Studiesin the History of Art 74 (2009): 72-89.	RA-128	female	female	NA	NA	NA	NA	NA	NA	NA	NA	NA	NA	NA	NA	NA	NA	NA	NA	NA	NA	NA	NA	NA	NA	NA	NA	NA	NA	NA	NA	NA	NA	NA	NA	NA	NA	NA	NA	NA	NA	NA	NA	NA	NA	NA
1	RA	Humanities	Lau, George. _A Materiality of Opposition: On Ancient Andean Conflict and Organization in Northern Peru.<94> In Embattled Bodies, Embattled Places: War in Pre-Columbian Mesoamerica and the Andes, ed. Andrew Scherer and John W. Verano, 311-340. Washington: Dumbarton Oaks, 2014.	RA-128	female	male	NA	NA	NA	NA	NA	NA	NA	NA	NA	NA	NA	NA	NA	NA	NA	NA	NA	NA	NA	NA	NA	NA	NA	NA	NA	NA	NA	NA	NA	NA	NA	NA	NA	NA	NA	NA	NA	NA	NA	NA	NA	NA	NA
1	RA	Humanities	Costin, Cathy L. _Housewives, Chosen Women, Skilled Men: Cloth Production and Social Identity in the Late Prehispanic Andes.<94> In Craft and Social Identity, ed. Cathy L. Costin, Rita P. Wright, and Elizabeth M. Brumfiel, pp. 123-141. Arlington, Va: American Anthropological Association, 1998.	RA-128	female	female	NA	NA	NA	NA	NA	NA	NA	NA	NA	NA	NA	NA	NA	NA	NA	NA	NA	NA	NA	NA	NA	NA	NA	NA	NA	NA	NA	NA	NA	NA	NA	NA	NA	NA	NA	NA	NA	NA	NA	NA	NA	NA	NA
1	RA	Humanities	Stone-Miller, Rebecca. _Mimesis as Participation: Imagery, Style and Function of the Michael C. Carlos Museum Paccha, an Inka Ritual Watering Device.<94> BAR International Series. 1478 (2006): 215-224.	RA-128	female	female	NA	NA	NA	NA	NA	NA	NA	NA	NA	NA	NA	NA	NA	NA	NA	NA	NA	NA	NA	NA	NA	NA	NA	NA	NA	NA	NA	NA	NA	NA	NA	NA	NA	NA	NA	NA	NA	NA	NA	NA	NA	NA	NA
1	RA	Humanities	Cobo, Bernab_. Inca Religion and Customs [1653], trans. Roland Hamilton, ch. 11. Austin: University of Texas Press, 1990.	RA-128	female	male	NA	NA	NA	NA	NA	NA	NA	NA	NA	NA	NA	NA	NA	NA	NA	NA	NA	NA	NA	NA	NA	NA	NA	NA	NA	NA	NA	NA	NA	NA	NA	NA	NA	NA	NA	NA	NA	NA	NA	NA	NA	NA	NA
1	RA	Humanities	Sarmiento de Gamboa, Pedro. History of the Incas [1572], ch. 30-31. New York: Dover Publications, 1999.	RA-128	female	male	NA	NA	NA	NA	NA	NA	NA	NA	NA	NA	NA	NA	NA	NA	NA	NA	NA	NA	NA	NA	NA	NA	NA	NA	NA	NA	NA	NA	NA	NA	NA	NA	NA	NA	NA	NA	NA	NA	NA	NA	NA	NA	NA
1	RA	Humanities	Hill, Erica. _Battles of Cerro Sech<90>n.<94> Archaeology 57, no. 1 (Jan/Feb 2004), 36-39.	RA-128	female	female	NA	NA	NA	NA	NA	NA	NA	NA	NA	NA	NA	NA	NA	NA	NA	NA	NA	NA	NA	NA	NA	NA	NA	NA	NA	NA	NA	NA	NA	NA	NA	NA	NA	NA	NA	NA	NA	NA	NA	NA	NA	NA	NA
1	RA	Humanities	Dean, Carolyn. _Fame of Thrones: Seats, Sights, and Sanctity Among the Inka." Material Religion 11, no. 3 (2015): 355-385.	RA-128	female	female	NA	NA	NA	NA	NA	NA	NA	NA	NA	NA	NA	NA	NA	NA	NA	NA	NA	NA	NA	NA	NA	NA	NA	NA	NA	NA	NA	NA	NA	NA	NA	NA	NA	NA	NA	NA	NA	NA	NA	NA	NA	NA	NA
1	RA	Humanities	Cordy-Collins, Alana. The Cerro Sech<90>n Massacre: Did it Happen? San Diego: San Diego Museum of Man, 1983.	RA-128	female	female	NA	NA	NA	NA	NA	NA	NA	NA	NA	NA	NA	NA	NA	NA	NA	NA	NA	NA	NA	NA	NA	NA	NA	NA	NA	NA	NA	NA	NA	NA	NA	NA	NA	NA	NA	NA	NA	NA	NA	NA	NA	NA	NA
1	RA	Humanities	O<90>Day, Karen. _The Goldwork of Chimor: The Technology and Iconography of Wealth Accumulation.<94> In Precolumbian Gold: Technology, Style, and Iconography, ed. Colin McEwan, 62-75. London: The British Museum, 2000.	RA-128	female	female	NA	NA	NA	NA	NA	NA	NA	NA	NA	NA	NA	NA	NA	NA	NA	NA	NA	NA	NA	NA	NA	NA	NA	NA	NA	NA	NA	NA	NA	NA	NA	NA	NA	NA	NA	NA	NA	NA	NA	NA	NA	NA	NA
1	RA	Humanities	Dransart, Penny. _Pachamama: The Inka Earth Mother of the Long Sweeping Garment.<94> In Dress and Gender: Making and Meaning in Cultural Contexts, ed. Ruth Barnes and Joanne B. Eicher, pp. 145-163. Providence: Berg, 1997.	RA-128	female	female	NA	NA	NA	NA	NA	NA	NA	NA	NA	NA	NA	NA	NA	NA	NA	NA	NA	NA	NA	NA	NA	NA	NA	NA	NA	NA	NA	NA	NA	NA	NA	NA	NA	NA	NA	NA	NA	NA	NA	NA	NA	NA	NA
1	RA	Humanities	Bray, Tamara L. _Inca Iconography: the Art of Empire in the Andes.<94> RES: Anthropology and Aesthetics. 38 (2000): 168-78.	RA-128	female	female	NA	NA	NA	NA	NA	NA	NA	NA	NA	NA	NA	NA	NA	NA	NA	NA	NA	NA	NA	NA	NA	NA	NA	NA	NA	NA	NA	NA	NA	NA	NA	NA	NA	NA	NA	NA	NA	NA	NA	NA	NA	NA	NA
1	RA	Humanities	DeMarrais, Elizabeth. _Animacy, Abstraction, and Affect in the Andean Past: Toward a Relational Approach to Art.<94> Cambridge Archaeological Journal27, no. 4 (2017): 655-69.	RA-128	female	female	NA	NA	NA	NA	NA	NA	NA	NA	NA	NA	NA	NA	NA	NA	NA	NA	NA	NA	NA	NA	NA	NA	NA	NA	NA	NA	NA	NA	NA	NA	NA	NA	NA	NA	NA	NA	NA	NA	NA	NA	NA	NA	NA
1	RE	Humanities	Yue-hua Liu and Ted Yao, Integrated Chinese, Level1 Part1	RE-138	female	female	NA	male	NA	NA	NA	NA	NA	NA	NA	NA	NA	NA	NA	NA	NA	NA	NA	NA	NA	NA	NA	NA	NA	NA	NA	NA	NA	NA	NA	NA	NA	NA	NA	NA	NA	NA	NA	NA	NA	NA	NA	NA	NA
1	RE	Humanities	Concise English-Chinese / Chinese-English Dictionary	RE-135	female	NA	NA	NA	NA	NA	NA	NA	NA	NA	NA	NA	NA	NA	NA	NA	NA	NA	NA	NA	NA	NA	NA	NA	NA	NA	NA	NA	NA	NA	NA	NA	NA	NA	NA	NA	NA	NA	NA	NA	NA	NA	NA	NA	NA
1	RE	Humanities	1. Eyes on China ?????? by Chih-p'ing Chou, Jincheng Liu and Xin Zou, Princeton University Press, Princeton and Oxford, 2019	RE-135	female	male	NA	female	male	NA	NA	NA	NA	NA	NA	NA	NA	NA	NA	NA	NA	NA	NA	NA	NA	NA	NA	NA	NA	NA	NA	NA	NA	NA	NA	NA	NA	NA	NA	NA	NA	NA	NA	NA	NA	NA	NA	NA	NA
1	RE	Humanities	Concise English-Chinese/Chinese-English Dictionary	RE-137	male	NA	NA	NA	NA	NA	NA	NA	NA	NA	NA	NA	NA	NA	NA	NA	NA	NA	NA	NA	NA	NA	NA	NA	NA	NA	NA	NA	NA	NA	NA	NA	NA	NA	NA	NA	NA	NA	NA	NA	NA	NA	NA	NA	NA
1	RE	Humanities	Chih-p'ing Chou, Yan Xia and Meow Hui Goh, All Things considered (Princeton University Press, Princeton and Oxford, 2011)	RE-137	male	male	NA	female	female	NA	NA	NA	NA	NA	NA	NA	NA	NA	NA	NA	NA	NA	NA	NA	NA	NA	NA	NA	NA	NA	NA	NA	NA	NA	NA	NA	NA	NA	NA	NA	NA	NA	NA	NA	NA	NA	NA	NA	NA
1	RE	Humanities	Rodd, Laurel. Kokinsh_: A Collection of Poems Ancient and Modern (Princeton, 1984).	RE-002	male	female	NA	NA	NA	NA	NA	NA	NA	NA	NA	NA	NA	NA	NA	NA	NA	NA	NA	NA	NA	NA	NA	NA	NA	NA	NA	NA	NA	NA	NA	NA	NA	NA	NA	NA	NA	NA	NA	NA	NA	NA	NA	NA	NA
1	RE	Humanities	Keene, Donald. Dawn to the West: Japanese Literature in the Modern Era, vol. 2 (Holt, 1984)	RE-002	male	male	NA	NA	NA	NA	NA	NA	NA	NA	NA	NA	NA	NA	NA	NA	NA	NA	NA	NA	NA	NA	NA	NA	NA	NA	NA	NA	NA	NA	NA	NA	NA	NA	NA	NA	NA	NA	NA	NA	NA	NA	NA	NA	NA
1	RE	Humanities	McCullough, Helen (ed). Classical Japanese Prose: An Anthology (1990)	RE-002	male	female	NA	NA	NA	NA	NA	NA	NA	NA	NA	NA	NA	NA	NA	NA	NA	NA	NA	NA	NA	NA	NA	NA	NA	NA	NA	NA	NA	NA	NA	NA	NA	NA	NA	NA	NA	NA	NA	NA	NA	NA	NA	NA	NA
1	RE	Humanities	Konishi Jin<90>ichi. <ab>Association and Progression: Principles of Integration in Anthologies and Sequences of Japanese Court Poetry<90> (Harvard Journal of Asiatic Studies 21: 67-127, 1958)	RE-002	male	unknown	NA	NA	NA	NA	NA	NA	NA	NA	NA	NA	NA	NA	NA	NA	NA	NA	NA	NA	NA	NA	NA	NA	NA	NA	NA	NA	NA	NA	NA	NA	NA	NA	NA	NA	NA	NA	NA	NA	NA	NA	NA	NA	NA
1	RE	Humanities	LaFleur, William. The Karma of Words: Buddhism and the Literary Arts in Medieval Japan (California, 1983)	RE-002	male	male	NA	NA	NA	NA	NA	NA	NA	NA	NA	NA	NA	NA	NA	NA	NA	NA	NA	NA	NA	NA	NA	NA	NA	NA	NA	NA	NA	NA	NA	NA	NA	NA	NA	NA	NA	NA	NA	NA	NA	NA	NA	NA	NA
1	RE	Humanities	Shirane, Haruo. Traces of Dreams: Landscape, Cultural Memory, and the Poetry of Basho (Stanford, 1998)	RE-002	male	male	NA	NA	NA	NA	NA	NA	NA	NA	NA	NA	NA	NA	NA	NA	NA	NA	NA	NA	NA	NA	NA	NA	NA	NA	NA	NA	NA	NA	NA	NA	NA	NA	NA	NA	NA	NA	NA	NA	NA	NA	NA	NA	NA
1	RE	Humanities	McCullough, Helen. Genji and Heike: Selections from The Tale of Genji and The Tale of the Heike (Stanford, 1994)	RE-002	male	female	NA	NA	NA	NA	NA	NA	NA	NA	NA	NA	NA	NA	NA	NA	NA	NA	NA	NA	NA	NA	NA	NA	NA	NA	NA	NA	NA	NA	NA	NA	NA	NA	NA	NA	NA	NA	NA	NA	NA	NA	NA	NA	NA
1	RE	Humanities	Keene, Donald The Pleasures of Japanese Literature (Columbia, 1988)	RE-002	male	male	NA	NA	NA	NA	NA	NA	NA	NA	NA	NA	NA	NA	NA	NA	NA	NA	NA	NA	NA	NA	NA	NA	NA	NA	NA	NA	NA	NA	NA	NA	NA	NA	NA	NA	NA	NA	NA	NA	NA	NA	NA	NA	NA
1	RE	Humanities	Varley, Paul. Japanese Culture	RE-002	male	male	NA	NA	NA	NA	NA	NA	NA	NA	NA	NA	NA	NA	NA	NA	NA	NA	NA	NA	NA	NA	NA	NA	NA	NA	NA	NA	NA	NA	NA	NA	NA	NA	NA	NA	NA	NA	NA	NA	NA	NA	NA	NA	NA
1	RE	Humanities	Morton, Leith. Modernism in Practice (Hawaii, 2004)	RE-002	male	male	NA	NA	NA	NA	NA	NA	NA	NA	NA	NA	NA	NA	NA	NA	NA	NA	NA	NA	NA	NA	NA	NA	NA	NA	NA	NA	NA	NA	NA	NA	NA	NA	NA	NA	NA	NA	NA	NA	NA	NA	NA	NA	NA
1	RE	Humanities	Keene, Donald Seeds in the Heart: Japanese Literature From Earliest Times to the Late Sixteenth Century (Holt, 1993)	RE-002	male	male	NA	NA	NA	NA	NA	NA	NA	NA	NA	NA	NA	NA	NA	NA	NA	NA	NA	NA	NA	NA	NA	NA	NA	NA	NA	NA	NA	NA	NA	NA	NA	NA	NA	NA	NA	NA	NA	NA	NA	NA	NA	NA	NA
1	RE	Humanities	McCullough, Helen. Kokin Wakash_: The First Imperial Anthology of Japanese Poetry (Stanford, 1985)	RE-002	male	female	NA	NA	NA	NA	NA	NA	NA	NA	NA	NA	NA	NA	NA	NA	NA	NA	NA	NA	NA	NA	NA	NA	NA	NA	NA	NA	NA	NA	NA	NA	NA	NA	NA	NA	NA	NA	NA	NA	NA	NA	NA	NA	NA
1	RE	Humanities	Shirane, Haruo. Japan and the Culture of the Four Seasons: Nature, Literature, and the Arts (Columbia, 2012)	RE-002	male	male	NA	NA	NA	NA	NA	NA	NA	NA	NA	NA	NA	NA	NA	NA	NA	NA	NA	NA	NA	NA	NA	NA	NA	NA	NA	NA	NA	NA	NA	NA	NA	NA	NA	NA	NA	NA	NA	NA	NA	NA	NA	NA	NA
1	RE	Humanities	Strand, Clark. Seeds From a Birch Tree: Writing Haiku and the Spiritual Journey (Hyperion, 1997)	RE-002	male	male	NA	NA	NA	NA	NA	NA	NA	NA	NA	NA	NA	NA	NA	NA	NA	NA	NA	NA	NA	NA	NA	NA	NA	NA	NA	NA	NA	NA	NA	NA	NA	NA	NA	NA	NA	NA	NA	NA	NA	NA	NA	NA	NA
1	RE	Humanities	McCullough, Helen. Classical Japanese Prose	RE-002	male	female	NA	NA	NA	NA	NA	NA	NA	NA	NA	NA	NA	NA	NA	NA	NA	NA	NA	NA	NA	NA	NA	NA	NA	NA	NA	NA	NA	NA	NA	NA	NA	NA	NA	NA	NA	NA	NA	NA	NA	NA	NA	NA	NA
1	RE	Humanities	Cranston, Edwin. The Gem-Glistening Cup: A Waka Anthology, Vol. I (Stanford, 1993)	RE-002	male	male	NA	NA	NA	NA	NA	NA	NA	NA	NA	NA	NA	NA	NA	NA	NA	NA	NA	NA	NA	NA	NA	NA	NA	NA	NA	NA	NA	NA	NA	NA	NA	NA	NA	NA	NA	NA	NA	NA	NA	NA	NA	NA	NA
1	RE	Humanities	Miner, Earl. An Introduction to Japanese Court Poetry (Stanford, 1968)	RE-002	male	male	NA	NA	NA	NA	NA	NA	NA	NA	NA	NA	NA	NA	NA	NA	NA	NA	NA	NA	NA	NA	NA	NA	NA	NA	NA	NA	NA	NA	NA	NA	NA	NA	NA	NA	NA	NA	NA	NA	NA	NA	NA	NA	NA
1	RE	Humanities	Marcus, Marvin. (Mellen Poetry Press, 2004)	RE-002	male	male	NA	NA	NA	NA	NA	NA	NA	NA	NA	NA	NA	NA	NA	NA	NA	NA	NA	NA	NA	NA	NA	NA	NA	NA	NA	NA	NA	NA	NA	NA	NA	NA	NA	NA	NA	NA	NA	NA	NA	NA	NA	NA	NA
1	RE	Humanities	Carter, Steven. Traditional Japanese Poetry: An Anthology	RE-002	male	male	NA	NA	NA	NA	NA	NA	NA	NA	NA	NA	NA	NA	NA	NA	NA	NA	NA	NA	NA	NA	NA	NA	NA	NA	NA	NA	NA	NA	NA	NA	NA	NA	NA	NA	NA	NA	NA	NA	NA	NA	NA	NA	NA
1	RE	Humanities	Ueda Makoto. The Path of Flowering Thorn: The Life and Poetry of Yosa Buson (Stanford)	RE-002	male	male	NA	NA	NA	NA	NA	NA	NA	NA	NA	NA	NA	NA	NA	NA	NA	NA	NA	NA	NA	NA	NA	NA	NA	NA	NA	NA	NA	NA	NA	NA	NA	NA	NA	NA	NA	NA	NA	NA	NA	NA	NA	NA	NA
1	RE	Humanities	Sato, Hiroaki. One Hundred Frogs: From Renga to Haiku to English (Weatherhill, 1983)	RE-002	male	male	NA	NA	NA	NA	NA	NA	NA	NA	NA	NA	NA	NA	NA	NA	NA	NA	NA	NA	NA	NA	NA	NA	NA	NA	NA	NA	NA	NA	NA	NA	NA	NA	NA	NA	NA	NA	NA	NA	NA	NA	NA	NA	NA
1	RE	Humanities	Ueda Makoto. Modern Japanese Haiku: An Anthology (Tokyo University Press, 1976)	RE-002	male	male	NA	NA	NA	NA	NA	NA	NA	NA	NA	NA	NA	NA	NA	NA	NA	NA	NA	NA	NA	NA	NA	NA	NA	NA	NA	NA	NA	NA	NA	NA	NA	NA	NA	NA	NA	NA	NA	NA	NA	NA	NA	NA	NA
1	RE	Humanities	Miner, Earl. Japanese Poetic Diaries (California, 1969)	RE-002	male	male	NA	NA	NA	NA	NA	NA	NA	NA	NA	NA	NA	NA	NA	NA	NA	NA	NA	NA	NA	NA	NA	NA	NA	NA	NA	NA	NA	NA	NA	NA	NA	NA	NA	NA	NA	NA	NA	NA	NA	NA	NA	NA	NA
1	RE	Humanities	Konishi Jin<90>ichi, <ab>The Art of Renga<90> (Journal of Japanese Studies 21:1, 33-61, 1975)	RE-002	male	unknown	NA	NA	NA	NA	NA	NA	NA	NA	NA	NA	NA	NA	NA	NA	NA	NA	NA	NA	NA	NA	NA	NA	NA	NA	NA	NA	NA	NA	NA	NA	NA	NA	NA	NA	NA	NA	NA	NA	NA	NA	NA	NA	NA
1	RE	Humanities	Sato, Hiroaki. and Burton Watson (eds.). From the Country of Eight Islands: An Anthology of Japanese Poetry (Washington, 1981)	RE-002	male	NA	NA	NA	NA	NA	NA	NA	NA	NA	NA	NA	NA	NA	NA	NA	NA	NA	NA	NA	NA	NA	NA	NA	NA	NA	NA	NA	NA	NA	NA	NA	NA	NA	NA	NA	NA	NA	NA	NA	NA	NA	NA	NA	NA
1	RE	Humanities	Miner, Earl. Japanese Linked Poetry (Princeton, 1979)	RE-002	male	male	NA	NA	NA	NA	NA	NA	NA	NA	NA	NA	NA	NA	NA	NA	NA	NA	NA	NA	NA	NA	NA	NA	NA	NA	NA	NA	NA	NA	NA	NA	NA	NA	NA	NA	NA	NA	NA	NA	NA	NA	NA	NA	NA
1	RE	Humanities	Ueda Makoto. Bash<8e> and His Interpreters (Stanford, 1991)	RE-002	male	male	NA	NA	NA	NA	NA	NA	NA	NA	NA	NA	NA	NA	NA	NA	NA	NA	NA	NA	NA	NA	NA	NA	NA	NA	NA	NA	NA	NA	NA	NA	NA	NA	NA	NA	NA	NA	NA	NA	NA	NA	NA	NA	NA
1	RE	Humanities	Levy, Ian. The Ten Thousand leaves: A Translation of the Man<90>y<8e>sh_ (Princeton, 1981)	RE-002	male	male	NA	NA	NA	NA	NA	NA	NA	NA	NA	NA	NA	NA	NA	NA	NA	NA	NA	NA	NA	NA	NA	NA	NA	NA	NA	NA	NA	NA	NA	NA	NA	NA	NA	NA	NA	NA	NA	NA	NA	NA	NA	NA	NA
1	RE	Humanities	Marcus, Marvin._ <ab>Crow on Withered Branch: Doing Haiku for Credit<90> (Journal of Graduate Liberal Studies, 4:1, 91-118, 1998)	RE-002	male	male	NA	NA	NA	NA	NA	NA	NA	NA	NA	NA	NA	NA	NA	NA	NA	NA	NA	NA	NA	NA	NA	NA	NA	NA	NA	NA	NA	NA	NA	NA	NA	NA	NA	NA	NA	NA	NA	NA	NA	NA	NA	NA	NA
1	RE	Humanities	Marcus, Marvin._ Japanese Literature: From Murasaki to Murakami	RE-002	male	male	NA	NA	NA	NA	NA	NA	NA	NA	NA	NA	NA	NA	NA	NA	NA	NA	NA	NA	NA	NA	NA	NA	NA	NA	NA	NA	NA	NA	NA	NA	NA	NA	NA	NA	NA	NA	NA	NA	NA	NA	NA	NA	NA
1	RE	Humanities	"Intermediate Japanese J501-Intermediate to Advanced" Author: Tetsu Toki, Fumiya Hirataka, Hiroko Ishizawa, Masaaki Seki, Yasuko Shinnai Publisher: 3A Network; Revised (2001/11) ISBN-10: 48831921132.	RE-053	female	male	NA	female	male	female	NA	NA	male	NA	NA	NA	NA	NA	NA	NA	NA	NA	NA	NA	NA	NA	NA	NA	NA	NA	NA	NA	NA	NA	NA	NA	NA	NA	NA	NA	NA	NA	NA	NA	NA	NA	NA	NA	NA
1	RL	STEM	"Principles of Modern Chemistry", 6th edition, David Oxtoby, H. Pat Gillis, and Alan Campion.	RL-065-A	male	male	NA	male	unknown	NA	NA	NA	NA	NA	NA	NA	NA	NA	NA	NA	NA	NA	NA	NA	NA	NA	NA	NA	NA	NA	NA	NA	NA	NA	NA	NA	NA	NA	NA	NA	NA	NA	NA	NA	NA	NA	NA	NA	NA
1	RL	STEM	David Oxtoby, H. Pat Gillis, and Laurie Butler, Principles of Modern Chemistry (8th edition)	RL-056-B	male	male	NA	female	unknown	NA	NA	NA	NA	NA	NA	NA	NA	NA	NA	NA	NA	NA	NA	NA	NA	NA	NA	NA	NA	NA	NA	NA	NA	NA	NA	NA	NA	NA	NA	NA	NA	NA	NA	NA	NA	NA	NA	NA	NA
1	RL	STEM	Walsh, C. T.; Wencewicz, T. A. Antibiotics: Challenges, Mechanisms, Opportunities, 2016, ASM Press: Washington, DC	RL-088	male	male	NA	male	NA	NA	NA	NA	NA	NA	NA	NA	NA	NA	NA	NA	NA	NA	NA	NA	NA	NA	NA	NA	NA	NA	NA	NA	NA	NA	NA	NA	NA	NA	NA	NA	NA	NA	NA	NA	NA	NA	NA	NA	NA
1	RL	STEM	McMurry, J.; Begley The Organic Chemistry of Biological Pathways, 2005, Roberts and Company Publishers, Greenwood Village, CO	RL-088	male	male	NA	male	NA	NA	NA	NA	NA	NA	NA	NA	NA	NA	NA	NA	NA	NA	NA	NA	NA	NA	NA	NA	NA	NA	NA	NA	NA	NA	NA	NA	NA	NA	NA	NA	NA	NA	NA	NA	NA	NA	NA	NA	NA
1	RL	STEM	Dewick, P. M. Medicinal Natural Products: A Biosynthetic Approach, 3rd Edition, 2009, John Wiley & Sons, LTD: West Sussix, England	RL-088	male	male	NA	NA	NA	NA	NA	NA	NA	NA	NA	NA	NA	NA	NA	NA	NA	NA	NA	NA	NA	NA	NA	NA	NA	NA	NA	NA	NA	NA	NA	NA	NA	NA	NA	NA	NA	NA	NA	NA	NA	NA	NA	NA	NA
1	RL	STEM	Walsh, C. T.; Tang, Y. Natural Product Biosynthesis: Chemical Logic and Enzymatic Machinery, 2017, Royal Society of Chemistry, www.rsc.org	RL-088	male	male	NA	male	NA	NA	NA	NA	NA	NA	NA	NA	NA	NA	NA	NA	NA	NA	NA	NA	NA	NA	NA	NA	NA	NA	NA	NA	NA	NA	NA	NA	NA	NA	NA	NA	NA	NA	NA	NA	NA	NA	NA	NA	NA
1	RG	Humanities	Van Noorden, _Embedding the races in Hesiod<94>	RG-021	female	female	NA	NA	NA	NA	NA	NA	NA	NA	NA	NA	NA	NA	NA	NA	NA	NA	NA	NA	NA	NA	NA	NA	NA	NA	NA	NA	NA	NA	NA	NA	NA	NA	NA	NA	NA	NA	NA	NA	NA	NA	NA	NA	NA
1	RG	Humanities	Mann, _The Puzzle in Babrius's Prologue<94>	RG-021	female	female	NA	NA	NA	NA	NA	NA	NA	NA	NA	NA	NA	NA	NA	NA	NA	NA	NA	NA	NA	NA	NA	NA	NA	NA	NA	NA	NA	NA	NA	NA	NA	NA	NA	NA	NA	NA	NA	NA	NA	NA	NA	NA	NA
1	RG	Humanities	Primitivism and Related Ideas in Antiquity, by Arthur O. Lovejoy and George Boas (LJB)	RG-021	female	male	NA	male	NA	NA	NA	NA	NA	NA	NA	NA	NA	NA	NA	NA	NA	NA	NA	NA	NA	NA	NA	NA	NA	NA	NA	NA	NA	NA	NA	NA	NA	NA	NA	NA	NA	NA	NA	NA	NA	NA	NA	NA	NA
1	RG	Humanities	_<ab>They called her justice...<90>: Reading Hesiod in Aratus<90> Phaenomena<94>	RG-021	female	male	NA	NA	NA	NA	NA	NA	NA	NA	NA	NA	NA	NA	NA	NA	NA	NA	NA	NA	NA	NA	NA	NA	NA	NA	NA	NA	NA	NA	NA	NA	NA	NA	NA	NA	NA	NA	NA	NA	NA	NA	NA	NA	NA
1	RG	Humanities	Works and Days	RG-021	female	male	NA	NA	NA	NA	NA	NA	NA	NA	NA	NA	NA	NA	NA	NA	NA	NA	NA	NA	NA	NA	NA	NA	NA	NA	NA	NA	NA	NA	NA	NA	NA	NA	NA	NA	NA	NA	NA	NA	NA	NA	NA	NA	NA
1	RG	Humanities	Feeney, Transitions from Myth into History I-II	RG-021	female	male	NA	NA	NA	NA	NA	NA	NA	NA	NA	NA	NA	NA	NA	NA	NA	NA	NA	NA	NA	NA	NA	NA	NA	NA	NA	NA	NA	NA	NA	NA	NA	NA	NA	NA	NA	NA	NA	NA	NA	NA	NA	NA	NA
1	RG	Humanities	Furley, _Lucretius the Epicurean on the History of Man<94>	RG-021	female	male	NA	NA	NA	NA	NA	NA	NA	NA	NA	NA	NA	NA	NA	NA	NA	NA	NA	NA	NA	NA	NA	NA	NA	NA	NA	NA	NA	NA	NA	NA	NA	NA	NA	NA	NA	NA	NA	NA	NA	NA	NA	NA	NA
1	RG	Humanities	Allen, J., Greenough J., Kittredge G., Howard A., D<90>Ooge B., and Mahoney A. 2001. Allen and Greenough<90>s New Latin Grammar. Newburyport, MA: Focus Publishing. ISBN: 9781585100279	RG-099-A	male	male	NA	female	male	male	NA	NA	male	male	NA	NA	NA	NA	NA	NA	NA	NA	NA	NA	NA	NA	NA	NA	NA	NA	NA	NA	NA	NA	NA	NA	NA	NA	NA	NA	NA	NA	NA	NA	NA	NA	NA	NA	NA
1	RG	Humanities	Giles Laur_n, ed. Caesar's Commentaries. The Complete Gallic Wars. Revised. (Sophron, 2012) ISBN: 978-0985081119	RG-099-B	female	male	NA	NA	NA	NA	NA	NA	NA	NA	NA	NA	NA	NA	NA	NA	NA	NA	NA	NA	NA	NA	NA	NA	NA	NA	NA	NA	NA	NA	NA	NA	NA	NA	NA	NA	NA	NA	NA	NA	NA	NA	NA	NA	NA
1	RG	Humanities	latin dictionary	RG-099-B	female	NA	NA	NA	NA	NA	NA	NA	NA	NA	NA	NA	NA	NA	NA	NA	NA	NA	NA	NA	NA	NA	NA	NA	NA	NA	NA	NA	NA	NA	NA	NA	NA	NA	NA	NA	NA	NA	NA	NA	NA	NA	NA	NA	NA
1	RG	Humanities	Tatum, W. J. 2012. A Caesar Reader: Selections from Bellum Gallicum and Bellum Civile, and from Caesar's Letters, Speeches, and Poetry. Mundelein, IL: Bolchazy-Carducci. ISBN: 9780865166967	RG-099-A	male	male	NA	NA	NA	NA	NA	NA	NA	NA	NA	NA	NA	NA	NA	NA	NA	NA	NA	NA	NA	NA	NA	NA	NA	NA	NA	NA	NA	NA	NA	NA	NA	NA	NA	NA	NA	NA	NA	NA	NA	NA	NA	NA	NA
1	RG	Humanities	Margaret Worsham Musgrove, ed. The Student<90>s Ovid: Selections from the Metamorphoses (University of Oklahoma Press, 2000). ISBN: 978-0806132204	RG-099-B	female	female	NA	NA	NA	NA	NA	NA	NA	NA	NA	NA	NA	NA	NA	NA	NA	NA	NA	NA	NA	NA	NA	NA	NA	NA	NA	NA	NA	NA	NA	NA	NA	NA	NA	NA	NA	NA	NA	NA	NA	NA	NA	NA	NA
1	RG	Humanities	Newlands, C. E. 2014. An Ovid Reader: Selections from Seven Works. Mundelein, IL: Bolchazy-Carducci. ISBN: 9780865167223.	RG-099-A	male	female	NA	NA	NA	NA	NA	NA	NA	NA	NA	NA	NA	NA	NA	NA	NA	NA	NA	NA	NA	NA	NA	NA	NA	NA	NA	NA	NA	NA	NA	NA	NA	NA	NA	NA	NA	NA	NA	NA	NA	NA	NA	NA	NA
1	CB	Social Sciences	Osborne, Martin, and Ariel. Rubinstein (1994): A Course in Game Theory. MIT Press, Cambridge, MA.	CB-101	male	male	NA	male	NA	NA	NA	NA	NA	NA	NA	NA	NA	NA	NA	NA	NA	NA	NA	NA	NA	NA	NA	NA	NA	NA	NA	NA	NA	NA	NA	NA	NA	NA	NA	NA	NA	NA	NA	NA	NA	NA	NA	NA	NA
1	CB	Social Sciences	Fudenberg, Drew, and Jean Tirole (1991): Game Theory. MIT Press, Cambridge, MA.	CB-101	male	male	NA	male	NA	NA	NA	NA	NA	NA	NA	NA	NA	NA	NA	NA	NA	NA	NA	NA	NA	NA	NA	NA	NA	NA	NA	NA	NA	NA	NA	NA	NA	NA	NA	NA	NA	NA	NA	NA	NA	NA	NA	NA	NA
1	CB	Social Sciences	Gibbons, Robert. Game Theory for Applied Economists. Princeton University Press, 1992.	CB-101	male	male	NA	NA	NA	NA	NA	NA	NA	NA	NA	NA	NA	NA	NA	NA	NA	NA	NA	NA	NA	NA	NA	NA	NA	NA	NA	NA	NA	NA	NA	NA	NA	NA	NA	NA	NA	NA	NA	NA	NA	NA	NA	NA	NA
1	CB	Social Sciences	Myerson, Roger. (1991): Game Theory. Harvard University Press, Cambridge, MA.	CB-101	male	male	NA	NA	NA	NA	NA	NA	NA	NA	NA	NA	NA	NA	NA	NA	NA	NA	NA	NA	NA	NA	NA	NA	NA	NA	NA	NA	NA	NA	NA	NA	NA	NA	NA	NA	NA	NA	NA	NA	NA	NA	NA	NA	NA
1	CB	Social Sciences	Osborne, Martin J. An Introduction to Game Theory. Oxford University Press, 2004.	CB-101	male	male	NA	NA	NA	NA	NA	NA	NA	NA	NA	NA	NA	NA	NA	NA	NA	NA	NA	NA	NA	NA	NA	NA	NA	NA	NA	NA	NA	NA	NA	NA	NA	NA	NA	NA	NA	NA	NA	NA	NA	NA	NA	NA	NA
1	CB	Social Sciences	Tadelis, Steve. Game Theory: An Introduction. Princeton University Press, 2013.	CB-101	male	male	NA	NA	NA	NA	NA	NA	NA	NA	NA	NA	NA	NA	NA	NA	NA	NA	NA	NA	NA	NA	NA	NA	NA	NA	NA	NA	NA	NA	NA	NA	NA	NA	NA	NA	NA	NA	NA	NA	NA	NA	NA	NA	NA
1	CB	Social Sciences	Watson, Joel. Strategy: An Introduction to Game Theory. W. W. Norton, 2nd edition, 2007.	CB-101	male	male	NA	NA	NA	NA	NA	NA	NA	NA	NA	NA	NA	NA	NA	NA	NA	NA	NA	NA	NA	NA	NA	NA	NA	NA	NA	NA	NA	NA	NA	NA	NA	NA	NA	NA	NA	NA	NA	NA	NA	NA	NA	NA	NA
1	CB	Social Sciences	Michael Woodford (2002), Money and Prices, Princeton University Press.	CB-139	male	male	NA	NA	NA	NA	NA	NA	NA	NA	NA	NA	NA	NA	NA	NA	NA	NA	NA	NA	NA	NA	NA	NA	NA	NA	NA	NA	NA	NA	NA	NA	NA	NA	NA	NA	NA	NA	NA	NA	NA	NA	NA	NA	NA
1	CB	Social Sciences	Francisco Buera and Benjamin Moll (2015). _Aggregate Implications of a Credit Crunch: The Importance of Heterogeneity,<94> AEJ Macro.	CB-139	male	male	NA	male	NA	NA	NA	NA	NA	NA	NA	NA	NA	NA	NA	NA	NA	NA	NA	NA	NA	NA	NA	NA	NA	NA	NA	NA	NA	NA	NA	NA	NA	NA	NA	NA	NA	NA	NA	NA	NA	NA	NA	NA	NA
1	CB	Social Sciences	Fernando Alvarez, Robert Lucas and Warren Weber (2001)."Interest Rates and Inflation," American Economic Review, 91(2), 219-225.	CB-139	male	male	NA	male	male	NA	NA	NA	NA	NA	NA	NA	NA	NA	NA	NA	NA	NA	NA	NA	NA	NA	NA	NA	NA	NA	NA	NA	NA	NA	NA	NA	NA	NA	NA	NA	NA	NA	NA	NA	NA	NA	NA	NA	NA
1	CB	Social Sciences	Gauti Eggertsson and Paul Krugman (2012). "Debt, Deleveraging, and the Liquidity Trap: A Fisher-Minsky-Koo Approach," Quarterly Journal of Economics.	CB-139	male	male	NA	male	NA	NA	NA	NA	NA	NA	NA	NA	NA	NA	NA	NA	NA	NA	NA	NA	NA	NA	NA	NA	NA	NA	NA	NA	NA	NA	NA	NA	NA	NA	NA	NA	NA	NA	NA	NA	NA	NA	NA	NA	NA
1	CB	Social Sciences	Ivan Werning, (2011). _Managing a Liquidity Trap: Monetary and Fiscal Policies,<94> NBER WP 17344.	CB-139	male	male	NA	NA	NA	NA	NA	NA	NA	NA	NA	NA	NA	NA	NA	NA	NA	NA	NA	NA	NA	NA	NA	NA	NA	NA	NA	NA	NA	NA	NA	NA	NA	NA	NA	NA	NA	NA	NA	NA	NA	NA	NA	NA	NA
1	CB	Social Sciences	Fernando Alvarez, Francesco Lippi and Juan Passadore (2016). _Are State and Time dependent models really different?<94> NBER Macro Annual.	CB-139	male	male	NA	male	male	NA	NA	NA	NA	NA	NA	NA	NA	NA	NA	NA	NA	NA	NA	NA	NA	NA	NA	NA	NA	NA	NA	NA	NA	NA	NA	NA	NA	NA	NA	NA	NA	NA	NA	NA	NA	NA	NA	NA	NA
1	CB	Social Sciences	Gertler, Mark and Kiyotaki, Nobuhiro(2010)."Financial Intermediation and Credit Policy in Business Cycle Analysis," Benjamin Friedman and Michael Woodford (Eds), Handbook of Monetary Economics, volume 3, chapter 11, pages 547-599.	CB-139	male	male	NA	male	NA	NA	NA	NA	NA	NA	NA	NA	NA	NA	NA	NA	NA	NA	NA	NA	NA	NA	NA	NA	NA	NA	NA	NA	NA	NA	NA	NA	NA	NA	NA	NA	NA	NA	NA	NA	NA	NA	NA	NA	NA
1	CB	Social Sciences	Nobuhiro Kiyotaki and John Moore (2012). _Liquidity, Business Cycles, and Monetary Policy,<94> mimeo Princeton University.	CB-139	male	male	NA	male	NA	NA	NA	NA	NA	NA	NA	NA	NA	NA	NA	NA	NA	NA	NA	NA	NA	NA	NA	NA	NA	NA	NA	NA	NA	NA	NA	NA	NA	NA	NA	NA	NA	NA	NA	NA	NA	NA	NA	NA	NA
1	CB	Social Sciences	Jordi Gali, Monetary Policy, Inflation, and Business Cycle, Princeton University Press	CB-139	male	male	NA	NA	NA	NA	NA	NA	NA	NA	NA	NA	NA	NA	NA	NA	NA	NA	NA	NA	NA	NA	NA	NA	NA	NA	NA	NA	NA	NA	NA	NA	NA	NA	NA	NA	NA	NA	NA	NA	NA	NA	NA	NA	NA
1	RT	Social Sciences	Learning Theories by Dale Schunk	RT-129	male	male	NA	NA	NA	NA	NA	NA	NA	NA	NA	NA	NA	NA	NA	NA	NA	NA	NA	NA	NA	NA	NA	NA	NA	NA	NA	NA	NA	NA	NA	NA	NA	NA	NA	NA	NA	NA	NA	NA	NA	NA	NA	NA	NA
1	RT	Social Sciences	Learning Theories by Dale Schunk	RT-129	male	male	NA	NA	NA	NA	NA	NA	NA	NA	NA	NA	NA	NA	NA	NA	NA	NA	NA	NA	NA	NA	NA	NA	NA	NA	NA	NA	NA	NA	NA	NA	NA	NA	NA	NA	NA	NA	NA	NA	NA	NA	NA	NA	NA
1	RT	Social Sciences	Human Learning by Jeanne Ormrod	RT-129	male	female	NA	NA	NA	NA	NA	NA	NA	NA	NA	NA	NA	NA	NA	NA	NA	NA	NA	NA	NA	NA	NA	NA	NA	NA	NA	NA	NA	NA	NA	NA	NA	NA	NA	NA	NA	NA	NA	NA	NA	NA	NA	NA	NA
1	RT	Social Sciences	Human Learning by Jeanne Ormrod	RT-129	male	female	NA	NA	NA	NA	NA	NA	NA	NA	NA	NA	NA	NA	NA	NA	NA	NA	NA	NA	NA	NA	NA	NA	NA	NA	NA	NA	NA	NA	NA	NA	NA	NA	NA	NA	NA	NA	NA	NA	NA	NA	NA	NA	NA
1	RT	Social Sciences	Kowalski, Patricia, & Taylor, Annette K. (2009). The effect of refuting misconceptions in the introductory psychology class. Teaching of Psychology, 36(3), 153-159.	RT-137	male	female	NA	female	NA	NA	NA	NA	NA	NA	NA	NA	NA	NA	NA	NA	NA	NA	NA	NA	NA	NA	NA	NA	NA	NA	NA	NA	NA	NA	NA	NA	NA	NA	NA	NA	NA	NA	NA	NA	NA	NA	NA	NA	NA
1	RT	Social Sciences	Thiede, Keith W., Anderson, Mary, & Therriault, David. (2003). Accuracy of metacognitive monitoring affects learning of texts. Journal of Educational Psychology, 95, 66-75.	RT-137	male	male	NA	male	female	NA	NA	NA	NA	NA	NA	NA	NA	NA	NA	NA	NA	NA	NA	NA	NA	NA	NA	NA	NA	NA	NA	NA	NA	NA	NA	NA	NA	NA	NA	NA	NA	NA	NA	NA	NA	NA	NA	NA	NA
1	RT	Social Sciences	Hacker, Douglas L., Bol, Linda, Horgan, Diane D., & Rakow, Ernest A. (2000), Test prediction and performance in a classroom context. Journal of Educational Psychology, 92, 160-170.	RT-137	male	male	NA	male	female	female	NA	NA	NA	NA	NA	NA	NA	NA	NA	NA	NA	NA	NA	NA	NA	NA	NA	NA	NA	NA	NA	NA	NA	NA	NA	NA	NA	NA	NA	NA	NA	NA	NA	NA	NA	NA	NA	NA	NA
1	RT	Social Sciences	Nelson, Thomas O., & Leonesio, R. Jacob. (1988). Allocation of self-paced study time and the "labor-in-vain effect". Journal of Experimental Psychology: Learning, Memory, and Cognition, 14, 676-686.	RT-137	male	male	NA	male	NA	NA	NA	NA	NA	NA	NA	NA	NA	NA	NA	NA	NA	NA	NA	NA	NA	NA	NA	NA	NA	NA	NA	NA	NA	NA	NA	NA	NA	NA	NA	NA	NA	NA	NA	NA	NA	NA	NA	NA	NA
1	RT	Social Sciences	Brown, Alan S., & Murphy, Dana R. (1989). Cryptomnesia: Delineating inadvertent plagiarism. Journal of Experimental Psychology: Learning, Memory, and Cognition, 15, 432-442.	RT-137	male	male	NA	female	NA	NA	NA	NA	NA	NA	NA	NA	NA	NA	NA	NA	NA	NA	NA	NA	NA	NA	NA	NA	NA	NA	NA	NA	NA	NA	NA	NA	NA	NA	NA	NA	NA	NA	NA	NA	NA	NA	NA	NA	NA
1	RT	Social Sciences	Koriat, Asher. (1997). Monitoring one's own knowledge during study: A cue-utilization approach to judgments of learning. Journal of Experimental Psychology: General, 126, 349-370.	RT-137	male	male	NA	NA	NA	NA	NA	NA	NA	NA	NA	NA	NA	NA	NA	NA	NA	NA	NA	NA	NA	NA	NA	NA	NA	NA	NA	NA	NA	NA	NA	NA	NA	NA	NA	NA	NA	NA	NA	NA	NA	NA	NA	NA	NA
1	RT	Social Sciences	Bransford, John D., & Schwartz, Daniel L. (1999). Rethinking transfer: A simple proposal with multiple implications. Review of Research in Education, 61-100.	RT-137	male	male	NA	male	NA	NA	NA	NA	NA	NA	NA	NA	NA	NA	NA	NA	NA	NA	NA	NA	NA	NA	NA	NA	NA	NA	NA	NA	NA	NA	NA	NA	NA	NA	NA	NA	NA	NA	NA	NA	NA	NA	NA	NA	NA
1	RT	Social Sciences	Morris, C. Donald, Bransford, John D., & Franks, Jeffrey J. (1977). Levels of processing versus transfer appropriate processing. Journal of Verbal Learning and Verbal Behavior, 16, 519-533.	RT-137	male	male	NA	male	male	NA	NA	NA	NA	NA	NA	NA	NA	NA	NA	NA	NA	NA	NA	NA	NA	NA	NA	NA	NA	NA	NA	NA	NA	NA	NA	NA	NA	NA	NA	NA	NA	NA	NA	NA	NA	NA	NA	NA	NA
1	RT	Social Sciences	Stanovich, Keith E., & Cunningham, Anne E. (1993). Where does knowledge come from? Specific associations between print exposure and information acquisition. Journal of Educational Psychology, 85, 211-229.	RT-137	male	male	NA	female	NA	NA	NA	NA	NA	NA	NA	NA	NA	NA	NA	NA	NA	NA	NA	NA	NA	NA	NA	NA	NA	NA	NA	NA	NA	NA	NA	NA	NA	NA	NA	NA	NA	NA	NA	NA	NA	NA	NA	NA	NA
1	RT	Social Sciences	Kelley, Colleen M., & Jacoby, Larry L. (2000). Recollection and familiarity. In Endel Tulving & Fergus I. M. Craik (Eds.), The Oxford handbook of memory (pp. 215-228). Oxford University Press.	RT-137	male	female	NA	male	NA	NA	NA	NA	NA	NA	NA	NA	NA	NA	NA	NA	NA	NA	NA	NA	NA	NA	NA	NA	NA	NA	NA	NA	NA	NA	NA	NA	NA	NA	NA	NA	NA	NA	NA	NA	NA	NA	NA	NA	NA
1	RT	Social Sciences	Bjork, Robert A., Dunlosky, John, & Kornell, Nate. (2013). Self-regulated learning: Beliefs, techniques, and illusions. Annual Review of Psychology, 64, 417-444.	RT-137	male	male	NA	male	male	NA	NA	NA	NA	NA	NA	NA	NA	NA	NA	NA	NA	NA	NA	NA	NA	NA	NA	NA	NA	NA	NA	NA	NA	NA	NA	NA	NA	NA	NA	NA	NA	NA	NA	NA	NA	NA	NA	NA	NA
1	RT	Social Sciences	Robert J. Sternberg, Henry L. Roediger, & Diane F. Halpern (Eds.), Critical thinking in psychology. Cambridge University Press.	RT-137	male	NA	NA	NA	NA	NA	NA	NA	NA	NA	NA	NA	NA	NA	NA	NA	NA	NA	NA	NA	NA	NA	NA	NA	NA	NA	NA	NA	NA	NA	NA	NA	NA	NA	NA	NA	NA	NA	NA	NA	NA	NA	NA	NA	NA
1	RT	Social Sciences	Gilbert, Daniel T. (1991). How mental systems believe. American Psychologist, 46, 107-119.	RT-137	male	male	NA	NA	NA	NA	NA	NA	NA	NA	NA	NA	NA	NA	NA	NA	NA	NA	NA	NA	NA	NA	NA	NA	NA	NA	NA	NA	NA	NA	NA	NA	NA	NA	NA	NA	NA	NA	NA	NA	NA	NA	NA	NA	NA
1	RT	Social Sciences	Butler, Andrew C., Godbole, Namrata, & Marsh, Elizabeth J. (2013). Explanation feedback is better than correct answer feedback for promoting transfer of learning. Journal of Educational Psychology, 105, 290-298.	RT-137	male	male	NA	female	female	NA	NA	NA	NA	NA	NA	NA	NA	NA	NA	NA	NA	NA	NA	NA	NA	NA	NA	NA	NA	NA	NA	NA	NA	NA	NA	NA	NA	NA	NA	NA	NA	NA	NA	NA	NA	NA	NA	NA	NA
1	RT	Social Sciences	Chan, Jason C. K. (2009). When does retrieval induce forgetting and when does it induce facilitation? Implications for retrieval inhibition, testing effect, and text processing. Journal of Memory and Language, 61, 153-170.	RT-137	male	male	NA	NA	NA	NA	NA	NA	NA	NA	NA	NA	NA	NA	NA	NA	NA	NA	NA	NA	NA	NA	NA	NA	NA	NA	NA	NA	NA	NA	NA	NA	NA	NA	NA	NA	NA	NA	NA	NA	NA	NA	NA	NA	NA
1	RT	Social Sciences	Chi, Michelene T., & Ohlsson, Stellan. (2005). Complex declarative learning. In Keith J. Holyoak & Robert G. Morrison (Eds.), The Cambridge handbook of thinking and reasoning (pp. 371-399). Cambridge University Press.	RT-137	male	female	NA	male	NA	NA	NA	NA	NA	NA	NA	NA	NA	NA	NA	NA	NA	NA	NA	NA	NA	NA	NA	NA	NA	NA	NA	NA	NA	NA	NA	NA	NA	NA	NA	NA	NA	NA	NA	NA	NA	NA	NA	NA	NA
1	RT	Social Sciences	Mayer, Richard E. (2013). Problem-solving. In D. Reisberg (Ed.), The Oxford handbook of cognitive psychology (pp. 769-779). Oxford University Press.	RT-137	male	male	NA	NA	NA	NA	NA	NA	NA	NA	NA	NA	NA	NA	NA	NA	NA	NA	NA	NA	NA	NA	NA	NA	NA	NA	NA	NA	NA	NA	NA	NA	NA	NA	NA	NA	NA	NA	NA	NA	NA	NA	NA	NA	NA
1	RT	Social Sciences	Koriat, Asher, & Goldsmith, Morris. (1996). Monitoring and control processes in the strategic regulation of memory accuracy. Psychological Review, 103, 490-517.	RT-137	male	male	NA	male	NA	NA	NA	NA	NA	NA	NA	NA	NA	NA	NA	NA	NA	NA	NA	NA	NA	NA	NA	NA	NA	NA	NA	NA	NA	NA	NA	NA	NA	NA	NA	NA	NA	NA	NA	NA	NA	NA	NA	NA	NA
1	RT	Social Sciences	Oppenheimer, Daniel M. (2006). Consequences of erudite vernacular utilized irrespective of necessity: Problems with using long words needlessly. Applied Cognitive Psychology, 20, 139-156.	RT-137	male	male	NA	NA	NA	NA	NA	NA	NA	NA	NA	NA	NA	NA	NA	NA	NA	NA	NA	NA	NA	NA	NA	NA	NA	NA	NA	NA	NA	NA	NA	NA	NA	NA	NA	NA	NA	NA	NA	NA	NA	NA	NA	NA	NA
1	RT	Social Sciences	Simonton, Dean K. (2000). Creativity: Cognitive, personal, developmental, and social aspects. American Psychologist, 55, 151-158.	RT-137	male	male	NA	NA	NA	NA	NA	NA	NA	NA	NA	NA	NA	NA	NA	NA	NA	NA	NA	NA	NA	NA	NA	NA	NA	NA	NA	NA	NA	NA	NA	NA	NA	NA	NA	NA	NA	NA	NA	NA	NA	NA	NA	NA	NA
1	RT	Social Sciences	Craik, Fergus I., & Lockhart, Robert S. (1972). Levels of processing: A framework for memory research.Journal of verbal learning and verbal behavior, 11(6), 671-684.	RT-137	male	male	NA	male	NA	NA	NA	NA	NA	NA	NA	NA	NA	NA	NA	NA	NA	NA	NA	NA	NA	NA	NA	NA	NA	NA	NA	NA	NA	NA	NA	NA	NA	NA	NA	NA	NA	NA	NA	NA	NA	NA	NA	NA	NA
1	RT	Social Sciences	Barnett, Susan M., & Ceci, Stephen J. (2002). When and where do we apply what we learn?: A taxonomy for far transfer. Psychological Bulletin, 128, 612-637.	RT-137	male	female	NA	male	NA	NA	NA	NA	NA	NA	NA	NA	NA	NA	NA	NA	NA	NA	NA	NA	NA	NA	NA	NA	NA	NA	NA	NA	NA	NA	NA	NA	NA	NA	NA	NA	NA	NA	NA	NA	NA	NA	NA	NA	NA
1	RT	Social Sciences	Anderson, Lorin W., Krathwohl, David R., Airiasian, Peter, Cruikshank, Kathleen A., Mayer, Richard E., Pintrich, Paul R, Raths, James, & Wittrock, Merlin. (2001). A taxonomy for learning, teaching and assessing: A revision of Bloom's taxonomy of educational outcomes. New York: Longman.	RT-137	male	male	NA	male	male	male	NA	NA	female	male	male	male	NA	NA	NA	NA	NA	NA	NA	NA	NA	NA	NA	NA	NA	NA	NA	NA	NA	NA	NA	NA	NA	NA	NA	NA	NA	NA	NA	NA	NA	NA	NA	NA	NA
1	RT	Social Sciences	Einstein, Gilles O., McDaniel, Mark A., Owen, Patricia D., & Cote, Nathalie C. (1990). Encoding and recall of texts: The importance of material appropriate processing. Journal of Memory and Language, 29, 566-581.	RT-137	male	male	NA	female	male	female	NA	NA	NA	NA	NA	NA	NA	NA	NA	NA	NA	NA	NA	NA	NA	NA	NA	NA	NA	NA	NA	NA	NA	NA	NA	NA	NA	NA	NA	NA	NA	NA	NA	NA	NA	NA	NA	NA	NA
1	RT	Social Sciences	Roediger, Henry L., Gallo, David A., & Geraci, Lisa. (2002). Processing approaches to cognition: The impetus from the levels-of-processing framework. Memory, 10, 319-332.	RT-137	male	male	NA	female	male	NA	NA	NA	NA	NA	NA	NA	NA	NA	NA	NA	NA	NA	NA	NA	NA	NA	NA	NA	NA	NA	NA	NA	NA	NA	NA	NA	NA	NA	NA	NA	NA	NA	NA	NA	NA	NA	NA	NA	NA
1	RT	Social Sciences	Chi, Michelene T. (2008). Three types of conceptual change: Belief revision, mental model transformation, and categorical shift. In Stella Vosniadou (Ed.), International handbook of research on conceptual change (pp. 61-82). Routledge.	RT-137	male	female	NA	NA	NA	NA	NA	NA	NA	NA	NA	NA	NA	NA	NA	NA	NA	NA	NA	NA	NA	NA	NA	NA	NA	NA	NA	NA	NA	NA	NA	NA	NA	NA	NA	NA	NA	NA	NA	NA	NA	NA	NA	NA	NA
1	RT	Social Sciences	Marsh, Elizabeth J., Meade, Michelle L., & Roediger III, Henry L. (2003). Learning facts from fiction. Journal of Memory and Language, 49, 519-536.	RT-137	male	female	NA	male	female	NA	NA	NA	NA	NA	NA	NA	NA	NA	NA	NA	NA	NA	NA	NA	NA	NA	NA	NA	NA	NA	NA	NA	NA	NA	NA	NA	NA	NA	NA	NA	NA	NA	NA	NA	NA	NA	NA	NA	NA
1	RT	Social Sciences	Cook, John, & Lewandowsky, Stephan. (2011). The Debunking Handbook. St. Lucia, Australia: University of Queensland. November 5.	RT-137	male	male	NA	male	NA	NA	NA	NA	NA	NA	NA	NA	NA	NA	NA	NA	NA	NA	NA	NA	NA	NA	NA	NA	NA	NA	NA	NA	NA	NA	NA	NA	NA	NA	NA	NA	NA	NA	NA	NA	NA	NA	NA	NA	NA
1	RT	Social Sciences	Bransford, John D., & Johnson, Marcia K. (1972). Contextual prerequisites for understanding: Some investigations of comprehension and recall. Journal of Verbal Learning and Verbal Behavior, 11, 717-726.	RT-137	male	male	NA	female	NA	NA	NA	NA	NA	NA	NA	NA	NA	NA	NA	NA	NA	NA	NA	NA	NA	NA	NA	NA	NA	NA	NA	NA	NA	NA	NA	NA	NA	NA	NA	NA	NA	NA	NA	NA	NA	NA	NA	NA	NA
1	RT	Social Sciences	Wiley, Jennifer, & Voss, James F. (1999). Constructing arguments from multiple sources: Tasks that promote understanding and not just memory for text. Journal of Educational Psychology, 91, 301-311.	RT-137	male	female	NA	male	NA	NA	NA	NA	NA	NA	NA	NA	NA	NA	NA	NA	NA	NA	NA	NA	NA	NA	NA	NA	NA	NA	NA	NA	NA	NA	NA	NA	NA	NA	NA	NA	NA	NA	NA	NA	NA	NA	NA	NA	NA
1	RT	Social Sciences	Lehman, Darrin R., Lempert, Richard O., & Nisbett, Richard E. (1988). The effects of graduate training on reasoning: Formal discipline and thinking about everyday-life events. American Psychologist, 43, 431-442.	RT-137	male	male	NA	male	male	NA	NA	NA	NA	NA	NA	NA	NA	NA	NA	NA	NA	NA	NA	NA	NA	NA	NA	NA	NA	NA	NA	NA	NA	NA	NA	NA	NA	NA	NA	NA	NA	NA	NA	NA	NA	NA	NA	NA	NA
1	RT	Social Sciences	Custers, Eugene J., & ten Cate, Olle T. (2011). Very long-term retention of basic science knowledge in doctors after graduation. Medical Education, 45, 422-430.	RT-137	male	male	NA	male	NA	NA	NA	NA	NA	NA	NA	NA	NA	NA	NA	NA	NA	NA	NA	NA	NA	NA	NA	NA	NA	NA	NA	NA	NA	NA	NA	NA	NA	NA	NA	NA	NA	NA	NA	NA	NA	NA	NA	NA	NA
1	RT	Social Sciences	Fyfe, Emily R., & Rittle-Johnson, Bethany. (2016). Feedback both helps and hinders learning: The causal role of prior knowledge.Journal of Educational Psychology,108, 82-97.	RT-137	male	female	NA	female	NA	NA	NA	NA	NA	NA	NA	NA	NA	NA	NA	NA	NA	NA	NA	NA	NA	NA	NA	NA	NA	NA	NA	NA	NA	NA	NA	NA	NA	NA	NA	NA	NA	NA	NA	NA	NA	NA	NA	NA	NA
1	RT	Social Sciences	Butler, Andrew C., & Woodward, Nathaniel R. (in press). Towards consilience in the use of task-level feedback to promote learning. Psychology of Learning and Motivation. Brian Ross (Ed.)	RT-137	male	male	NA	male	NA	NA	NA	NA	NA	NA	NA	NA	NA	NA	NA	NA	NA	NA	NA	NA	NA	NA	NA	NA	NA	NA	NA	NA	NA	NA	NA	NA	NA	NA	NA	NA	NA	NA	NA	NA	NA	NA	NA	NA	NA
1	RT	Social Sciences	Graesser, Arthur C., & Forsyth, Carol M. (2013). Discourse comprehension. In Daniel Reisberg (Ed.), The Oxford handbook of cognitive psychology (pp. 475-491). Oxford University Press.	RT-137	male	male	NA	female	NA	NA	NA	NA	NA	NA	NA	NA	NA	NA	NA	NA	NA	NA	NA	NA	NA	NA	NA	NA	NA	NA	NA	NA	NA	NA	NA	NA	NA	NA	NA	NA	NA	NA	NA	NA	NA	NA	NA	NA	NA
1	RT	Social Sciences	Gernsbacher, Morton Ann, & Kaschak, Michael P. (2013). Text comprehension. In Daniel Reisberg (Ed.), The Oxford handbook of cognitive psychology (pp.462-474). Oxford University Press.	RT-137	male	female	NA	male	NA	NA	NA	NA	NA	NA	NA	NA	NA	NA	NA	NA	NA	NA	NA	NA	NA	NA	NA	NA	NA	NA	NA	NA	NA	NA	NA	NA	NA	NA	NA	NA	NA	NA	NA	NA	NA	NA	NA	NA	NA
1	RT	Social Sciences	M_ntyl_, Timo. (1986). Optimizing cue effectiveness: Recall of 500 and 600 incidentally learned words. Journal of Experimental Psychology: Learning, Memory, and Cognition, 12, 66-71.	RT-137	male	male	NA	NA	NA	NA	NA	NA	NA	NA	NA	NA	NA	NA	NA	NA	NA	NA	NA	NA	NA	NA	NA	NA	NA	NA	NA	NA	NA	NA	NA	NA	NA	NA	NA	NA	NA	NA	NA	NA	NA	NA	NA	NA	NA
1	RT	Social Sciences	Wiley, Jennifer. (1998). Expertise as mental set: The effects of domain knowledge in creative problem solving. Memory & Cognition, 26, 716-730.	RT-137	male	female	NA	NA	NA	NA	NA	NA	NA	NA	NA	NA	NA	NA	NA	NA	NA	NA	NA	NA	NA	NA	NA	NA	NA	NA	NA	NA	NA	NA	NA	NA	NA	NA	NA	NA	NA	NA	NA	NA	NA	NA	NA	NA	NA
1	RT	Social Sciences	Butterfield, Brady, & Metcalfe, Janet. (2001). Errors committed with high confidence are hypercorrected. Journal of Experimental Psychology: Learning, Memory, and Cognition, 27, 1491-1494.	RT-137	male	male	NA	female	NA	NA	NA	NA	NA	NA	NA	NA	NA	NA	NA	NA	NA	NA	NA	NA	NA	NA	NA	NA	NA	NA	NA	NA	NA	NA	NA	NA	NA	NA	NA	NA	NA	NA	NA	NA	NA	NA	NA	NA	NA
1	RT	Social Sciences	Hattie, John, & Timperley, Helen. (2007). The power of feedback. Review of Educational Research, 77, 81-112.	RT-137	male	male	NA	female	NA	NA	NA	NA	NA	NA	NA	NA	NA	NA	NA	NA	NA	NA	NA	NA	NA	NA	NA	NA	NA	NA	NA	NA	NA	NA	NA	NA	NA	NA	NA	NA	NA	NA	NA	NA	NA	NA	NA	NA	NA
1	RT	Social Sciences	Koriat, Asher, & Bjork, Robert A. (2005). Illusions of competence in monitoring one's knowledge during study. Journal of Experimental Psychology: Learning, Memory, and Cognition, 31, 187-194.	RT-137	male	male	NA	male	NA	NA	NA	NA	NA	NA	NA	NA	NA	NA	NA	NA	NA	NA	NA	NA	NA	NA	NA	NA	NA	NA	NA	NA	NA	NA	NA	NA	NA	NA	NA	NA	NA	NA	NA	NA	NA	NA	NA	NA	NA
1	RT	Social Sciences	Baird, Benjamin, Smallwood, Jonathan, Mrazek, Michael D., Kam, Julia W., Franklin, Michael S., & Schooler, Jonathan W. (2012). Inspired by distraction mind wandering facilitates creative incubation. Psychological Science,23, 1117_1122.	RT-137	male	male	NA	male	male	male	NA	NA	female	male	NA	NA	NA	NA	NA	NA	NA	NA	NA	NA	NA	NA	NA	NA	NA	NA	NA	NA	NA	NA	NA	NA	NA	NA	NA	NA	NA	NA	NA	NA	NA	NA	NA	NA	NA
1	RT	Social Sciences	Karpicke, Jeffrey D. (2009). Metacognitive control and strategy selection: deciding to practice retrieval during learning. Journal of Experimental Psychology: General, 138, 469-486.	RT-137	male	male	NA	NA	NA	NA	NA	NA	NA	NA	NA	NA	NA	NA	NA	NA	NA	NA	NA	NA	NA	NA	NA	NA	NA	NA	NA	NA	NA	NA	NA	NA	NA	NA	NA	NA	NA	NA	NA	NA	NA	NA	NA	NA	NA
1	RT	Social Sciences	Thorndike, Edward L., & Woodworth, Robert S. (1901). The influence of improvement in one mental function upon the efficiency of other functions. I. Psychological Review, 8, 247-261.	RT-137	male	male	NA	male	NA	NA	NA	NA	NA	NA	NA	NA	NA	NA	NA	NA	NA	NA	NA	NA	NA	NA	NA	NA	NA	NA	NA	NA	NA	NA	NA	NA	NA	NA	NA	NA	NA	NA	NA	NA	NA	NA	NA	NA	NA
1	RT	Social Sciences	Bloom, Benjamin S, Krathwohl, David, & Masia, Bertram. (1956). Taxonomy of educational objectives: The classification of education goals: Cognitive domain. New York: David McKay.	RT-137	male	male	NA	male	male	NA	NA	NA	NA	NA	NA	NA	NA	NA	NA	NA	NA	NA	NA	NA	NA	NA	NA	NA	NA	NA	NA	NA	NA	NA	NA	NA	NA	NA	NA	NA	NA	NA	NA	NA	NA	NA	NA	NA	NA
1	RT	Social Sciences	Mullet, Hillary G., Butler, Andrew C., Verdin, Berenice, von Borries, Ricardo, & Marsh, Elizabeth J. (2014). Delaying feedback promotes transfer of knowledge despite student preferences to receive feedback immediately. Journal of Applied Research in Memory and Cognition, 3, 222-229.	RT-137	male	female	NA	female	male	female	NA	NA	male	NA	NA	NA	NA	NA	NA	NA	NA	NA	NA	NA	NA	NA	NA	NA	NA	NA	NA	NA	NA	NA	NA	NA	NA	NA	NA	NA	NA	NA	NA	NA	NA	NA	NA	NA	NA
1	RT	Social Sciences	Dennis, Simon, & Kintsch, Walter. (2007). Evaluating theories. In Critical thinking in psychology, John Ruscio (Ed)	RT-137	male	male	NA	male	NA	NA	NA	NA	NA	NA	NA	NA	NA	NA	NA	NA	NA	NA	NA	NA	NA	NA	NA	NA	NA	NA	NA	NA	NA	NA	NA	NA	NA	NA	NA	NA	NA	NA	NA	NA	NA	NA	NA	NA	NA
1	RT	Social Sciences	Roediger, Henry L., & Guynn, Melissa J. (1996). Retrieval processes. In Robert A. Bjork & Elizabeth L. Bjork, Memory (pp. 197-236). New York: Academic Press.	RT-137	male	male	NA	female	NA	NA	NA	NA	NA	NA	NA	NA	NA	NA	NA	NA	NA	NA	NA	NA	NA	NA	NA	NA	NA	NA	NA	NA	NA	NA	NA	NA	NA	NA	NA	NA	NA	NA	NA	NA	NA	NA	NA	NA	NA
1	RT	Social Sciences	Rawson, Katherine A., & Kintsch, Walter. (2005). Rereading Effects Depend on Time of Test. Journal of Educational Psychology, 97, 70-80.	RT-137	male	female	NA	male	NA	NA	NA	NA	NA	NA	NA	NA	NA	NA	NA	NA	NA	NA	NA	NA	NA	NA	NA	NA	NA	NA	NA	NA	NA	NA	NA	NA	NA	NA	NA	NA	NA	NA	NA	NA	NA	NA	NA	NA	NA
1	RT	Social Sciences	Bower, Gordon H. (2000). A brief history of memory research. In Endel Tulving & Fergus I. M. Craik (Eds.), The Oxford handbook of memory (pp.3-32). Oxford University Press.	RT-137	male	male	NA	NA	NA	NA	NA	NA	NA	NA	NA	NA	NA	NA	NA	NA	NA	NA	NA	NA	NA	NA	NA	NA	NA	NA	NA	NA	NA	NA	NA	NA	NA	NA	NA	NA	NA	NA	NA	NA	NA	NA	NA	NA	NA
1	RT	Social Sciences	Bahrick, Harry P. (2000). Long-term maintenance of knowledge. In Endel Tulving & Fergus I. M. Craik (Eds.), The Oxford handbook of memory (pp.347-362). Oxford University Press.	RT-137	male	male	NA	NA	NA	NA	NA	NA	NA	NA	NA	NA	NA	NA	NA	NA	NA	NA	NA	NA	NA	NA	NA	NA	NA	NA	NA	NA	NA	NA	NA	NA	NA	NA	NA	NA	NA	NA	NA	NA	NA	NA	NA	NA	NA
1	RT	Social Sciences	Tippett, Christine D. (2010). Refutation text in science education: A review of two decades of research. International Journal of Science and Mathematics Education, 8(6), 951-970.	RT-137	male	female	NA	NA	NA	NA	NA	NA	NA	NA	NA	NA	NA	NA	NA	NA	NA	NA	NA	NA	NA	NA	NA	NA	NA	NA	NA	NA	NA	NA	NA	NA	NA	NA	NA	NA	NA	NA	NA	NA	NA	NA	NA	NA	NA
1	RT	Social Sciences	Roediger, Henry L.,& McCabe, David P. (2007). Evaluating experimental research. In Critical thinking in psychology, John Ruscio (Ed)	RT-137	male	male	NA	male	NA	NA	NA	NA	NA	NA	NA	NA	NA	NA	NA	NA	NA	NA	NA	NA	NA	NA	NA	NA	NA	NA	NA	NA	NA	NA	NA	NA	NA	NA	NA	NA	NA	NA	NA	NA	NA	NA	NA	NA	NA
1	RT	Social Sciences	Roediger, Henry L., & Butler, Andrew C. (2011). The critical role of retrieval practice in long-term retention. Trends in Cognitive Sciences, 15(1), 20-27.	RT-137	male	male	NA	male	NA	NA	NA	NA	NA	NA	NA	NA	NA	NA	NA	NA	NA	NA	NA	NA	NA	NA	NA	NA	NA	NA	NA	NA	NA	NA	NA	NA	NA	NA	NA	NA	NA	NA	NA	NA	NA	NA	NA	NA	NA
1	RT	Social Sciences	Storm, Benjamin C., & Angello, Genna. (2010). Overcoming fixation creative problem solving and retrieval-induced forgetting. Psychological Science, 21, 1263-1265.	RT-137	male	male	NA	female	NA	NA	NA	NA	NA	NA	NA	NA	NA	NA	NA	NA	NA	NA	NA	NA	NA	NA	NA	NA	NA	NA	NA	NA	NA	NA	NA	NA	NA	NA	NA	NA	NA	NA	NA	NA	NA	NA	NA	NA	NA
1	RT	Social Sciences	Louisville, Ky., and Seattle Supreme Court decisions	RT-118	male	NA	NA	NA	NA	NA	NA	NA	NA	NA	NA	NA	NA	NA	NA	NA	NA	NA	NA	NA	NA	NA	NA	NA	NA	NA	NA	NA	NA	NA	NA	NA	NA	NA	NA	NA	NA	NA	NA	NA	NA	NA	NA	NA	NA
1	RT	Social Sciences	Anderson, Bernard. 1997. Government intervention, anti-discrimination policy, and the economic status of African Americans. Pp. 117-136 in A different vision: Race and public policy edited by Thomas D. Boston. New York: Routledge. [18]	RT-118	male	male	NA	NA	NA	NA	NA	NA	NA	NA	NA	NA	NA	NA	NA	NA	NA	NA	NA	NA	NA	NA	NA	NA	NA	NA	NA	NA	NA	NA	NA	NA	NA	NA	NA	NA	NA	NA	NA	NA	NA	NA	NA	NA	NA
1	RT	Social Sciences	Mann, Horace. 1952. Horace Mann: Eleventh Annual Report Covering the Year 1847. National Education Association	RT-118	male	male	NA	NA	NA	NA	NA	NA	NA	NA	NA	NA	NA	NA	NA	NA	NA	NA	NA	NA	NA	NA	NA	NA	NA	NA	NA	NA	NA	NA	NA	NA	NA	NA	NA	NA	NA	NA	NA	NA	NA	NA	NA	NA	NA
1	RT	Social Sciences	Mazmanian, Daniel A. & Sabatier Paul A. (1989). Implementation and Public Policy. New York: University Press of America. Chap 5: One principle, two programs: Desegregation of the nation<90>s schools, South and North, pages 138-172 [34]	RT-118	male	male	NA	male	NA	NA	NA	NA	NA	NA	NA	NA	NA	NA	NA	NA	NA	NA	NA	NA	NA	NA	NA	NA	NA	NA	NA	NA	NA	NA	NA	NA	NA	NA	NA	NA	NA	NA	NA	NA	NA	NA	NA	NA	NA
1	RT	Social Sciences	Summary of the Brown v. Board of Education of Topeka, 347 U.S. 483 (1954)	RT-118	male	NA	NA	NA	NA	NA	NA	NA	NA	NA	NA	NA	NA	NA	NA	NA	NA	NA	NA	NA	NA	NA	NA	NA	NA	NA	NA	NA	NA	NA	NA	NA	NA	NA	NA	NA	NA	NA	NA	NA	NA	NA	NA	NA	NA
1	RT	Social Sciences	Victoria M. Jun 23, 2016 _White women benefit most from affirmative action <86> and are among its fiercest opponents	RT-118	male	female	NA	NA	NA	NA	NA	NA	NA	NA	NA	NA	NA	NA	NA	NA	NA	NA	NA	NA	NA	NA	NA	NA	NA	NA	NA	NA	NA	NA	NA	NA	NA	NA	NA	NA	NA	NA	NA	NA	NA	NA	NA	NA	NA
1	RT	Social Sciences	Heaney, G. & Uchitelle, S. (2004). Unending Struggle: The Long Road to an Equal Education in St. Louis. OPTIONAL	RT-118	male	male	NA	female	NA	NA	NA	NA	NA	NA	NA	NA	NA	NA	NA	NA	NA	NA	NA	NA	NA	NA	NA	NA	NA	NA	NA	NA	NA	NA	NA	NA	NA	NA	NA	NA	NA	NA	NA	NA	NA	NA	NA	NA	NA
1	RT	Social Sciences	Michigan Prop 2,	RT-118	male	NA	NA	NA	NA	NA	NA	NA	NA	NA	NA	NA	NA	NA	NA	NA	NA	NA	NA	NA	NA	NA	NA	NA	NA	NA	NA	NA	NA	NA	NA	NA	NA	NA	NA	NA	NA	NA	NA	NA	NA	NA	NA	NA	NA
1	RT	Social Sciences	Heather Hill. Forthcoming. The Coleman Report, 50 years on: What do we know about schools<90> role in academic inequalities? Annals of the American Academy of Political and Social Science	RT-118	male	female	NA	NA	NA	NA	NA	NA	NA	NA	NA	NA	NA	NA	NA	NA	NA	NA	NA	NA	NA	NA	NA	NA	NA	NA	NA	NA	NA	NA	NA	NA	NA	NA	NA	NA	NA	NA	NA	NA	NA	NA	NA	NA	NA
1	RT	Social Sciences	Theodoulou, S. and Cahn, M. Public Policy: The Essential Readings. Prentice Hall	RT-118	male	female	NA	male	NA	NA	NA	NA	NA	NA	NA	NA	NA	NA	NA	NA	NA	NA	NA	NA	NA	NA	NA	NA	NA	NA	NA	NA	NA	NA	NA	NA	NA	NA	NA	NA	NA	NA	NA	NA	NA	NA	NA	NA	NA
1	RT	Social Sciences	Boustan, L. (2012). School desegregation and urban change: evidence from city boundaries. American Economic Journal Applied Economics, 4(1): 85-108. [23]	RT-118	male	female	NA	NA	NA	NA	NA	NA	NA	NA	NA	NA	NA	NA	NA	NA	NA	NA	NA	NA	NA	NA	NA	NA	NA	NA	NA	NA	NA	NA	NA	NA	NA	NA	NA	NA	NA	NA	NA	NA	NA	NA	NA	NA	NA
1	RT	Social Sciences	Johnson, Jr., O. 2014. _Still Separate, Still Unequal. The Relation of Segregation in Neighborhoods and Schools to Test-Score Inequality.<94> Journal of Negro Education, 83(3): 199-215. OPTIONAL	RT-118	male	male	NA	NA	NA	NA	NA	NA	NA	NA	NA	NA	NA	NA	NA	NA	NA	NA	NA	NA	NA	NA	NA	NA	NA	NA	NA	NA	NA	NA	NA	NA	NA	NA	NA	NA	NA	NA	NA	NA	NA	NA	NA	NA	NA
1	RT	Social Sciences	Mendez, et al vs. Westminster School District of Orange County, et al,	RT-118	male	female	NA	NA	NA	NA	NA	NA	NA	NA	NA	NA	NA	NA	NA	NA	NA	NA	NA	NA	NA	NA	NA	NA	NA	NA	NA	NA	NA	NA	NA	NA	NA	NA	NA	NA	NA	NA	NA	NA	NA	NA	NA	NA	NA
1	RT	Social Sciences	Dye, Thomas R. (1995). Understanding Public Policy. Prentice Hall. Chaps 1-2, pages 1-42 [42] OPTIONAL	RT-118	male	male	NA	NA	NA	NA	NA	NA	NA	NA	NA	NA	NA	NA	NA	NA	NA	NA	NA	NA	NA	NA	NA	NA	NA	NA	NA	NA	NA	NA	NA	NA	NA	NA	NA	NA	NA	NA	NA	NA	NA	NA	NA	NA	NA
1	RT	Social Sciences	Bell, D. (2005). Silent covenants: Brown v. Board of education and the unfulfilled hopes for racial reform. New York, N.Y.: Oxford University Press	RT-118	male	male	NA	NA	NA	NA	NA	NA	NA	NA	NA	NA	NA	NA	NA	NA	NA	NA	NA	NA	NA	NA	NA	NA	NA	NA	NA	NA	NA	NA	NA	NA	NA	NA	NA	NA	NA	NA	NA	NA	NA	NA	NA	NA	NA
1	RT	Social Sciences	Grutter v. Bollinger Opinion	RT-118	male	NA	NA	NA	NA	NA	NA	NA	NA	NA	NA	NA	NA	NA	NA	NA	NA	NA	NA	NA	NA	NA	NA	NA	NA	NA	NA	NA	NA	NA	NA	NA	NA	NA	NA	NA	NA	NA	NA	NA	NA	NA	NA	NA	NA
1	RT	Social Sciences	Cucchiara, M. B. (2013). Marketing Cities, Marketing Schools: Who Wins and Who Loses When Schools Become Urban Amenities. Chaps. 1 & 8: Citizens, Consumers, and City Schools.	RT-118	male	female	NA	NA	NA	NA	NA	NA	NA	NA	NA	NA	NA	NA	NA	NA	NA	NA	NA	NA	NA	NA	NA	NA	NA	NA	NA	NA	NA	NA	NA	NA	NA	NA	NA	NA	NA	NA	NA	NA	NA	NA	NA	NA	NA
1	RT	Social Sciences	Coleman, James S., Ernest Q. Campbell, Carol J. Hobson, James McPartland, Alexander M. Mood, Frederic D. Weinfeld and Robert L. York. 1966. Equality of educational opportunity. Department of Health, Education and Welfare. Summary Report	RT-118	male	male	NA	male	male	female	NA	NA	male	male	male	NA	NA	NA	NA	NA	NA	NA	NA	NA	NA	NA	NA	NA	NA	NA	NA	NA	NA	NA	NA	NA	NA	NA	NA	NA	NA	NA	NA	NA	NA	NA	NA	NA	NA
1	RT	Social Sciences	Eric Hoover 2017. _Wait, Will Anyone Investigate Legacy Admissions?<94> The Chronicle of Higher Education. August 03, 2017	RT-118	male	male	NA	NA	NA	NA	NA	NA	NA	NA	NA	NA	NA	NA	NA	NA	NA	NA	NA	NA	NA	NA	NA	NA	NA	NA	NA	NA	NA	NA	NA	NA	NA	NA	NA	NA	NA	NA	NA	NA	NA	NA	NA	NA	NA
1	RT	Social Sciences	Kennedy, R. (2013). For Discrimination: Race, Affirmative Action, and the Law. Chapter 2: The Affirmative Action Policy Debate, Key Arguments Pro & Con.	RT-118	male	male	NA	NA	NA	NA	NA	NA	NA	NA	NA	NA	NA	NA	NA	NA	NA	NA	NA	NA	NA	NA	NA	NA	NA	NA	NA	NA	NA	NA	NA	NA	NA	NA	NA	NA	NA	NA	NA	NA	NA	NA	NA	NA	NA
1	RT	Social Sciences	Hopwood v. Texas Opinion	RT-118	male	NA	NA	NA	NA	NA	NA	NA	NA	NA	NA	NA	NA	NA	NA	NA	NA	NA	NA	NA	NA	NA	NA	NA	NA	NA	NA	NA	NA	NA	NA	NA	NA	NA	NA	NA	NA	NA	NA	NA	NA	NA	NA	NA	NA
1	RT	Social Sciences	University of Georgia Admissions Process 1	RT-118	male	NA	NA	NA	NA	NA	NA	NA	NA	NA	NA	NA	NA	NA	NA	NA	NA	NA	NA	NA	NA	NA	NA	NA	NA	NA	NA	NA	NA	NA	NA	NA	NA	NA	NA	NA	NA	NA	NA	NA	NA	NA	NA	NA	NA
1	RT	Social Sciences	Ravitch, D. (2010). The Death and Life of the Great American School System. Chap. 7, _Choice: The Story of an Idea<94>	RT-118	male	female	NA	NA	NA	NA	NA	NA	NA	NA	NA	NA	NA	NA	NA	NA	NA	NA	NA	NA	NA	NA	NA	NA	NA	NA	NA	NA	NA	NA	NA	NA	NA	NA	NA	NA	NA	NA	NA	NA	NA	NA	NA	NA	NA
1	RT	Social Sciences	Summary of Plessy v. Ferguson, 163 U.S. 537, 16 S. Ct. 1138, 41 L. Ed. 256 (1896):	RT-118	male	NA	NA	NA	NA	NA	NA	NA	NA	NA	NA	NA	NA	NA	NA	NA	NA	NA	NA	NA	NA	NA	NA	NA	NA	NA	NA	NA	NA	NA	NA	NA	NA	NA	NA	NA	NA	NA	NA	NA	NA	NA	NA	NA	NA
1	RT	Social Sciences	Lipsky, Michael. 1980. Street-Level Bureaucracy. Dilemmas of the individual in public service. Russell Sage Foundation. New York. Chaps 1 & 2 [22]	RT-118	male	male	NA	NA	NA	NA	NA	NA	NA	NA	NA	NA	NA	NA	NA	NA	NA	NA	NA	NA	NA	NA	NA	NA	NA	NA	NA	NA	NA	NA	NA	NA	NA	NA	NA	NA	NA	NA	NA	NA	NA	NA	NA	NA	NA
1	RT	Social Sciences	Wells, A.S. & Crain, R.L. (1997). Stepping over the color line: African American students in white suburban schools. New Haven, CT: Yale University Press.	RT-118	male	female	NA	male	NA	NA	NA	NA	NA	NA	NA	NA	NA	NA	NA	NA	NA	NA	NA	NA	NA	NA	NA	NA	NA	NA	NA	NA	NA	NA	NA	NA	NA	NA	NA	NA	NA	NA	NA	NA	NA	NA	NA	NA	NA
1	RT	Social Sciences	University of Georgia Admissions Process 2	RT-118	male	NA	NA	NA	NA	NA	NA	NA	NA	NA	NA	NA	NA	NA	NA	NA	NA	NA	NA	NA	NA	NA	NA	NA	NA	NA	NA	NA	NA	NA	NA	NA	NA	NA	NA	NA	NA	NA	NA	NA	NA	NA	NA	NA	NA
1	RT	Social Sciences	Dunn, William N. 1994. Public Policy Analysis. New Jersey: Prentice Hall. Intro.15-29, & 61-73 [26]	RT-118	male	male	NA	NA	NA	NA	NA	NA	NA	NA	NA	NA	NA	NA	NA	NA	NA	NA	NA	NA	NA	NA	NA	NA	NA	NA	NA	NA	NA	NA	NA	NA	NA	NA	NA	NA	NA	NA	NA	NA	NA	NA	NA	NA	NA
1	RT	Social Sciences	Grant H. Blume and Mark C. Long. 2013. Changes in Levels of Affirmative Action in College Admissions in Response to Statewide Bans and Judicial Rulings. Educational Evaluation and Policy Analysis, November. [25]	RT-118	male	male	NA	male	NA	NA	NA	NA	NA	NA	NA	NA	NA	NA	NA	NA	NA	NA	NA	NA	NA	NA	NA	NA	NA	NA	NA	NA	NA	NA	NA	NA	NA	NA	NA	NA	NA	NA	NA	NA	NA	NA	NA	NA	NA
1	RT	Social Sciences	Reber, S. J. (2005). Court-ordered desegregation: Successes and failures in integration since Brown. The Journal of Human Resources, 40(3), 559-590. [41] OPTIONAL	RT-118	male	female	NA	NA	NA	NA	NA	NA	NA	NA	NA	NA	NA	NA	NA	NA	NA	NA	NA	NA	NA	NA	NA	NA	NA	NA	NA	NA	NA	NA	NA	NA	NA	NA	NA	NA	NA	NA	NA	NA	NA	NA	NA	NA	NA
1	RT	Social Sciences	Wise, Tim (2005). Affirmative action: Racial preference in black and white. Routledge	RT-118	male	male	NA	NA	NA	NA	NA	NA	NA	NA	NA	NA	NA	NA	NA	NA	NA	NA	NA	NA	NA	NA	NA	NA	NA	NA	NA	NA	NA	NA	NA	NA	NA	NA	NA	NA	NA	NA	NA	NA	NA	NA	NA	NA	NA
1	RT	Social Sciences	Stoker, Robert. 1991. Reluctant Partners: Implementing Federal Policy. University of Pittsburgh Press. Chap. 1 The implementation paradox. Pp. 3-19. [16] OPTIONAL	RT-118	male	male	NA	NA	NA	NA	NA	NA	NA	NA	NA	NA	NA	NA	NA	NA	NA	NA	NA	NA	NA	NA	NA	NA	NA	NA	NA	NA	NA	NA	NA	NA	NA	NA	NA	NA	NA	NA	NA	NA	NA	NA	NA	NA	NA
1	RT	Social Sciences	Odis Johnson Jr. 2017. _The Changing Influence of Educational Policy and Race on Metropolitan Inequality, 1970 _ 2010.<94> The Educational Forum, a Journal of Kappa Delta Pi. Volume 81(2): April.	RT-118	male	male	NA	NA	NA	NA	NA	NA	NA	NA	NA	NA	NA	NA	NA	NA	NA	NA	NA	NA	NA	NA	NA	NA	NA	NA	NA	NA	NA	NA	NA	NA	NA	NA	NA	NA	NA	NA	NA	NA	NA	NA	NA	NA	NA
1	RT	Social Sciences	*CREDO 2015. Urban Charter School Study Report on 41 Regions. CA: Stanford University	RT-118	male	NA	NA	NA	NA	NA	NA	NA	NA	NA	NA	NA	NA	NA	NA	NA	NA	NA	NA	NA	NA	NA	NA	NA	NA	NA	NA	NA	NA	NA	NA	NA	NA	NA	NA	NA	NA	NA	NA	NA	NA	NA	NA	NA	NA
1	RT	Social Sciences	Stone, Debra 1988. Policy Paradox and Political Reason. New York: Harper Collins. Intro, Chaps 2, Chap 3 pages 49-53 and 65-68, Chap 5 pages 87-97 and 101-103 [48]	RT-118	male	female	NA	NA	NA	NA	NA	NA	NA	NA	NA	NA	NA	NA	NA	NA	NA	NA	NA	NA	NA	NA	NA	NA	NA	NA	NA	NA	NA	NA	NA	NA	NA	NA	NA	NA	NA	NA	NA	NA	NA	NA	NA	NA	NA
1	RT	Social Sciences	Fisher v. University of Texas Austin Opinion	RT-118	male	NA	NA	NA	NA	NA	NA	NA	NA	NA	NA	NA	NA	NA	NA	NA	NA	NA	NA	NA	NA	NA	NA	NA	NA	NA	NA	NA	NA	NA	NA	NA	NA	NA	NA	NA	NA	NA	NA	NA	NA	NA	NA	NA	NA
1	RT	Social Sciences	Orfield, G. & Eaton, S.E. (1996). Dismantling desegregation: The quiet reversal of Brown v. Board of Education. New York, N.Y.: The New Press. (Non-Essential)	RT-118	male	male	NA	female	NA	NA	NA	NA	NA	NA	NA	NA	NA	NA	NA	NA	NA	NA	NA	NA	NA	NA	NA	NA	NA	NA	NA	NA	NA	NA	NA	NA	NA	NA	NA	NA	NA	NA	NA	NA	NA	NA	NA	NA	NA
1	RT	Social Sciences	Wells, Amy. (1995). Re-examining social science research on school desegregation: Long-versus short-term effects. Teachers College Record, 96(4), 691-706 [16]	RT-118	male	female	NA	NA	NA	NA	NA	NA	NA	NA	NA	NA	NA	NA	NA	NA	NA	NA	NA	NA	NA	NA	NA	NA	NA	NA	NA	NA	NA	NA	NA	NA	NA	NA	NA	NA	NA	NA	NA	NA	NA	NA	NA	NA	NA
1	RT	Social Sciences	Wong, C. and Pena, C. (2017) Policing and performing culture: Rethinking <f1>culture<ee> and the role of the arts in culturally sustaining pedagogies in Culturally sustaining pedagogies: Teaching and learning for justice in a changing world, pg. 117-138.	RT-036	female	male	NA	female	NA	NA	NA	NA	NA	NA	NA	NA	NA	NA	NA	NA	NA	NA	NA	NA	NA	NA	NA	NA	NA	NA	NA	NA	NA	NA	NA	NA	NA	NA	NA	NA	NA	NA	NA	NA	NA	NA	NA	NA	NA
1	RT	Social Sciences	Excerpts from Senior Theses by Megan Lafferty, Da<cd>Viona Sims, and Morgan Solender	RT-036	female	female	NA	unknown	male	NA	NA	NA	NA	NA	NA	NA	NA	NA	NA	NA	NA	NA	NA	NA	NA	NA	NA	NA	NA	NA	NA	NA	NA	NA	NA	NA	NA	NA	NA	NA	NA	NA	NA	NA	NA	NA	NA	NA	NA
1	RT	Social Sciences	Artiles, A.J. and Bal, A. (2016) Objects of projection, enduring nodes of difference: Disability intersections with <f1>other<ee> differences, 1916 to 2016, Review of Research in Education, 40, 777-820.	RT-036	female	male	NA	male	male	NA	NA	NA	NA	NA	NA	NA	NA	NA	NA	NA	NA	NA	NA	NA	NA	NA	NA	NA	NA	NA	NA	NA	NA	NA	NA	NA	NA	NA	NA	NA	NA	NA	NA	NA	NA	NA	NA	NA	NA
1	RT	Social Sciences	Lee, Tiffany S. and McCarty, T. L. (2017). Upholding indigenous education sovereignty through critical culturally sustaining/revitalizing pedagogy in Culturally sustaining pedagogies: Teaching and learning for justice in a changing world, pg. 61-82	RT-036	female	female	NA	female	NA	NA	NA	NA	NA	NA	NA	NA	NA	NA	NA	NA	NA	NA	NA	NA	NA	NA	NA	NA	NA	NA	NA	NA	NA	NA	NA	NA	NA	NA	NA	NA	NA	NA	NA	NA	NA	NA	NA	NA	NA
1	RT	Social Sciences	Erickson, A. (2018). Schools in U.S. Cities. Oxford Research Encyclopedia	RT-036	female	male	NA	NA	NA	NA	NA	NA	NA	NA	NA	NA	NA	NA	NA	NA	NA	NA	NA	NA	NA	NA	NA	NA	NA	NA	NA	NA	NA	NA	NA	NA	NA	NA	NA	NA	NA	NA	NA	NA	NA	NA	NA	NA	NA
1	RT	Social Sciences	Alexander, P. A., Levine, F., & Tate, W. F., IV. (2016). Education research: A century of discovery. Review of Research in Education, 40, ix-xvii.	RT-036	female	female	NA	male	male	NA	NA	NA	NA	NA	NA	NA	NA	NA	NA	NA	NA	NA	NA	NA	NA	NA	NA	NA	NA	NA	NA	NA	NA	NA	NA	NA	NA	NA	NA	NA	NA	NA	NA	NA	NA	NA	NA	NA	NA
1	RT	Social Sciences	Paris, D. and Alim, H. S. (2017). Culturally sustaining pedagogies: Teaching and learning for justice in a changing world (Chapter 1)	RT-036	female	male	NA	male	NA	NA	NA	NA	NA	NA	NA	NA	NA	NA	NA	NA	NA	NA	NA	NA	NA	NA	NA	NA	NA	NA	NA	NA	NA	NA	NA	NA	NA	NA	NA	NA	NA	NA	NA	NA	NA	NA	NA	NA	NA
1	RT	Social Sciences	Hedges, L.V., Pigott, T. D., Polanin, J. R., Ryan, A. M., Tocci, C., & Williams, R. T. (2016). The question of school resources and student achievement: A history and reconsideration. Review of Research in Education, 40, 143-168.	RT-036	female	male	NA	male	female	male	NA	NA	female	male	NA	NA	NA	NA	NA	NA	NA	NA	NA	NA	NA	NA	NA	NA	NA	NA	NA	NA	NA	NA	NA	NA	NA	NA	NA	NA	NA	NA	NA	NA	NA	NA	NA	NA	NA
1	RT	Social Sciences	Baily, L. & Graves, K. (2016). Gender and education. Review of Research in Education, 40, 682-722	RT-036	female	female	NA	female	NA	NA	NA	NA	NA	NA	NA	NA	NA	NA	NA	NA	NA	NA	NA	NA	NA	NA	NA	NA	NA	NA	NA	NA	NA	NA	NA	NA	NA	NA	NA	NA	NA	NA	NA	NA	NA	NA	NA	NA	NA
1	RT	Social Sciences	Carter, P. L. (2016). Educational equality is a multifaceted issue: Why we must understand the school<cd>s sociocultural context for student achievement. RSF: The Russell Sage Foundation Journal of Social Sciences, 2(5), 147-163.	RT-036	female	female	NA	NA	NA	NA	NA	NA	NA	NA	NA	NA	NA	NA	NA	NA	NA	NA	NA	NA	NA	NA	NA	NA	NA	NA	NA	NA	NA	NA	NA	NA	NA	NA	NA	NA	NA	NA	NA	NA	NA	NA	NA	NA	NA
1	RT	Social Sciences	Ladson-Billings, G. (1994) The Dreamkeepers: Successful teachers of African American Children (Chapters 1 and 2)	RT-036	female	female	NA	NA	NA	NA	NA	NA	NA	NA	NA	NA	NA	NA	NA	NA	NA	NA	NA	NA	NA	NA	NA	NA	NA	NA	NA	NA	NA	NA	NA	NA	NA	NA	NA	NA	NA	NA	NA	NA	NA	NA	NA	NA	NA
1	RT	Social Sciences	Patel, L. (2012). Youth held at the border: Immigration, education, and the politics of inclusion. New York: Teachers College Press.	RT-036	female	male	NA	male	female	NA	NA	NA	NA	NA	NA	NA	NA	NA	NA	NA	NA	NA	NA	NA	NA	NA	NA	NA	NA	NA	NA	NA	NA	NA	NA	NA	NA	NA	NA	NA	NA	NA	NA	NA	NA	NA	NA	NA	NA
1	RT	Social Sciences	Langer-Osuna, J. M., & Nasir, N. S. (2016). Rehumaninzing the <f1>other<ee>: Race, culture, and identity in education research. Review of Research in Education, 40, 723-743.	RT-036	female	female	NA	female	NA	NA	NA	NA	NA	NA	NA	NA	NA	NA	NA	NA	NA	NA	NA	NA	NA	NA	NA	NA	NA	NA	NA	NA	NA	NA	NA	NA	NA	NA	NA	NA	NA	NA	NA	NA	NA	NA	NA	NA	NA
1	RT	Social Sciences	Cronon, W. (1998). Only connect<83>the goals of a liberal education. The American Scholar 67, p. 73-80	RT-036	female	male	NA	NA	NA	NA	NA	NA	NA	NA	NA	NA	NA	NA	NA	NA	NA	NA	NA	NA	NA	NA	NA	NA	NA	NA	NA	NA	NA	NA	NA	NA	NA	NA	NA	NA	NA	NA	NA	NA	NA	NA	NA	NA	NA
1	RC	Humanities	_Between Art and Architecture,<94> by Maya Lin	RC-079	female	female	NA	NA	NA	NA	NA	NA	NA	NA	NA	NA	NA	NA	NA	NA	NA	NA	NA	NA	NA	NA	NA	NA	NA	NA	NA	NA	NA	NA	NA	NA	NA	NA	NA	NA	NA	NA	NA	NA	NA	NA	NA	NA	NA
1	RC	Humanities	_Between Art and Architecture,<94> by Maya Lin	RC-079	female	female	NA	NA	NA	NA	NA	NA	NA	NA	NA	NA	NA	NA	NA	NA	NA	NA	NA	NA	NA	NA	NA	NA	NA	NA	NA	NA	NA	NA	NA	NA	NA	NA	NA	NA	NA	NA	NA	NA	NA	NA	NA	NA	NA
1	RC	Humanities	_Tight Jeans and Chania Chorris,<94> by Sonia Shah	RC-079	female	female	NA	NA	NA	NA	NA	NA	NA	NA	NA	NA	NA	NA	NA	NA	NA	NA	NA	NA	NA	NA	NA	NA	NA	NA	NA	NA	NA	NA	NA	NA	NA	NA	NA	NA	NA	NA	NA	NA	NA	NA	NA	NA	NA
1	RC	Humanities	_Tight Jeans and Chania Chorris,<94> by Sonia Shah	RC-079	female	female	NA	NA	NA	NA	NA	NA	NA	NA	NA	NA	NA	NA	NA	NA	NA	NA	NA	NA	NA	NA	NA	NA	NA	NA	NA	NA	NA	NA	NA	NA	NA	NA	NA	NA	NA	NA	NA	NA	NA	NA	NA	NA	NA
1	RC	Humanities	_Little Hotties,<94> by Margaret Talbot	RC-079	female	female	NA	NA	NA	NA	NA	NA	NA	NA	NA	NA	NA	NA	NA	NA	NA	NA	NA	NA	NA	NA	NA	NA	NA	NA	NA	NA	NA	NA	NA	NA	NA	NA	NA	NA	NA	NA	NA	NA	NA	NA	NA	NA	NA
1	RC	Humanities	_Little Hotties,<94> by Margaret Talbot	RC-079	female	female	NA	NA	NA	NA	NA	NA	NA	NA	NA	NA	NA	NA	NA	NA	NA	NA	NA	NA	NA	NA	NA	NA	NA	NA	NA	NA	NA	NA	NA	NA	NA	NA	NA	NA	NA	NA	NA	NA	NA	NA	NA	NA	NA
1	RC	Humanities	_The Waitress,<94> by Billy Collins	RC-079	female	male	NA	NA	NA	NA	NA	NA	NA	NA	NA	NA	NA	NA	NA	NA	NA	NA	NA	NA	NA	NA	NA	NA	NA	NA	NA	NA	NA	NA	NA	NA	NA	NA	NA	NA	NA	NA	NA	NA	NA	NA	NA	NA	NA
1	RC	Humanities	_The Waitress,<94> by Billy Collins	RC-079	female	male	NA	NA	NA	NA	NA	NA	NA	NA	NA	NA	NA	NA	NA	NA	NA	NA	NA	NA	NA	NA	NA	NA	NA	NA	NA	NA	NA	NA	NA	NA	NA	NA	NA	NA	NA	NA	NA	NA	NA	NA	NA	NA	NA
1	RC	Humanities	_How America Unsexes the Asian Male,<94> by David Mura	RC-079	female	male	NA	NA	NA	NA	NA	NA	NA	NA	NA	NA	NA	NA	NA	NA	NA	NA	NA	NA	NA	NA	NA	NA	NA	NA	NA	NA	NA	NA	NA	NA	NA	NA	NA	NA	NA	NA	NA	NA	NA	NA	NA	NA	NA
1	RC	Humanities	_How America Unsexes the Asian Male,<94> by David Mura	RC-079	female	male	NA	NA	NA	NA	NA	NA	NA	NA	NA	NA	NA	NA	NA	NA	NA	NA	NA	NA	NA	NA	NA	NA	NA	NA	NA	NA	NA	NA	NA	NA	NA	NA	NA	NA	NA	NA	NA	NA	NA	NA	NA	NA	NA
1	RC	Humanities	_Just Walk on by: Black Men and Public Space,<94> by Brent Staples	RC-079	female	male	NA	NA	NA	NA	NA	NA	NA	NA	NA	NA	NA	NA	NA	NA	NA	NA	NA	NA	NA	NA	NA	NA	NA	NA	NA	NA	NA	NA	NA	NA	NA	NA	NA	NA	NA	NA	NA	NA	NA	NA	NA	NA	NA
1	RC	Humanities	_Just Walk on by: Black Men and Public Space,<94> by Brent Staples	RC-079	female	male	NA	NA	NA	NA	NA	NA	NA	NA	NA	NA	NA	NA	NA	NA	NA	NA	NA	NA	NA	NA	NA	NA	NA	NA	NA	NA	NA	NA	NA	NA	NA	NA	NA	NA	NA	NA	NA	NA	NA	NA	NA	NA	NA
1	RC	Humanities	_Edward Hopper and the House by the Railroad (1925),<94> by Edward Hirsch	RC-079	female	male	NA	NA	NA	NA	NA	NA	NA	NA	NA	NA	NA	NA	NA	NA	NA	NA	NA	NA	NA	NA	NA	NA	NA	NA	NA	NA	NA	NA	NA	NA	NA	NA	NA	NA	NA	NA	NA	NA	NA	NA	NA	NA	NA
1	RC	Humanities	_Edward Hopper and the House by the Railroad (1925),<94> by Edward Hirsch	RC-079	female	male	NA	NA	NA	NA	NA	NA	NA	NA	NA	NA	NA	NA	NA	NA	NA	NA	NA	NA	NA	NA	NA	NA	NA	NA	NA	NA	NA	NA	NA	NA	NA	NA	NA	NA	NA	NA	NA	NA	NA	NA	NA	NA	NA
1	RC	Humanities	_Exploring Self-Identity<94>	RC-079	female	NA	NA	NA	NA	NA	NA	NA	NA	NA	NA	NA	NA	NA	NA	NA	NA	NA	NA	NA	NA	NA	NA	NA	NA	NA	NA	NA	NA	NA	NA	NA	NA	NA	NA	NA	NA	NA	NA	NA	NA	NA	NA	NA	NA
1	RC	Humanities	_Exploring Self-Identity<94>	RC-079	female	NA	NA	NA	NA	NA	NA	NA	NA	NA	NA	NA	NA	NA	NA	NA	NA	NA	NA	NA	NA	NA	NA	NA	NA	NA	NA	NA	NA	NA	NA	NA	NA	NA	NA	NA	NA	NA	NA	NA	NA	NA	NA	NA	NA
1	RC	Humanities	_Lessons from the Unlikely,<94> by Erin Newport	RC-079	female	female	NA	NA	NA	NA	NA	NA	NA	NA	NA	NA	NA	NA	NA	NA	NA	NA	NA	NA	NA	NA	NA	NA	NA	NA	NA	NA	NA	NA	NA	NA	NA	NA	NA	NA	NA	NA	NA	NA	NA	NA	NA	NA	NA
1	RC	Humanities	_Lessons from the Unlikely,<94> by Erin Newport	RC-079	female	female	NA	NA	NA	NA	NA	NA	NA	NA	NA	NA	NA	NA	NA	NA	NA	NA	NA	NA	NA	NA	NA	NA	NA	NA	NA	NA	NA	NA	NA	NA	NA	NA	NA	NA	NA	NA	NA	NA	NA	NA	NA	NA	NA
1	RC	Humanities	_Pablo Picasso,<94> by Janet Flanner	RC-079	female	female	NA	NA	NA	NA	NA	NA	NA	NA	NA	NA	NA	NA	NA	NA	NA	NA	NA	NA	NA	NA	NA	NA	NA	NA	NA	NA	NA	NA	NA	NA	NA	NA	NA	NA	NA	NA	NA	NA	NA	NA	NA	NA	NA
1	RC	Humanities	_Pablo Picasso,<94> by Janet Flanner	RC-079	female	female	NA	NA	NA	NA	NA	NA	NA	NA	NA	NA	NA	NA	NA	NA	NA	NA	NA	NA	NA	NA	NA	NA	NA	NA	NA	NA	NA	NA	NA	NA	NA	NA	NA	NA	NA	NA	NA	NA	NA	NA	NA	NA	NA
1	RC	Humanities	_The Reticent Object,<94> by Peter Vergo	RC-079	female	male	NA	NA	NA	NA	NA	NA	NA	NA	NA	NA	NA	NA	NA	NA	NA	NA	NA	NA	NA	NA	NA	NA	NA	NA	NA	NA	NA	NA	NA	NA	NA	NA	NA	NA	NA	NA	NA	NA	NA	NA	NA	NA	NA
1	RC	Humanities	_The Reticent Object,<94> by Peter Vergo	RC-079	female	male	NA	NA	NA	NA	NA	NA	NA	NA	NA	NA	NA	NA	NA	NA	NA	NA	NA	NA	NA	NA	NA	NA	NA	NA	NA	NA	NA	NA	NA	NA	NA	NA	NA	NA	NA	NA	NA	NA	NA	NA	NA	NA	NA
1	RC	Humanities	_The Gaze,<94>	RC-079	female	NA	NA	NA	NA	NA	NA	NA	NA	NA	NA	NA	NA	NA	NA	NA	NA	NA	NA	NA	NA	NA	NA	NA	NA	NA	NA	NA	NA	NA	NA	NA	NA	NA	NA	NA	NA	NA	NA	NA	NA	NA	NA	NA	NA
1	RC	Humanities	_The Gaze,<94>	RC-079	female	NA	NA	NA	NA	NA	NA	NA	NA	NA	NA	NA	NA	NA	NA	NA	NA	NA	NA	NA	NA	NA	NA	NA	NA	NA	NA	NA	NA	NA	NA	NA	NA	NA	NA	NA	NA	NA	NA	NA	NA	NA	NA	NA	NA
1	RC	Humanities	_Next Year in Jerusalem,<94> by Brenda Miller	RC-079	female	female	NA	NA	NA	NA	NA	NA	NA	NA	NA	NA	NA	NA	NA	NA	NA	NA	NA	NA	NA	NA	NA	NA	NA	NA	NA	NA	NA	NA	NA	NA	NA	NA	NA	NA	NA	NA	NA	NA	NA	NA	NA	NA	NA
1	RC	Humanities	_Next Year in Jerusalem,<94> by Brenda Miller	RC-079	female	female	NA	NA	NA	NA	NA	NA	NA	NA	NA	NA	NA	NA	NA	NA	NA	NA	NA	NA	NA	NA	NA	NA	NA	NA	NA	NA	NA	NA	NA	NA	NA	NA	NA	NA	NA	NA	NA	NA	NA	NA	NA	NA	NA
1	RC	Humanities	_Shitty First Drafts,<94> by Anne Lamott	RC-079	female	female	NA	NA	NA	NA	NA	NA	NA	NA	NA	NA	NA	NA	NA	NA	NA	NA	NA	NA	NA	NA	NA	NA	NA	NA	NA	NA	NA	NA	NA	NA	NA	NA	NA	NA	NA	NA	NA	NA	NA	NA	NA	NA	NA
1	RC	Humanities	_Shitty First Drafts,<94> by Anne Lamott	RC-079	female	female	NA	NA	NA	NA	NA	NA	NA	NA	NA	NA	NA	NA	NA	NA	NA	NA	NA	NA	NA	NA	NA	NA	NA	NA	NA	NA	NA	NA	NA	NA	NA	NA	NA	NA	NA	NA	NA	NA	NA	NA	NA	NA	NA
1	RC	Humanities	Six Degrees of Separation, by John Guare	RC-079	female	male	NA	NA	NA	NA	NA	NA	NA	NA	NA	NA	NA	NA	NA	NA	NA	NA	NA	NA	NA	NA	NA	NA	NA	NA	NA	NA	NA	NA	NA	NA	NA	NA	NA	NA	NA	NA	NA	NA	NA	NA	NA	NA	NA
1	RC	Humanities	Six Degrees of Separation, by John Guare	RC-079	female	male	NA	NA	NA	NA	NA	NA	NA	NA	NA	NA	NA	NA	NA	NA	NA	NA	NA	NA	NA	NA	NA	NA	NA	NA	NA	NA	NA	NA	NA	NA	NA	NA	NA	NA	NA	NA	NA	NA	NA	NA	NA	NA	NA
1	RC	Humanities	_The Social Self: The Meaning of <ab>I<90>,<94> by Charles Horton Cooley	RC-079	female	male	NA	NA	NA	NA	NA	NA	NA	NA	NA	NA	NA	NA	NA	NA	NA	NA	NA	NA	NA	NA	NA	NA	NA	NA	NA	NA	NA	NA	NA	NA	NA	NA	NA	NA	NA	NA	NA	NA	NA	NA	NA	NA	NA
1	RC	Humanities	_The Social Self: The Meaning of <ab>I<90>,<94> by Charles Horton Cooley	RC-079	female	male	NA	NA	NA	NA	NA	NA	NA	NA	NA	NA	NA	NA	NA	NA	NA	NA	NA	NA	NA	NA	NA	NA	NA	NA	NA	NA	NA	NA	NA	NA	NA	NA	NA	NA	NA	NA	NA	NA	NA	NA	NA	NA	NA
1	RC	Humanities	_Visual Pleasure and Narrative Cinema,<94> by Laura Mulvey	RC-079	female	female	NA	NA	NA	NA	NA	NA	NA	NA	NA	NA	NA	NA	NA	NA	NA	NA	NA	NA	NA	NA	NA	NA	NA	NA	NA	NA	NA	NA	NA	NA	NA	NA	NA	NA	NA	NA	NA	NA	NA	NA	NA	NA	NA
1	RC	Humanities	_Visual Pleasure and Narrative Cinema,<94> by Laura Mulvey	RC-079	female	female	NA	NA	NA	NA	NA	NA	NA	NA	NA	NA	NA	NA	NA	NA	NA	NA	NA	NA	NA	NA	NA	NA	NA	NA	NA	NA	NA	NA	NA	NA	NA	NA	NA	NA	NA	NA	NA	NA	NA	NA	NA	NA	NA
1	RC	Humanities	_The Cosmic Significance of Britney Spears,<94> by Tom Perrotta	RC-079	female	male	NA	NA	NA	NA	NA	NA	NA	NA	NA	NA	NA	NA	NA	NA	NA	NA	NA	NA	NA	NA	NA	NA	NA	NA	NA	NA	NA	NA	NA	NA	NA	NA	NA	NA	NA	NA	NA	NA	NA	NA	NA	NA	NA
1	RC	Humanities	_The Cosmic Significance of Britney Spears,<94> by Tom Perrotta	RC-079	female	male	NA	NA	NA	NA	NA	NA	NA	NA	NA	NA	NA	NA	NA	NA	NA	NA	NA	NA	NA	NA	NA	NA	NA	NA	NA	NA	NA	NA	NA	NA	NA	NA	NA	NA	NA	NA	NA	NA	NA	NA	NA	NA	NA
1	RC	Humanities	_The Looking-Glass Self,<94>	RC-079	female	NA	NA	NA	NA	NA	NA	NA	NA	NA	NA	NA	NA	NA	NA	NA	NA	NA	NA	NA	NA	NA	NA	NA	NA	NA	NA	NA	NA	NA	NA	NA	NA	NA	NA	NA	NA	NA	NA	NA	NA	NA	NA	NA	NA
1	RC	Humanities	_The Looking-Glass Self,<94>	RC-079	female	NA	NA	NA	NA	NA	NA	NA	NA	NA	NA	NA	NA	NA	NA	NA	NA	NA	NA	NA	NA	NA	NA	NA	NA	NA	NA	NA	NA	NA	NA	NA	NA	NA	NA	NA	NA	NA	NA	NA	NA	NA	NA	NA	NA
1	RC	Humanities	bare life	RC-079	female	male	NA	NA	NA	NA	NA	NA	NA	NA	NA	NA	NA	NA	NA	NA	NA	NA	NA	NA	NA	NA	NA	NA	NA	NA	NA	NA	NA	NA	NA	NA	NA	NA	NA	NA	NA	NA	NA	NA	NA	NA	NA	NA	NA
1	RC	Humanities	bare life	RC-079	female	male	NA	NA	NA	NA	NA	NA	NA	NA	NA	NA	NA	NA	NA	NA	NA	NA	NA	NA	NA	NA	NA	NA	NA	NA	NA	NA	NA	NA	NA	NA	NA	NA	NA	NA	NA	NA	NA	NA	NA	NA	NA	NA	NA
1	RC	Humanities	_Void and Voice: Notes from Poland,<94> by Kenneth Sherman	RC-079	female	male	NA	NA	NA	NA	NA	NA	NA	NA	NA	NA	NA	NA	NA	NA	NA	NA	NA	NA	NA	NA	NA	NA	NA	NA	NA	NA	NA	NA	NA	NA	NA	NA	NA	NA	NA	NA	NA	NA	NA	NA	NA	NA	NA
1	RC	Humanities	_Void and Voice: Notes from Poland,<94> by Kenneth Sherman	RC-079	female	male	NA	NA	NA	NA	NA	NA	NA	NA	NA	NA	NA	NA	NA	NA	NA	NA	NA	NA	NA	NA	NA	NA	NA	NA	NA	NA	NA	NA	NA	NA	NA	NA	NA	NA	NA	NA	NA	NA	NA	NA	NA	NA	NA
1	RC	Humanities	_My Grandmother<90>s Choice,<94> by Amy Tan	RC-079	female	female	NA	NA	NA	NA	NA	NA	NA	NA	NA	NA	NA	NA	NA	NA	NA	NA	NA	NA	NA	NA	NA	NA	NA	NA	NA	NA	NA	NA	NA	NA	NA	NA	NA	NA	NA	NA	NA	NA	NA	NA	NA	NA	NA
1	RC	Humanities	_My Grandmother<90>s Choice,<94> by Amy Tan	RC-079	female	female	NA	NA	NA	NA	NA	NA	NA	NA	NA	NA	NA	NA	NA	NA	NA	NA	NA	NA	NA	NA	NA	NA	NA	NA	NA	NA	NA	NA	NA	NA	NA	NA	NA	NA	NA	NA	NA	NA	NA	NA	NA	NA	NA
1	RC	Humanities	_On Being a Cripple,<94> by Nancy Mairs	RC-079	female	female	NA	NA	NA	NA	NA	NA	NA	NA	NA	NA	NA	NA	NA	NA	NA	NA	NA	NA	NA	NA	NA	NA	NA	NA	NA	NA	NA	NA	NA	NA	NA	NA	NA	NA	NA	NA	NA	NA	NA	NA	NA	NA	NA
1	RC	Humanities	_On Being a Cripple,<94> by Nancy Mairs	RC-079	female	female	NA	NA	NA	NA	NA	NA	NA	NA	NA	NA	NA	NA	NA	NA	NA	NA	NA	NA	NA	NA	NA	NA	NA	NA	NA	NA	NA	NA	NA	NA	NA	NA	NA	NA	NA	NA	NA	NA	NA	NA	NA	NA	NA
1	RC	Humanities	_The Men We Carry in Our Minds,<94> by Scott Russell Sanders	RC-079	female	male	NA	NA	NA	NA	NA	NA	NA	NA	NA	NA	NA	NA	NA	NA	NA	NA	NA	NA	NA	NA	NA	NA	NA	NA	NA	NA	NA	NA	NA	NA	NA	NA	NA	NA	NA	NA	NA	NA	NA	NA	NA	NA	NA
1	RC	Humanities	_The Men We Carry in Our Minds,<94> by Scott Russell Sanders	RC-079	female	male	NA	NA	NA	NA	NA	NA	NA	NA	NA	NA	NA	NA	NA	NA	NA	NA	NA	NA	NA	NA	NA	NA	NA	NA	NA	NA	NA	NA	NA	NA	NA	NA	NA	NA	NA	NA	NA	NA	NA	NA	NA	NA	NA
1	RC	Humanities	Marilyn Diptych, Andy Warhol	RC-079	female	male	NA	NA	NA	NA	NA	NA	NA	NA	NA	NA	NA	NA	NA	NA	NA	NA	NA	NA	NA	NA	NA	NA	NA	NA	NA	NA	NA	NA	NA	NA	NA	NA	NA	NA	NA	NA	NA	NA	NA	NA	NA	NA	NA
1	RC	Humanities	Marilyn Diptych, Andy Warhol	RC-079	female	male	NA	NA	NA	NA	NA	NA	NA	NA	NA	NA	NA	NA	NA	NA	NA	NA	NA	NA	NA	NA	NA	NA	NA	NA	NA	NA	NA	NA	NA	NA	NA	NA	NA	NA	NA	NA	NA	NA	NA	NA	NA	NA	NA
1	RC	Humanities	Ways of Seeing, by John Berger	RC-079	female	male	NA	NA	NA	NA	NA	NA	NA	NA	NA	NA	NA	NA	NA	NA	NA	NA	NA	NA	NA	NA	NA	NA	NA	NA	NA	NA	NA	NA	NA	NA	NA	NA	NA	NA	NA	NA	NA	NA	NA	NA	NA	NA	NA
1	RC	Humanities	Ways of Seeing, by John Berger	RC-079	female	male	NA	NA	NA	NA	NA	NA	NA	NA	NA	NA	NA	NA	NA	NA	NA	NA	NA	NA	NA	NA	NA	NA	NA	NA	NA	NA	NA	NA	NA	NA	NA	NA	NA	NA	NA	NA	NA	NA	NA	NA	NA	NA	NA
1	RC	Humanities	_Little Red Cap,<94> by Patricia Foster (handout)	RC-079	female	female	NA	NA	NA	NA	NA	NA	NA	NA	NA	NA	NA	NA	NA	NA	NA	NA	NA	NA	NA	NA	NA	NA	NA	NA	NA	NA	NA	NA	NA	NA	NA	NA	NA	NA	NA	NA	NA	NA	NA	NA	NA	NA	NA
1	RC	Humanities	_Little Red Cap,<94> by Patricia Foster (handout)	RC-079	female	female	NA	NA	NA	NA	NA	NA	NA	NA	NA	NA	NA	NA	NA	NA	NA	NA	NA	NA	NA	NA	NA	NA	NA	NA	NA	NA	NA	NA	NA	NA	NA	NA	NA	NA	NA	NA	NA	NA	NA	NA	NA	NA	NA
1	RC	Humanities	_A Clack of Tiny Sparks: Remembrances of a Gay Boyhood,<94> by Bernard Cooper	RC-079	female	male	NA	NA	NA	NA	NA	NA	NA	NA	NA	NA	NA	NA	NA	NA	NA	NA	NA	NA	NA	NA	NA	NA	NA	NA	NA	NA	NA	NA	NA	NA	NA	NA	NA	NA	NA	NA	NA	NA	NA	NA	NA	NA	NA
1	RC	Humanities	_A Clack of Tiny Sparks: Remembrances of a Gay Boyhood,<94> by Bernard Cooper	RC-079	female	male	NA	NA	NA	NA	NA	NA	NA	NA	NA	NA	NA	NA	NA	NA	NA	NA	NA	NA	NA	NA	NA	NA	NA	NA	NA	NA	NA	NA	NA	NA	NA	NA	NA	NA	NA	NA	NA	NA	NA	NA	NA	NA	NA
1	RC	Humanities	_Georgia O<90>Keeffe,<94> by Joan Didion	RC-079	female	female	NA	NA	NA	NA	NA	NA	NA	NA	NA	NA	NA	NA	NA	NA	NA	NA	NA	NA	NA	NA	NA	NA	NA	NA	NA	NA	NA	NA	NA	NA	NA	NA	NA	NA	NA	NA	NA	NA	NA	NA	NA	NA	NA
1	RC	Humanities	_Georgia O<90>Keeffe,<94> by Joan Didion	RC-079	female	female	NA	NA	NA	NA	NA	NA	NA	NA	NA	NA	NA	NA	NA	NA	NA	NA	NA	NA	NA	NA	NA	NA	NA	NA	NA	NA	NA	NA	NA	NA	NA	NA	NA	NA	NA	NA	NA	NA	NA	NA	NA	NA	NA
1	RC	Humanities	_The Politics of Muscle,<94> by Gloria Steinem	RC-079	female	female	NA	NA	NA	NA	NA	NA	NA	NA	NA	NA	NA	NA	NA	NA	NA	NA	NA	NA	NA	NA	NA	NA	NA	NA	NA	NA	NA	NA	NA	NA	NA	NA	NA	NA	NA	NA	NA	NA	NA	NA	NA	NA	NA
1	RC	Humanities	_The Politics of Muscle,<94> by Gloria Steinem	RC-079	female	female	NA	NA	NA	NA	NA	NA	NA	NA	NA	NA	NA	NA	NA	NA	NA	NA	NA	NA	NA	NA	NA	NA	NA	NA	NA	NA	NA	NA	NA	NA	NA	NA	NA	NA	NA	NA	NA	NA	NA	NA	NA	NA	NA
1	RC	Humanities	_The Swoosh,<94> by Naomi Klein	RC-079	female	female	NA	NA	NA	NA	NA	NA	NA	NA	NA	NA	NA	NA	NA	NA	NA	NA	NA	NA	NA	NA	NA	NA	NA	NA	NA	NA	NA	NA	NA	NA	NA	NA	NA	NA	NA	NA	NA	NA	NA	NA	NA	NA	NA
1	RC	Humanities	_The Swoosh,<94> by Naomi Klein	RC-079	female	female	NA	NA	NA	NA	NA	NA	NA	NA	NA	NA	NA	NA	NA	NA	NA	NA	NA	NA	NA	NA	NA	NA	NA	NA	NA	NA	NA	NA	NA	NA	NA	NA	NA	NA	NA	NA	NA	NA	NA	NA	NA	NA	NA
1	RC	Humanities	A Kid Like Jake, by Daniel Pearle	RC-079	female	male	NA	NA	NA	NA	NA	NA	NA	NA	NA	NA	NA	NA	NA	NA	NA	NA	NA	NA	NA	NA	NA	NA	NA	NA	NA	NA	NA	NA	NA	NA	NA	NA	NA	NA	NA	NA	NA	NA	NA	NA	NA	NA	NA
1	RC	Humanities	A Kid Like Jake, by Daniel Pearle	RC-079	female	male	NA	NA	NA	NA	NA	NA	NA	NA	NA	NA	NA	NA	NA	NA	NA	NA	NA	NA	NA	NA	NA	NA	NA	NA	NA	NA	NA	NA	NA	NA	NA	NA	NA	NA	NA	NA	NA	NA	NA	NA	NA	NA	NA
1	RC	Humanities	_Enclosed. Encyclopedic. Endured: The Mall of America,<94> by David Guterson	RC-079	female	male	NA	NA	NA	NA	NA	NA	NA	NA	NA	NA	NA	NA	NA	NA	NA	NA	NA	NA	NA	NA	NA	NA	NA	NA	NA	NA	NA	NA	NA	NA	NA	NA	NA	NA	NA	NA	NA	NA	NA	NA	NA	NA	NA
1	RC	Humanities	_Enclosed. Encyclopedic. Endured: The Mall of America,<94> by David Guterson	RC-079	female	male	NA	NA	NA	NA	NA	NA	NA	NA	NA	NA	NA	NA	NA	NA	NA	NA	NA	NA	NA	NA	NA	NA	NA	NA	NA	NA	NA	NA	NA	NA	NA	NA	NA	NA	NA	NA	NA	NA	NA	NA	NA	NA	NA
1	RC	Humanities	_Beauty and Sadness,<94> by Cathy Song	RC-079	female	male	NA	NA	NA	NA	NA	NA	NA	NA	NA	NA	NA	NA	NA	NA	NA	NA	NA	NA	NA	NA	NA	NA	NA	NA	NA	NA	NA	NA	NA	NA	NA	NA	NA	NA	NA	NA	NA	NA	NA	NA	NA	NA	NA
1	RC	Humanities	_Beauty and Sadness,<94> by Cathy Song	RC-079	female	male	NA	NA	NA	NA	NA	NA	NA	NA	NA	NA	NA	NA	NA	NA	NA	NA	NA	NA	NA	NA	NA	NA	NA	NA	NA	NA	NA	NA	NA	NA	NA	NA	NA	NA	NA	NA	NA	NA	NA	NA	NA	NA	NA
1	RC	Humanities	_The Parable of the Shoes,<94> from The Winged Seed, by Li-Young Lee	RC-079	female	male	NA	NA	NA	NA	NA	NA	NA	NA	NA	NA	NA	NA	NA	NA	NA	NA	NA	NA	NA	NA	NA	NA	NA	NA	NA	NA	NA	NA	NA	NA	NA	NA	NA	NA	NA	NA	NA	NA	NA	NA	NA	NA	NA
1	RC	Humanities	_The Parable of the Shoes,<94> from The Winged Seed, by Li-Young Lee	RC-079	female	male	NA	NA	NA	NA	NA	NA	NA	NA	NA	NA	NA	NA	NA	NA	NA	NA	NA	NA	NA	NA	NA	NA	NA	NA	NA	NA	NA	NA	NA	NA	NA	NA	NA	NA	NA	NA	NA	NA	NA	NA	NA	NA	NA
1	RC	Humanities	_Exploring the Visual World: The Interplay between Art & Culture<94>	RC-079	female	NA	NA	NA	NA	NA	NA	NA	NA	NA	NA	NA	NA	NA	NA	NA	NA	NA	NA	NA	NA	NA	NA	NA	NA	NA	NA	NA	NA	NA	NA	NA	NA	NA	NA	NA	NA	NA	NA	NA	NA	NA	NA	NA	NA
1	RC	Humanities	_Exploring the Visual World: The Interplay between Art & Culture<94>	RC-079	female	NA	NA	NA	NA	NA	NA	NA	NA	NA	NA	NA	NA	NA	NA	NA	NA	NA	NA	NA	NA	NA	NA	NA	NA	NA	NA	NA	NA	NA	NA	NA	NA	NA	NA	NA	NA	NA	NA	NA	NA	NA	NA	NA	NA
1	RC	Humanities	_The Comfort Zone,<94> by Jonathan Franzen	RC-079	female	male	NA	NA	NA	NA	NA	NA	NA	NA	NA	NA	NA	NA	NA	NA	NA	NA	NA	NA	NA	NA	NA	NA	NA	NA	NA	NA	NA	NA	NA	NA	NA	NA	NA	NA	NA	NA	NA	NA	NA	NA	NA	NA	NA
1	RC	Humanities	_The Comfort Zone,<94> by Jonathan Franzen	RC-079	female	male	NA	NA	NA	NA	NA	NA	NA	NA	NA	NA	NA	NA	NA	NA	NA	NA	NA	NA	NA	NA	NA	NA	NA	NA	NA	NA	NA	NA	NA	NA	NA	NA	NA	NA	NA	NA	NA	NA	NA	NA	NA	NA	NA
1	RC	Humanities	_The Death of Marilyn Monroe,<94> by Sharon Olds	RC-079	female	female	NA	NA	NA	NA	NA	NA	NA	NA	NA	NA	NA	NA	NA	NA	NA	NA	NA	NA	NA	NA	NA	NA	NA	NA	NA	NA	NA	NA	NA	NA	NA	NA	NA	NA	NA	NA	NA	NA	NA	NA	NA	NA	NA
1	RC	Humanities	_The Death of Marilyn Monroe,<94> by Sharon Olds	RC-079	female	female	NA	NA	NA	NA	NA	NA	NA	NA	NA	NA	NA	NA	NA	NA	NA	NA	NA	NA	NA	NA	NA	NA	NA	NA	NA	NA	NA	NA	NA	NA	NA	NA	NA	NA	NA	NA	NA	NA	NA	NA	NA	NA	NA
1	RC	Humanities	_Innocence and Experience<94> _Sue William Silverman	RC-016	female	female	NA	NA	NA	NA	NA	NA	NA	NA	NA	NA	NA	NA	NA	NA	NA	NA	NA	NA	NA	NA	NA	NA	NA	NA	NA	NA	NA	NA	NA	NA	NA	NA	NA	NA	NA	NA	NA	NA	NA	NA	NA	NA	NA
1	RC	Humanities	_Innocence and Experience<94> _Sue William Silverman	RC-016	female	female	NA	NA	NA	NA	NA	NA	NA	NA	NA	NA	NA	NA	NA	NA	NA	NA	NA	NA	NA	NA	NA	NA	NA	NA	NA	NA	NA	NA	NA	NA	NA	NA	NA	NA	NA	NA	NA	NA	NA	NA	NA	NA	NA
1	RC	Humanities	_Small Fates<94> _Teju Cole	RC-016	female	male	NA	NA	NA	NA	NA	NA	NA	NA	NA	NA	NA	NA	NA	NA	NA	NA	NA	NA	NA	NA	NA	NA	NA	NA	NA	NA	NA	NA	NA	NA	NA	NA	NA	NA	NA	NA	NA	NA	NA	NA	NA	NA	NA
1	RC	Humanities	_Small Fates<94> _Teju Cole	RC-016	female	male	NA	NA	NA	NA	NA	NA	NA	NA	NA	NA	NA	NA	NA	NA	NA	NA	NA	NA	NA	NA	NA	NA	NA	NA	NA	NA	NA	NA	NA	NA	NA	NA	NA	NA	NA	NA	NA	NA	NA	NA	NA	NA	NA
1	RC	Humanities	_Werner<94> _Jo Ann Beard	RC-016	female	female	NA	NA	NA	NA	NA	NA	NA	NA	NA	NA	NA	NA	NA	NA	NA	NA	NA	NA	NA	NA	NA	NA	NA	NA	NA	NA	NA	NA	NA	NA	NA	NA	NA	NA	NA	NA	NA	NA	NA	NA	NA	NA	NA
1	RC	Humanities	_Werner<94> _Jo Ann Beard	RC-016	female	female	NA	NA	NA	NA	NA	NA	NA	NA	NA	NA	NA	NA	NA	NA	NA	NA	NA	NA	NA	NA	NA	NA	NA	NA	NA	NA	NA	NA	NA	NA	NA	NA	NA	NA	NA	NA	NA	NA	NA	NA	NA	NA	NA
1	RC	Humanities	_Molly Crabapple Draws Guantanamo<90>s Camp X-Ray<94> _Molly Crabapple	RC-016	female	female	NA	NA	NA	NA	NA	NA	NA	NA	NA	NA	NA	NA	NA	NA	NA	NA	NA	NA	NA	NA	NA	NA	NA	NA	NA	NA	NA	NA	NA	NA	NA	NA	NA	NA	NA	NA	NA	NA	NA	NA	NA	NA	NA
1	RC	Humanities	_Molly Crabapple Draws Guantanamo<90>s Camp X-Ray<94> _Molly Crabapple	RC-016	female	female	NA	NA	NA	NA	NA	NA	NA	NA	NA	NA	NA	NA	NA	NA	NA	NA	NA	NA	NA	NA	NA	NA	NA	NA	NA	NA	NA	NA	NA	NA	NA	NA	NA	NA	NA	NA	NA	NA	NA	NA	NA	NA	NA
1	RC	Humanities	_Girl<94> _Alexander Chee	RC-016	female	male	NA	NA	NA	NA	NA	NA	NA	NA	NA	NA	NA	NA	NA	NA	NA	NA	NA	NA	NA	NA	NA	NA	NA	NA	NA	NA	NA	NA	NA	NA	NA	NA	NA	NA	NA	NA	NA	NA	NA	NA	NA	NA	NA
1	RC	Humanities	_Girl<94> _Alexander Chee	RC-016	female	male	NA	NA	NA	NA	NA	NA	NA	NA	NA	NA	NA	NA	NA	NA	NA	NA	NA	NA	NA	NA	NA	NA	NA	NA	NA	NA	NA	NA	NA	NA	NA	NA	NA	NA	NA	NA	NA	NA	NA	NA	NA	NA	NA
1	RC	Humanities	_Defiance, Ohio Is the Name of a Band<94> _Hanif Abdurraqib	RC-016	female	male	NA	NA	NA	NA	NA	NA	NA	NA	NA	NA	NA	NA	NA	NA	NA	NA	NA	NA	NA	NA	NA	NA	NA	NA	NA	NA	NA	NA	NA	NA	NA	NA	NA	NA	NA	NA	NA	NA	NA	NA	NA	NA	NA
1	RC	Humanities	_Defiance, Ohio Is the Name of a Band<94> _Hanif Abdurraqib	RC-016	female	male	NA	NA	NA	NA	NA	NA	NA	NA	NA	NA	NA	NA	NA	NA	NA	NA	NA	NA	NA	NA	NA	NA	NA	NA	NA	NA	NA	NA	NA	NA	NA	NA	NA	NA	NA	NA	NA	NA	NA	NA	NA	NA	NA
1	RC	Humanities	The Memoir Project _Marion Roach Smith	RC-016	female	female	NA	NA	NA	NA	NA	NA	NA	NA	NA	NA	NA	NA	NA	NA	NA	NA	NA	NA	NA	NA	NA	NA	NA	NA	NA	NA	NA	NA	NA	NA	NA	NA	NA	NA	NA	NA	NA	NA	NA	NA	NA	NA	NA
1	RC	Humanities	The Memoir Project _Marion Roach Smith	RC-016	female	female	NA	NA	NA	NA	NA	NA	NA	NA	NA	NA	NA	NA	NA	NA	NA	NA	NA	NA	NA	NA	NA	NA	NA	NA	NA	NA	NA	NA	NA	NA	NA	NA	NA	NA	NA	NA	NA	NA	NA	NA	NA	NA	NA
1	RC	Humanities	_August 9, 2014<94> _Hanif Abdurraqib	RC-016	female	male	NA	NA	NA	NA	NA	NA	NA	NA	NA	NA	NA	NA	NA	NA	NA	NA	NA	NA	NA	NA	NA	NA	NA	NA	NA	NA	NA	NA	NA	NA	NA	NA	NA	NA	NA	NA	NA	NA	NA	NA	NA	NA	NA
1	RC	Humanities	_August 9, 2014<94> _Hanif Abdurraqib	RC-016	female	male	NA	NA	NA	NA	NA	NA	NA	NA	NA	NA	NA	NA	NA	NA	NA	NA	NA	NA	NA	NA	NA	NA	NA	NA	NA	NA	NA	NA	NA	NA	NA	NA	NA	NA	NA	NA	NA	NA	NA	NA	NA	NA	NA
1	RC	Humanities	_The Twitch<94> _Ryan Knighton	RC-016	female	male	NA	NA	NA	NA	NA	NA	NA	NA	NA	NA	NA	NA	NA	NA	NA	NA	NA	NA	NA	NA	NA	NA	NA	NA	NA	NA	NA	NA	NA	NA	NA	NA	NA	NA	NA	NA	NA	NA	NA	NA	NA	NA	NA
1	RC	Humanities	_The Twitch<94> _Ryan Knighton	RC-016	female	male	NA	NA	NA	NA	NA	NA	NA	NA	NA	NA	NA	NA	NA	NA	NA	NA	NA	NA	NA	NA	NA	NA	NA	NA	NA	NA	NA	NA	NA	NA	NA	NA	NA	NA	NA	NA	NA	NA	NA	NA	NA	NA	NA
1	RC	Humanities	_Joyas Voladoras<94> _Brian Doyle	RC-016	female	male	NA	NA	NA	NA	NA	NA	NA	NA	NA	NA	NA	NA	NA	NA	NA	NA	NA	NA	NA	NA	NA	NA	NA	NA	NA	NA	NA	NA	NA	NA	NA	NA	NA	NA	NA	NA	NA	NA	NA	NA	NA	NA	NA
1	RC	Humanities	_Joyas Voladoras<94> _Brian Doyle	RC-016	female	male	NA	NA	NA	NA	NA	NA	NA	NA	NA	NA	NA	NA	NA	NA	NA	NA	NA	NA	NA	NA	NA	NA	NA	NA	NA	NA	NA	NA	NA	NA	NA	NA	NA	NA	NA	NA	NA	NA	NA	NA	NA	NA	NA
1	RC	Humanities	_Portrait of My Father<94> _Alexander Chee	RC-016	female	male	NA	NA	NA	NA	NA	NA	NA	NA	NA	NA	NA	NA	NA	NA	NA	NA	NA	NA	NA	NA	NA	NA	NA	NA	NA	NA	NA	NA	NA	NA	NA	NA	NA	NA	NA	NA	NA	NA	NA	NA	NA	NA	NA
1	RC	Humanities	_Portrait of My Father<94> _Alexander Chee	RC-016	female	male	NA	NA	NA	NA	NA	NA	NA	NA	NA	NA	NA	NA	NA	NA	NA	NA	NA	NA	NA	NA	NA	NA	NA	NA	NA	NA	NA	NA	NA	NA	NA	NA	NA	NA	NA	NA	NA	NA	NA	NA	NA	NA	NA
1	RC	Humanities	_Every Profile Is an Epic Story<94> _Alex Tizon	RC-016	female	male	NA	NA	NA	NA	NA	NA	NA	NA	NA	NA	NA	NA	NA	NA	NA	NA	NA	NA	NA	NA	NA	NA	NA	NA	NA	NA	NA	NA	NA	NA	NA	NA	NA	NA	NA	NA	NA	NA	NA	NA	NA	NA	NA
1	RC	Humanities	_Every Profile Is an Epic Story<94> _Alex Tizon	RC-016	female	male	NA	NA	NA	NA	NA	NA	NA	NA	NA	NA	NA	NA	NA	NA	NA	NA	NA	NA	NA	NA	NA	NA	NA	NA	NA	NA	NA	NA	NA	NA	NA	NA	NA	NA	NA	NA	NA	NA	NA	NA	NA	NA	NA
1	RC	Humanities	_The Pain Scale<94> _Eula Biss	RC-016	female	female	NA	NA	NA	NA	NA	NA	NA	NA	NA	NA	NA	NA	NA	NA	NA	NA	NA	NA	NA	NA	NA	NA	NA	NA	NA	NA	NA	NA	NA	NA	NA	NA	NA	NA	NA	NA	NA	NA	NA	NA	NA	NA	NA
1	RC	Humanities	_The Pain Scale<94> _Eula Biss	RC-016	female	female	NA	NA	NA	NA	NA	NA	NA	NA	NA	NA	NA	NA	NA	NA	NA	NA	NA	NA	NA	NA	NA	NA	NA	NA	NA	NA	NA	NA	NA	NA	NA	NA	NA	NA	NA	NA	NA	NA	NA	NA	NA	NA	NA
1	RC	Humanities	_Jonah Hill Is No Joke<94> _Molly Young	RC-016	female	female	NA	NA	NA	NA	NA	NA	NA	NA	NA	NA	NA	NA	NA	NA	NA	NA	NA	NA	NA	NA	NA	NA	NA	NA	NA	NA	NA	NA	NA	NA	NA	NA	NA	NA	NA	NA	NA	NA	NA	NA	NA	NA	NA
1	RC	Humanities	_Jonah Hill Is No Joke<94> _Molly Young	RC-016	female	female	NA	NA	NA	NA	NA	NA	NA	NA	NA	NA	NA	NA	NA	NA	NA	NA	NA	NA	NA	NA	NA	NA	NA	NA	NA	NA	NA	NA	NA	NA	NA	NA	NA	NA	NA	NA	NA	NA	NA	NA	NA	NA	NA
1	RC	Humanities	_Interviewing Sources<94> _Isabel Wilkerson	RC-016	female	female	NA	NA	NA	NA	NA	NA	NA	NA	NA	NA	NA	NA	NA	NA	NA	NA	NA	NA	NA	NA	NA	NA	NA	NA	NA	NA	NA	NA	NA	NA	NA	NA	NA	NA	NA	NA	NA	NA	NA	NA	NA	NA	NA
1	RC	Humanities	_Interviewing Sources<94> _Isabel Wilkerson	RC-016	female	female	NA	NA	NA	NA	NA	NA	NA	NA	NA	NA	NA	NA	NA	NA	NA	NA	NA	NA	NA	NA	NA	NA	NA	NA	NA	NA	NA	NA	NA	NA	NA	NA	NA	NA	NA	NA	NA	NA	NA	NA	NA	NA	NA
1	RC	Humanities	_Online Poker<90>s Big Winner<94> _Jay Caspian Kang	RC-016	female	male	NA	NA	NA	NA	NA	NA	NA	NA	NA	NA	NA	NA	NA	NA	NA	NA	NA	NA	NA	NA	NA	NA	NA	NA	NA	NA	NA	NA	NA	NA	NA	NA	NA	NA	NA	NA	NA	NA	NA	NA	NA	NA	NA
1	RC	Humanities	_Online Poker<90>s Big Winner<94> _Jay Caspian Kang	RC-016	female	male	NA	NA	NA	NA	NA	NA	NA	NA	NA	NA	NA	NA	NA	NA	NA	NA	NA	NA	NA	NA	NA	NA	NA	NA	NA	NA	NA	NA	NA	NA	NA	NA	NA	NA	NA	NA	NA	NA	NA	NA	NA	NA	NA
1	RC	Humanities	_An Eventful Night at the Boardwalk<94> _Anna Geannopoulos	RC-016	female	female	NA	NA	NA	NA	NA	NA	NA	NA	NA	NA	NA	NA	NA	NA	NA	NA	NA	NA	NA	NA	NA	NA	NA	NA	NA	NA	NA	NA	NA	NA	NA	NA	NA	NA	NA	NA	NA	NA	NA	NA	NA	NA	NA
1	RC	Humanities	_An Eventful Night at the Boardwalk<94> _Anna Geannopoulos	RC-016	female	female	NA	NA	NA	NA	NA	NA	NA	NA	NA	NA	NA	NA	NA	NA	NA	NA	NA	NA	NA	NA	NA	NA	NA	NA	NA	NA	NA	NA	NA	NA	NA	NA	NA	NA	NA	NA	NA	NA	NA	NA	NA	NA	NA
1	RC	Humanities	Voices from Chernobyl _Svetlana Alexievich	RC-016	female	female	NA	NA	NA	NA	NA	NA	NA	NA	NA	NA	NA	NA	NA	NA	NA	NA	NA	NA	NA	NA	NA	NA	NA	NA	NA	NA	NA	NA	NA	NA	NA	NA	NA	NA	NA	NA	NA	NA	NA	NA	NA	NA	NA
1	RC	Humanities	Voices from Chernobyl _Svetlana Alexievich	RC-016	female	female	NA	NA	NA	NA	NA	NA	NA	NA	NA	NA	NA	NA	NA	NA	NA	NA	NA	NA	NA	NA	NA	NA	NA	NA	NA	NA	NA	NA	NA	NA	NA	NA	NA	NA	NA	NA	NA	NA	NA	NA	NA	NA	NA
1	RC	Humanities	_Behind the Story: Rahawa Haile on <ab>going it alone<90> on the Appalachian Trail<94> _Elon Green 1	RC-016	female	female	NA	NA	NA	NA	NA	NA	NA	NA	NA	NA	NA	NA	NA	NA	NA	NA	NA	NA	NA	NA	NA	NA	NA	NA	NA	NA	NA	NA	NA	NA	NA	NA	NA	NA	NA	NA	NA	NA	NA	NA	NA	NA	NA
1	RC	Humanities	_Behind the Story: Rahawa Haile on <ab>going it alone<90> on the Appalachian Trail<94> _Elon Green 1	RC-016	female	female	NA	NA	NA	NA	NA	NA	NA	NA	NA	NA	NA	NA	NA	NA	NA	NA	NA	NA	NA	NA	NA	NA	NA	NA	NA	NA	NA	NA	NA	NA	NA	NA	NA	NA	NA	NA	NA	NA	NA	NA	NA	NA	NA
1	RC	Humanities	The Shit-Kickers of Madison Avenue<94> _Lillian Ross	RC-016	female	female	NA	NA	NA	NA	NA	NA	NA	NA	NA	NA	NA	NA	NA	NA	NA	NA	NA	NA	NA	NA	NA	NA	NA	NA	NA	NA	NA	NA	NA	NA	NA	NA	NA	NA	NA	NA	NA	NA	NA	NA	NA	NA	NA
1	RC	Humanities	The Shit-Kickers of Madison Avenue<94> _Lillian Ross	RC-016	female	female	NA	NA	NA	NA	NA	NA	NA	NA	NA	NA	NA	NA	NA	NA	NA	NA	NA	NA	NA	NA	NA	NA	NA	NA	NA	NA	NA	NA	NA	NA	NA	NA	NA	NA	NA	NA	NA	NA	NA	NA	NA	NA	NA
1	RC	Humanities	_Hateful Things<94> _Sei Shonagon	RC-016	female	female	NA	NA	NA	NA	NA	NA	NA	NA	NA	NA	NA	NA	NA	NA	NA	NA	NA	NA	NA	NA	NA	NA	NA	NA	NA	NA	NA	NA	NA	NA	NA	NA	NA	NA	NA	NA	NA	NA	NA	NA	NA	NA	NA
1	RC	Humanities	_Hateful Things<94> _Sei Shonagon	RC-016	female	female	NA	NA	NA	NA	NA	NA	NA	NA	NA	NA	NA	NA	NA	NA	NA	NA	NA	NA	NA	NA	NA	NA	NA	NA	NA	NA	NA	NA	NA	NA	NA	NA	NA	NA	NA	NA	NA	NA	NA	NA	NA	NA	NA
1	RC	Humanities	The Lifespan of a Fact by John D<90>Agata	RC-016	female	male	NA	NA	NA	NA	NA	NA	NA	NA	NA	NA	NA	NA	NA	NA	NA	NA	NA	NA	NA	NA	NA	NA	NA	NA	NA	NA	NA	NA	NA	NA	NA	NA	NA	NA	NA	NA	NA	NA	NA	NA	NA	NA	NA
1	RC	Humanities	The Lifespan of a Fact by John D<90>Agata	RC-016	female	male	NA	NA	NA	NA	NA	NA	NA	NA	NA	NA	NA	NA	NA	NA	NA	NA	NA	NA	NA	NA	NA	NA	NA	NA	NA	NA	NA	NA	NA	NA	NA	NA	NA	NA	NA	NA	NA	NA	NA	NA	NA	NA	NA
1	RC	Humanities	_Shitty First Drafts<94> _Anne Lamott	RC-016	female	female	NA	NA	NA	NA	NA	NA	NA	NA	NA	NA	NA	NA	NA	NA	NA	NA	NA	NA	NA	NA	NA	NA	NA	NA	NA	NA	NA	NA	NA	NA	NA	NA	NA	NA	NA	NA	NA	NA	NA	NA	NA	NA	NA
1	RC	Humanities	_Shitty First Drafts<94> _Anne Lamott	RC-016	female	female	NA	NA	NA	NA	NA	NA	NA	NA	NA	NA	NA	NA	NA	NA	NA	NA	NA	NA	NA	NA	NA	NA	NA	NA	NA	NA	NA	NA	NA	NA	NA	NA	NA	NA	NA	NA	NA	NA	NA	NA	NA	NA	NA
1	RC	Humanities	_A Most American Terrorist: The Making of Dylann Roof<94> _Rachel Kaadzi Ghansah	RC-016	female	female	NA	NA	NA	NA	NA	NA	NA	NA	NA	NA	NA	NA	NA	NA	NA	NA	NA	NA	NA	NA	NA	NA	NA	NA	NA	NA	NA	NA	NA	NA	NA	NA	NA	NA	NA	NA	NA	NA	NA	NA	NA	NA	NA
1	RC	Humanities	_A Most American Terrorist: The Making of Dylann Roof<94> _Rachel Kaadzi Ghansah	RC-016	female	female	NA	NA	NA	NA	NA	NA	NA	NA	NA	NA	NA	NA	NA	NA	NA	NA	NA	NA	NA	NA	NA	NA	NA	NA	NA	NA	NA	NA	NA	NA	NA	NA	NA	NA	NA	NA	NA	NA	NA	NA	NA	NA	NA
1	RC	Humanities	_The Art of Fact-Checking<94> _Hannah Goldfield	RC-016	female	female	NA	NA	NA	NA	NA	NA	NA	NA	NA	NA	NA	NA	NA	NA	NA	NA	NA	NA	NA	NA	NA	NA	NA	NA	NA	NA	NA	NA	NA	NA	NA	NA	NA	NA	NA	NA	NA	NA	NA	NA	NA	NA	NA
1	RC	Humanities	_The Art of Fact-Checking<94> _Hannah Goldfield	RC-016	female	female	NA	NA	NA	NA	NA	NA	NA	NA	NA	NA	NA	NA	NA	NA	NA	NA	NA	NA	NA	NA	NA	NA	NA	NA	NA	NA	NA	NA	NA	NA	NA	NA	NA	NA	NA	NA	NA	NA	NA	NA	NA	NA	NA
1	RC	Humanities	_My Father<90>s Women<94> _Mako Yoshikawa	RC-016	female	female	NA	NA	NA	NA	NA	NA	NA	NA	NA	NA	NA	NA	NA	NA	NA	NA	NA	NA	NA	NA	NA	NA	NA	NA	NA	NA	NA	NA	NA	NA	NA	NA	NA	NA	NA	NA	NA	NA	NA	NA	NA	NA	NA
1	RC	Humanities	_My Father<90>s Women<94> _Mako Yoshikawa	RC-016	female	female	NA	NA	NA	NA	NA	NA	NA	NA	NA	NA	NA	NA	NA	NA	NA	NA	NA	NA	NA	NA	NA	NA	NA	NA	NA	NA	NA	NA	NA	NA	NA	NA	NA	NA	NA	NA	NA	NA	NA	NA	NA	NA	NA
1	RC	Humanities	_Blood Brother<94> _Sarah Smarsh	RC-016	female	female	NA	NA	NA	NA	NA	NA	NA	NA	NA	NA	NA	NA	NA	NA	NA	NA	NA	NA	NA	NA	NA	NA	NA	NA	NA	NA	NA	NA	NA	NA	NA	NA	NA	NA	NA	NA	NA	NA	NA	NA	NA	NA	NA
1	RC	Humanities	_Blood Brother<94> _Sarah Smarsh	RC-016	female	female	NA	NA	NA	NA	NA	NA	NA	NA	NA	NA	NA	NA	NA	NA	NA	NA	NA	NA	NA	NA	NA	NA	NA	NA	NA	NA	NA	NA	NA	NA	NA	NA	NA	NA	NA	NA	NA	NA	NA	NA	NA	NA	NA
1	RC	Humanities	_Letter of Recommendation: Escape Rooms<94> _Molly Young	RC-016	female	female	NA	NA	NA	NA	NA	NA	NA	NA	NA	NA	NA	NA	NA	NA	NA	NA	NA	NA	NA	NA	NA	NA	NA	NA	NA	NA	NA	NA	NA	NA	NA	NA	NA	NA	NA	NA	NA	NA	NA	NA	NA	NA	NA
1	RC	Humanities	_Letter of Recommendation: Escape Rooms<94> _Molly Young	RC-016	female	female	NA	NA	NA	NA	NA	NA	NA	NA	NA	NA	NA	NA	NA	NA	NA	NA	NA	NA	NA	NA	NA	NA	NA	NA	NA	NA	NA	NA	NA	NA	NA	NA	NA	NA	NA	NA	NA	NA	NA	NA	NA	NA	NA
1	RC	Humanities	_On the Necessity of Making Oneself a Character<94> _Phillip Lopate	RC-016	female	male	NA	NA	NA	NA	NA	NA	NA	NA	NA	NA	NA	NA	NA	NA	NA	NA	NA	NA	NA	NA	NA	NA	NA	NA	NA	NA	NA	NA	NA	NA	NA	NA	NA	NA	NA	NA	NA	NA	NA	NA	NA	NA	NA
1	RC	Humanities	_On the Necessity of Making Oneself a Character<94> _Phillip Lopate	RC-016	female	male	NA	NA	NA	NA	NA	NA	NA	NA	NA	NA	NA	NA	NA	NA	NA	NA	NA	NA	NA	NA	NA	NA	NA	NA	NA	NA	NA	NA	NA	NA	NA	NA	NA	NA	NA	NA	NA	NA	NA	NA	NA	NA	NA
1	RC	Humanities	_Behind the Story: Rahawa Haile on <ab>going it alone<90> on the Appalachian Trail<94> _Elon Green	RC-016	female	male	NA	NA	NA	NA	NA	NA	NA	NA	NA	NA	NA	NA	NA	NA	NA	NA	NA	NA	NA	NA	NA	NA	NA	NA	NA	NA	NA	NA	NA	NA	NA	NA	NA	NA	NA	NA	NA	NA	NA	NA	NA	NA	NA
1	RC	Humanities	_Behind the Story: Rahawa Haile on <ab>going it alone<90> on the Appalachian Trail<94> _Elon Green	RC-016	female	male	NA	NA	NA	NA	NA	NA	NA	NA	NA	NA	NA	NA	NA	NA	NA	NA	NA	NA	NA	NA	NA	NA	NA	NA	NA	NA	NA	NA	NA	NA	NA	NA	NA	NA	NA	NA	NA	NA	NA	NA	NA	NA	NA
1	RC	Humanities	_When Whitney Hit the High Note<94> _Danyel Smith	RC-016	female	male	NA	NA	NA	NA	NA	NA	NA	NA	NA	NA	NA	NA	NA	NA	NA	NA	NA	NA	NA	NA	NA	NA	NA	NA	NA	NA	NA	NA	NA	NA	NA	NA	NA	NA	NA	NA	NA	NA	NA	NA	NA	NA	NA
1	RC	Humanities	_When Whitney Hit the High Note<94> _Danyel Smith	RC-016	female	male	NA	NA	NA	NA	NA	NA	NA	NA	NA	NA	NA	NA	NA	NA	NA	NA	NA	NA	NA	NA	NA	NA	NA	NA	NA	NA	NA	NA	NA	NA	NA	NA	NA	NA	NA	NA	NA	NA	NA	NA	NA	NA	NA
1	RC	Humanities	_A Pretty Good Day<90>s Work<94> _Alison Bechdel	RC-016	female	female	NA	NA	NA	NA	NA	NA	NA	NA	NA	NA	NA	NA	NA	NA	NA	NA	NA	NA	NA	NA	NA	NA	NA	NA	NA	NA	NA	NA	NA	NA	NA	NA	NA	NA	NA	NA	NA	NA	NA	NA	NA	NA	NA
1	RC	Humanities	_A Pretty Good Day<90>s Work<94> _Alison Bechdel	RC-016	female	female	NA	NA	NA	NA	NA	NA	NA	NA	NA	NA	NA	NA	NA	NA	NA	NA	NA	NA	NA	NA	NA	NA	NA	NA	NA	NA	NA	NA	NA	NA	NA	NA	NA	NA	NA	NA	NA	NA	NA	NA	NA	NA	NA
1	RC	Humanities	_Oprah<90>s Understudy<94> _Lillian Ross	RC-016	female	female	NA	NA	NA	NA	NA	NA	NA	NA	NA	NA	NA	NA	NA	NA	NA	NA	NA	NA	NA	NA	NA	NA	NA	NA	NA	NA	NA	NA	NA	NA	NA	NA	NA	NA	NA	NA	NA	NA	NA	NA	NA	NA	NA
1	RC	Humanities	_Oprah<90>s Understudy<94> _Lillian Ross	RC-016	female	female	NA	NA	NA	NA	NA	NA	NA	NA	NA	NA	NA	NA	NA	NA	NA	NA	NA	NA	NA	NA	NA	NA	NA	NA	NA	NA	NA	NA	NA	NA	NA	NA	NA	NA	NA	NA	NA	NA	NA	NA	NA	NA	NA
1	RC	Humanities	_Going It Alone<94> _Rahawa Haile	RC-016	female	female	NA	NA	NA	NA	NA	NA	NA	NA	NA	NA	NA	NA	NA	NA	NA	NA	NA	NA	NA	NA	NA	NA	NA	NA	NA	NA	NA	NA	NA	NA	NA	NA	NA	NA	NA	NA	NA	NA	NA	NA	NA	NA	NA
1	RC	Humanities	_Going It Alone<94> _Rahawa Haile	RC-016	female	female	NA	NA	NA	NA	NA	NA	NA	NA	NA	NA	NA	NA	NA	NA	NA	NA	NA	NA	NA	NA	NA	NA	NA	NA	NA	NA	NA	NA	NA	NA	NA	NA	NA	NA	NA	NA	NA	NA	NA	NA	NA	NA	NA
1	RC	Humanities	_Unruly, Adjective<94> _Carmen Maria Machado	RC-016	female	female	NA	NA	NA	NA	NA	NA	NA	NA	NA	NA	NA	NA	NA	NA	NA	NA	NA	NA	NA	NA	NA	NA	NA	NA	NA	NA	NA	NA	NA	NA	NA	NA	NA	NA	NA	NA	NA	NA	NA	NA	NA	NA	NA
1	RC	Humanities	_Unruly, Adjective<94> _Carmen Maria Machado	RC-016	female	female	NA	NA	NA	NA	NA	NA	NA	NA	NA	NA	NA	NA	NA	NA	NA	NA	NA	NA	NA	NA	NA	NA	NA	NA	NA	NA	NA	NA	NA	NA	NA	NA	NA	NA	NA	NA	NA	NA	NA	NA	NA	NA	NA
1	RC	Humanities	_If You Knew Then What I Know Now<94> _Ryan Van Meter	RC-016	female	male	NA	NA	NA	NA	NA	NA	NA	NA	NA	NA	NA	NA	NA	NA	NA	NA	NA	NA	NA	NA	NA	NA	NA	NA	NA	NA	NA	NA	NA	NA	NA	NA	NA	NA	NA	NA	NA	NA	NA	NA	NA	NA	NA
1	RC	Humanities	_If You Knew Then What I Know Now<94> _Ryan Van Meter	RC-016	female	male	NA	NA	NA	NA	NA	NA	NA	NA	NA	NA	NA	NA	NA	NA	NA	NA	NA	NA	NA	NA	NA	NA	NA	NA	NA	NA	NA	NA	NA	NA	NA	NA	NA	NA	NA	NA	NA	NA	NA	NA	NA	NA	NA
1	RC	Humanities	_The Lingering of Loss<94> _Jill Lepore	RC-016	female	female	NA	NA	NA	NA	NA	NA	NA	NA	NA	NA	NA	NA	NA	NA	NA	NA	NA	NA	NA	NA	NA	NA	NA	NA	NA	NA	NA	NA	NA	NA	NA	NA	NA	NA	NA	NA	NA	NA	NA	NA	NA	NA	NA
1	RC	Humanities	_The Lingering of Loss<94> _Jill Lepore	RC-016	female	female	NA	NA	NA	NA	NA	NA	NA	NA	NA	NA	NA	NA	NA	NA	NA	NA	NA	NA	NA	NA	NA	NA	NA	NA	NA	NA	NA	NA	NA	NA	NA	NA	NA	NA	NA	NA	NA	NA	NA	NA	NA	NA	NA
1	RC	Humanities	_The Burning Desire for Hot Chicken<94> _Danny Chau	RC-016	female	male	NA	NA	NA	NA	NA	NA	NA	NA	NA	NA	NA	NA	NA	NA	NA	NA	NA	NA	NA	NA	NA	NA	NA	NA	NA	NA	NA	NA	NA	NA	NA	NA	NA	NA	NA	NA	NA	NA	NA	NA	NA	NA	NA
1	RC	Humanities	_The Burning Desire for Hot Chicken<94> _Danny Chau	RC-016	female	male	NA	NA	NA	NA	NA	NA	NA	NA	NA	NA	NA	NA	NA	NA	NA	NA	NA	NA	NA	NA	NA	NA	NA	NA	NA	NA	NA	NA	NA	NA	NA	NA	NA	NA	NA	NA	NA	NA	NA	NA	NA	NA	NA
1	RC	Humanities	_My Family<90>s Slave<94> _Alex Tizon	RC-016	female	male	NA	NA	NA	NA	NA	NA	NA	NA	NA	NA	NA	NA	NA	NA	NA	NA	NA	NA	NA	NA	NA	NA	NA	NA	NA	NA	NA	NA	NA	NA	NA	NA	NA	NA	NA	NA	NA	NA	NA	NA	NA	NA	NA
1	RC	Humanities	_My Family<90>s Slave<94> _Alex Tizon	RC-016	female	male	NA	NA	NA	NA	NA	NA	NA	NA	NA	NA	NA	NA	NA	NA	NA	NA	NA	NA	NA	NA	NA	NA	NA	NA	NA	NA	NA	NA	NA	NA	NA	NA	NA	NA	NA	NA	NA	NA	NA	NA	NA	NA	NA
1	RC	Humanities	_The Soils I Have Eaten<94> _Aimee Nezhukumatathil	RC-016	female	female	NA	NA	NA	NA	NA	NA	NA	NA	NA	NA	NA	NA	NA	NA	NA	NA	NA	NA	NA	NA	NA	NA	NA	NA	NA	NA	NA	NA	NA	NA	NA	NA	NA	NA	NA	NA	NA	NA	NA	NA	NA	NA	NA
1	RC	Humanities	_The Soils I Have Eaten<94> _Aimee Nezhukumatathil	RC-016	female	female	NA	NA	NA	NA	NA	NA	NA	NA	NA	NA	NA	NA	NA	NA	NA	NA	NA	NA	NA	NA	NA	NA	NA	NA	NA	NA	NA	NA	NA	NA	NA	NA	NA	NA	NA	NA	NA	NA	NA	NA	NA	NA	NA
1	RC	Humanities	_A Personal History of Islamophobia in America<94> _Lamya H	RC-016	female	female	NA	NA	NA	NA	NA	NA	NA	NA	NA	NA	NA	NA	NA	NA	NA	NA	NA	NA	NA	NA	NA	NA	NA	NA	NA	NA	NA	NA	NA	NA	NA	NA	NA	NA	NA	NA	NA	NA	NA	NA	NA	NA	NA
1	RC	Humanities	_A Personal History of Islamophobia in America<94> _Lamya H	RC-016	female	female	NA	NA	NA	NA	NA	NA	NA	NA	NA	NA	NA	NA	NA	NA	NA	NA	NA	NA	NA	NA	NA	NA	NA	NA	NA	NA	NA	NA	NA	NA	NA	NA	NA	NA	NA	NA	NA	NA	NA	NA	NA	NA	NA
1	RC	Humanities	Autobiography of My Hungers _Rigoberto Gonzalez	RC-016	female	male	NA	NA	NA	NA	NA	NA	NA	NA	NA	NA	NA	NA	NA	NA	NA	NA	NA	NA	NA	NA	NA	NA	NA	NA	NA	NA	NA	NA	NA	NA	NA	NA	NA	NA	NA	NA	NA	NA	NA	NA	NA	NA	NA
1	RC	Humanities	Autobiography of My Hungers _Rigoberto Gonzalez	RC-016	female	male	NA	NA	NA	NA	NA	NA	NA	NA	NA	NA	NA	NA	NA	NA	NA	NA	NA	NA	NA	NA	NA	NA	NA	NA	NA	NA	NA	NA	NA	NA	NA	NA	NA	NA	NA	NA	NA	NA	NA	NA	NA	NA	NA
1	RC	Humanities	After the Eclipse _Sarah Perry	RC-016	female	female	NA	NA	NA	NA	NA	NA	NA	NA	NA	NA	NA	NA	NA	NA	NA	NA	NA	NA	NA	NA	NA	NA	NA	NA	NA	NA	NA	NA	NA	NA	NA	NA	NA	NA	NA	NA	NA	NA	NA	NA	NA	NA	NA
1	RC	Humanities	After the Eclipse _Sarah Perry	RC-016	female	female	NA	NA	NA	NA	NA	NA	NA	NA	NA	NA	NA	NA	NA	NA	NA	NA	NA	NA	NA	NA	NA	NA	NA	NA	NA	NA	NA	NA	NA	NA	NA	NA	NA	NA	NA	NA	NA	NA	NA	NA	NA	NA	NA
1	RC	Humanities	_Life<90>s Swell<94> _Susan Orlean	RC-016	female	female	NA	NA	NA	NA	NA	NA	NA	NA	NA	NA	NA	NA	NA	NA	NA	NA	NA	NA	NA	NA	NA	NA	NA	NA	NA	NA	NA	NA	NA	NA	NA	NA	NA	NA	NA	NA	NA	NA	NA	NA	NA	NA	NA
1	RC	Humanities	_Life<90>s Swell<94> _Susan Orlean	RC-016	female	female	NA	NA	NA	NA	NA	NA	NA	NA	NA	NA	NA	NA	NA	NA	NA	NA	NA	NA	NA	NA	NA	NA	NA	NA	NA	NA	NA	NA	NA	NA	NA	NA	NA	NA	NA	NA	NA	NA	NA	NA	NA	NA	NA
1	RC	Humanities	_I Remain Very Sorry for What I Did to the Little Black Kitten<94> _Jenny Boully	RC-016	female	female	NA	NA	NA	NA	NA	NA	NA	NA	NA	NA	NA	NA	NA	NA	NA	NA	NA	NA	NA	NA	NA	NA	NA	NA	NA	NA	NA	NA	NA	NA	NA	NA	NA	NA	NA	NA	NA	NA	NA	NA	NA	NA	NA
1	RC	Humanities	_I Remain Very Sorry for What I Did to the Little Black Kitten<94> _Jenny Boully	RC-016	female	female	NA	NA	NA	NA	NA	NA	NA	NA	NA	NA	NA	NA	NA	NA	NA	NA	NA	NA	NA	NA	NA	NA	NA	NA	NA	NA	NA	NA	NA	NA	NA	NA	NA	NA	NA	NA	NA	NA	NA	NA	NA	NA	NA
1	RC	Humanities	_The Colonel<94> _Carolyn Forch_	RC-016	female	female	NA	NA	NA	NA	NA	NA	NA	NA	NA	NA	NA	NA	NA	NA	NA	NA	NA	NA	NA	NA	NA	NA	NA	NA	NA	NA	NA	NA	NA	NA	NA	NA	NA	NA	NA	NA	NA	NA	NA	NA	NA	NA	NA
1	RC	Humanities	_The Colonel<94> _Carolyn Forch_	RC-016	female	female	NA	NA	NA	NA	NA	NA	NA	NA	NA	NA	NA	NA	NA	NA	NA	NA	NA	NA	NA	NA	NA	NA	NA	NA	NA	NA	NA	NA	NA	NA	NA	NA	NA	NA	NA	NA	NA	NA	NA	NA	NA	NA	NA
1	RC	Humanities	_A Small Place<94> _Jamaica Kincaid	RC-016	female	female	NA	NA	NA	NA	NA	NA	NA	NA	NA	NA	NA	NA	NA	NA	NA	NA	NA	NA	NA	NA	NA	NA	NA	NA	NA	NA	NA	NA	NA	NA	NA	NA	NA	NA	NA	NA	NA	NA	NA	NA	NA	NA	NA
1	RC	Humanities	_A Small Place<94> _Jamaica Kincaid	RC-016	female	female	NA	NA	NA	NA	NA	NA	NA	NA	NA	NA	NA	NA	NA	NA	NA	NA	NA	NA	NA	NA	NA	NA	NA	NA	NA	NA	NA	NA	NA	NA	NA	NA	NA	NA	NA	NA	NA	NA	NA	NA	NA	NA	NA
1	RC	Humanities	"The Fourth State of Matter<94> _Jo Ann Beard	RC-016	female	female	NA	NA	NA	NA	NA	NA	NA	NA	NA	NA	NA	NA	NA	NA	NA	NA	NA	NA	NA	NA	NA	NA	NA	NA	NA	NA	NA	NA	NA	NA	NA	NA	NA	NA	NA	NA	NA	NA	NA	NA	NA	NA	NA
1	RC	Humanities	"The Fourth State of Matter<94> _Jo Ann Beard	RC-016	female	female	NA	NA	NA	NA	NA	NA	NA	NA	NA	NA	NA	NA	NA	NA	NA	NA	NA	NA	NA	NA	NA	NA	NA	NA	NA	NA	NA	NA	NA	NA	NA	NA	NA	NA	NA	NA	NA	NA	NA	NA	NA	NA	NA
1	RC	Humanities	Milton: Lycidas	RC-075	female	male	NA	NA	NA	NA	NA	NA	NA	NA	NA	NA	NA	NA	NA	NA	NA	NA	NA	NA	NA	NA	NA	NA	NA	NA	NA	NA	NA	NA	NA	NA	NA	NA	NA	NA	NA	NA	NA	NA	NA	NA	NA	NA	NA
1	RC	Humanities	Thomas Gray: Elegy written in a Country Churchyard	RC-075	female	male	NA	NA	NA	NA	NA	NA	NA	NA	NA	NA	NA	NA	NA	NA	NA	NA	NA	NA	NA	NA	NA	NA	NA	NA	NA	NA	NA	NA	NA	NA	NA	NA	NA	NA	NA	NA	NA	NA	NA	NA	NA	NA	NA
1	RC	Humanities	Shakespeare: Richard II (The Norton, Arden, Oxford and Signet editions are all reliable)	RC-075	female	male	NA	NA	NA	NA	NA	NA	NA	NA	NA	NA	NA	NA	NA	NA	NA	NA	NA	NA	NA	NA	NA	NA	NA	NA	NA	NA	NA	NA	NA	NA	NA	NA	NA	NA	NA	NA	NA	NA	NA	NA	NA	NA	NA
1	RC	Humanities	Swift: Description of a City Shower	RC-075	female	male	NA	NA	NA	NA	NA	NA	NA	NA	NA	NA	NA	NA	NA	NA	NA	NA	NA	NA	NA	NA	NA	NA	NA	NA	NA	NA	NA	NA	NA	NA	NA	NA	NA	NA	NA	NA	NA	NA	NA	NA	NA	NA	NA
1	RC	Humanities	Defoe: Robinson Crusoe	RC-075	female	male	NA	NA	NA	NA	NA	NA	NA	NA	NA	NA	NA	NA	NA	NA	NA	NA	NA	NA	NA	NA	NA	NA	NA	NA	NA	NA	NA	NA	NA	NA	NA	NA	NA	NA	NA	NA	NA	NA	NA	NA	NA	NA	NA
1	RC	Humanities	Swift: Beautiful Nymph Going to Bed	RC-075	female	male	NA	NA	NA	NA	NA	NA	NA	NA	NA	NA	NA	NA	NA	NA	NA	NA	NA	NA	NA	NA	NA	NA	NA	NA	NA	NA	NA	NA	NA	NA	NA	NA	NA	NA	NA	NA	NA	NA	NA	NA	NA	NA	NA
1	RC	Humanities	Swift: Book 4 Gulliver<cd>s Travels	RC-075	female	male	NA	NA	NA	NA	NA	NA	NA	NA	NA	NA	NA	NA	NA	NA	NA	NA	NA	NA	NA	NA	NA	NA	NA	NA	NA	NA	NA	NA	NA	NA	NA	NA	NA	NA	NA	NA	NA	NA	NA	NA	NA	NA	NA
1	RC	Humanities	Pope: The Rape of the Lock	RC-075	female	male	NA	NA	NA	NA	NA	NA	NA	NA	NA	NA	NA	NA	NA	NA	NA	NA	NA	NA	NA	NA	NA	NA	NA	NA	NA	NA	NA	NA	NA	NA	NA	NA	NA	NA	NA	NA	NA	NA	NA	NA	NA	NA	NA
1	RC	Humanities	Beowulf in translation (Norton Critical Edition) in verse prose (by Brian Donohue)) ISBN-10: 0393975800	RC-075	female	male	NA	NA	NA	NA	NA	NA	NA	NA	NA	NA	NA	NA	NA	NA	NA	NA	NA	NA	NA	NA	NA	NA	NA	NA	NA	NA	NA	NA	NA	NA	NA	NA	NA	NA	NA	NA	NA	NA	NA	NA	NA	NA	NA
1	RC	Humanities	Beowulf in translation (Norton Critical Edition in verse (by Seamus Heaney)) ISBN-13: 978-0393975802	RC-075	female	male	NA	NA	NA	NA	NA	NA	NA	NA	NA	NA	NA	NA	NA	NA	NA	NA	NA	NA	NA	NA	NA	NA	NA	NA	NA	NA	NA	NA	NA	NA	NA	NA	NA	NA	NA	NA	NA	NA	NA	NA	NA	NA	NA
1	RC	Humanities	Chaucer: The Knights<cd>s Tale and Prologue	RC-075	female	male	NA	NA	NA	NA	NA	NA	NA	NA	NA	NA	NA	NA	NA	NA	NA	NA	NA	NA	NA	NA	NA	NA	NA	NA	NA	NA	NA	NA	NA	NA	NA	NA	NA	NA	NA	NA	NA	NA	NA	NA	NA	NA	NA
1	RC	Humanities	Rochester [John Wilmot, second Earl of Rochester]: Imperfect Enjoyment	RC-075	female	male	NA	NA	NA	NA	NA	NA	NA	NA	NA	NA	NA	NA	NA	NA	NA	NA	NA	NA	NA	NA	NA	NA	NA	NA	NA	NA	NA	NA	NA	NA	NA	NA	NA	NA	NA	NA	NA	NA	NA	NA	NA	NA	NA
1	RC	Humanities	Chaucer: The Wife of Bath<cd>s Tale and prologue	RC-075	female	male	NA	NA	NA	NA	NA	NA	NA	NA	NA	NA	NA	NA	NA	NA	NA	NA	NA	NA	NA	NA	NA	NA	NA	NA	NA	NA	NA	NA	NA	NA	NA	NA	NA	NA	NA	NA	NA	NA	NA	NA	NA	NA	NA
1	RC	Humanities	More: Utopia	RC-075	female	male	NA	NA	NA	NA	NA	NA	NA	NA	NA	NA	NA	NA	NA	NA	NA	NA	NA	NA	NA	NA	NA	NA	NA	NA	NA	NA	NA	NA	NA	NA	NA	NA	NA	NA	NA	NA	NA	NA	NA	NA	NA	NA	NA
1	RC	Humanities	Chaucer: General Prologue to the Canterbury Tales	RC-075	female	male	NA	NA	NA	NA	NA	NA	NA	NA	NA	NA	NA	NA	NA	NA	NA	NA	NA	NA	NA	NA	NA	NA	NA	NA	NA	NA	NA	NA	NA	NA	NA	NA	NA	NA	NA	NA	NA	NA	NA	NA	NA	NA	NA
1	RC	Humanities	Henry Mackenzie: The Man of Feeling	RC-075	female	male	NA	NA	NA	NA	NA	NA	NA	NA	NA	NA	NA	NA	NA	NA	NA	NA	NA	NA	NA	NA	NA	NA	NA	NA	NA	NA	NA	NA	NA	NA	NA	NA	NA	NA	NA	NA	NA	NA	NA	NA	NA	NA	NA
1	RC	Humanities	Sir Gawain and the Green Knight translated by Marie Borroff and Laura Howes (ed) (Norton Critical Edition) ISBN-13: 978-0393930252 or ISBN-10: 0393930254	RC-075	female	female	NA	female	NA	NA	NA	NA	NA	NA	NA	NA	NA	NA	NA	NA	NA	NA	NA	NA	NA	NA	NA	NA	NA	NA	NA	NA	NA	NA	NA	NA	NA	NA	NA	NA	NA	NA	NA	NA	NA	NA	NA	NA	NA
1	RC	Humanities	Behn: The Disappointment	RC-075	female	female	NA	NA	NA	NA	NA	NA	NA	NA	NA	NA	NA	NA	NA	NA	NA	NA	NA	NA	NA	NA	NA	NA	NA	NA	NA	NA	NA	NA	NA	NA	NA	NA	NA	NA	NA	NA	NA	NA	NA	NA	NA	NA	NA
1	RC	Humanities	Milton: Paradise Lost selections	RC-075	female	male	NA	NA	NA	NA	NA	NA	NA	NA	NA	NA	NA	NA	NA	NA	NA	NA	NA	NA	NA	NA	NA	NA	NA	NA	NA	NA	NA	NA	NA	NA	NA	NA	NA	NA	NA	NA	NA	NA	NA	NA	NA	NA	NA
1	RC	Humanities	Williams, Rowan. _Native Speakers: Identity, Grace, and Homecoming.<94> Christianity and Literature 61.1 (2011): 7-18	RC-054	male	male	NA	NA	NA	NA	NA	NA	NA	NA	NA	NA	NA	NA	NA	NA	NA	NA	NA	NA	NA	NA	NA	NA	NA	NA	NA	NA	NA	NA	NA	NA	NA	NA	NA	NA	NA	NA	NA	NA	NA	NA	NA	NA	NA
1	RC	Humanities	Lori Branch and Mark Knight, _Why the Postsecular Matters: Literary Studies and the Rise of the Novel,<94> Christianity and Literature 67.3 (2018): 493-510.	RC-054	male	female	NA	male	NA	NA	NA	NA	NA	NA	NA	NA	NA	NA	NA	NA	NA	NA	NA	NA	NA	NA	NA	NA	NA	NA	NA	NA	NA	NA	NA	NA	NA	NA	NA	NA	NA	NA	NA	NA	NA	NA	NA	NA	NA
1	RC	Humanities	Roland Barthes, _The Death of the Author<94>	RC-054	male	male	NA	NA	NA	NA	NA	NA	NA	NA	NA	NA	NA	NA	NA	NA	NA	NA	NA	NA	NA	NA	NA	NA	NA	NA	NA	NA	NA	NA	NA	NA	NA	NA	NA	NA	NA	NA	NA	NA	NA	NA	NA	NA	NA
1	RC	Humanities	Sykes, Rachel. _Reading for Quiet in Marilynne Robinson<90>s Gilead Novels.<94> Critique 58.2 (2017): 108-120.	RC-054	male	female	NA	NA	NA	NA	NA	NA	NA	NA	NA	NA	NA	NA	NA	NA	NA	NA	NA	NA	NA	NA	NA	NA	NA	NA	NA	NA	NA	NA	NA	NA	NA	NA	NA	NA	NA	NA	NA	NA	NA	NA	NA	NA	NA
1	RC	Humanities	Susan Felch, _Cautionary Tales and Crisscrossing Paths,<94> R&L 41.2 (2009): 98-104.	RC-054	male	female	NA	NA	NA	NA	NA	NA	NA	NA	NA	NA	NA	NA	NA	NA	NA	NA	NA	NA	NA	NA	NA	NA	NA	NA	NA	NA	NA	NA	NA	NA	NA	NA	NA	NA	NA	NA	NA	NA	NA	NA	NA	NA	NA
1	RC	Humanities	Susan Mizruchi, _Loose Canons and Representative Works in Religion and Literature,<94> R&L 41.2 (2009): 230-236	RC-054	male	female	NA	NA	NA	NA	NA	NA	NA	NA	NA	NA	NA	NA	NA	NA	NA	NA	NA	NA	NA	NA	NA	NA	NA	NA	NA	NA	NA	NA	NA	NA	NA	NA	NA	NA	NA	NA	NA	NA	NA	NA	NA	NA	NA
1	RC	Humanities	Lear, Jonathan. _Not at Home in Gilead.<94> Raritan 32.1 (2012): 34-52.	RC-054	male	male	NA	NA	NA	NA	NA	NA	NA	NA	NA	NA	NA	NA	NA	NA	NA	NA	NA	NA	NA	NA	NA	NA	NA	NA	NA	NA	NA	NA	NA	NA	NA	NA	NA	NA	NA	NA	NA	NA	NA	NA	NA	NA	NA
1	RC	Humanities	Michel Foucault, _What is an Author?<94>	RC-054	male	male	NA	NA	NA	NA	NA	NA	NA	NA	NA	NA	NA	NA	NA	NA	NA	NA	NA	NA	NA	NA	NA	NA	NA	NA	NA	NA	NA	NA	NA	NA	NA	NA	NA	NA	NA	NA	NA	NA	NA	NA	NA	NA	NA
1	RC	Humanities	Seidel, Kevin. _A Secular for Literary Studies.<94> Christianity and Literature 67. 3 (2018): 472-492.	RC-054	male	male	NA	NA	NA	NA	NA	NA	NA	NA	NA	NA	NA	NA	NA	NA	NA	NA	NA	NA	NA	NA	NA	NA	NA	NA	NA	NA	NA	NA	NA	NA	NA	NA	NA	NA	NA	NA	NA	NA	NA	NA	NA	NA	NA
1	RC	Humanities	Hopper, Briallen. _Marilynne Robinson in Montgomery.<94> Religion and Politics (Dec. 22, 2014).	RC-054	male	female	NA	NA	NA	NA	NA	NA	NA	NA	NA	NA	NA	NA	NA	NA	NA	NA	NA	NA	NA	NA	NA	NA	NA	NA	NA	NA	NA	NA	NA	NA	NA	NA	NA	NA	NA	NA	NA	NA	NA	NA	NA	NA	NA
1	RC	Humanities	Hannah Wakefield, Major Fields paper on postsecularism, titled _Fagile Faiths?<94>	RC-054	male	female	NA	unknown	NA	NA	NA	NA	NA	NA	NA	NA	NA	NA	NA	NA	NA	NA	NA	NA	NA	NA	NA	NA	NA	NA	NA	NA	NA	NA	NA	NA	NA	NA	NA	NA	NA	NA	NA	NA	NA	NA	NA	NA	NA
1	RC	Humanities	Charles Taylor, A Secular Age (Cambridge: Belknap Press, 2007), 1-22.	RC-054	male	male	NA	NA	NA	NA	NA	NA	NA	NA	NA	NA	NA	NA	NA	NA	NA	NA	NA	NA	NA	NA	NA	NA	NA	NA	NA	NA	NA	NA	NA	NA	NA	NA	NA	NA	NA	NA	NA	NA	NA	NA	NA	NA	NA
1	RC	Humanities	Michael Kaufmann, _The Religious, the Secular, and Literary Studies: Rethinking the Secularization Narrative in Histories of the Profession,<94> New Literary History 38.4 (2007): 607-627	RC-054	male	male	NA	NA	NA	NA	NA	NA	NA	NA	NA	NA	NA	NA	NA	NA	NA	NA	NA	NA	NA	NA	NA	NA	NA	NA	NA	NA	NA	NA	NA	NA	NA	NA	NA	NA	NA	NA	NA	NA	NA	NA	NA	NA	NA
1	RC	Humanities	Tracy Fessenden, _The Problem of the Postsecular,<94> ALH 26.1 (2014): 154-167.	RC-054	male	female	NA	NA	NA	NA	NA	NA	NA	NA	NA	NA	NA	NA	NA	NA	NA	NA	NA	NA	NA	NA	NA	NA	NA	NA	NA	NA	NA	NA	NA	NA	NA	NA	NA	NA	NA	NA	NA	NA	NA	NA	NA	NA	NA
1	RC	Humanities	Mark Knight, _Introduction: Literature, Religion, and the Art of Conversation,<94> in the Routledge Companion to Literature and Religion, ed. Mark Knight (2016), 1-12.	RC-054	male	male	NA	NA	NA	NA	NA	NA	NA	NA	NA	NA	NA	NA	NA	NA	NA	NA	NA	NA	NA	NA	NA	NA	NA	NA	NA	NA	NA	NA	NA	NA	NA	NA	NA	NA	NA	NA	NA	NA	NA	NA	NA	NA	NA
1	RC	Humanities	Phil Christman, _On Being Midwestern: The Burden of Normality,<94> The Hedgehog Review 19.3 (2017). https://iasc-culture.org/THR/THR_article_2017_Fall_Christman.php	RC-054	male	male	NA	NA	NA	NA	NA	NA	NA	NA	NA	NA	NA	NA	NA	NA	NA	NA	NA	NA	NA	NA	NA	NA	NA	NA	NA	NA	NA	NA	NA	NA	NA	NA	NA	NA	NA	NA	NA	NA	NA	NA	NA	NA	NA
1	RC	Humanities	Leise, Christopher. _<ab>That Little Incandescence<90>: Reading the Fragmentary and John Calvin in Marilynne Robinson<90>s Gilead.<94> Studies in the Novel 41.3 (2009): 348-367.	RC-054	male	male	NA	NA	NA	NA	NA	NA	NA	NA	NA	NA	NA	NA	NA	NA	NA	NA	NA	NA	NA	NA	NA	NA	NA	NA	NA	NA	NA	NA	NA	NA	NA	NA	NA	NA	NA	NA	NA	NA	NA	NA	NA	NA	NA
1	RC	Humanities	Allen Barra, _Marilynne Robinson<90>s Small, Rich Body of Work,<94> The Atlantic Monthly (May 16, 2012).	RC-054	male	male	NA	NA	NA	NA	NA	NA	NA	NA	NA	NA	NA	NA	NA	NA	NA	NA	NA	NA	NA	NA	NA	NA	NA	NA	NA	NA	NA	NA	NA	NA	NA	NA	NA	NA	NA	NA	NA	NA	NA	NA	NA	NA	NA
1	RC	Humanities	W. K. Wimsatt Jr. and M. C. Beardsley, _The Intentional Fallacy<94>	RC-054	male	male	NA	male	NA	NA	NA	NA	NA	NA	NA	NA	NA	NA	NA	NA	NA	NA	NA	NA	NA	NA	NA	NA	NA	NA	NA	NA	NA	NA	NA	NA	NA	NA	NA	NA	NA	NA	NA	NA	NA	NA	NA	NA	NA
1	RC	Humanities	Mark McGurl, The Program Era: Postwar Fiction and the Rise of Creative Writing (Cambridge: Harvard UP, 2011), introduction and chapter 2.	RC-054	male	male	NA	NA	NA	NA	NA	NA	NA	NA	NA	NA	NA	NA	NA	NA	NA	NA	NA	NA	NA	NA	NA	NA	NA	NA	NA	NA	NA	NA	NA	NA	NA	NA	NA	NA	NA	NA	NA	NA	NA	NA	NA	NA	NA
1	RC	Humanities	Peter Coviello and Jared Hickman, _Introduction: After the Postsecular,<94> American Literature 86.4 (2014): 645-654	RC-054	male	male	NA	male	NA	NA	NA	NA	NA	NA	NA	NA	NA	NA	NA	NA	NA	NA	NA	NA	NA	NA	NA	NA	NA	NA	NA	NA	NA	NA	NA	NA	NA	NA	NA	NA	NA	NA	NA	NA	NA	NA	NA	NA	NA
1	RC	Humanities	Kevin Pelletier, Claudia Stokes, and Abram Van Engen, _The Last Cleric: Ann Douglas, Intellectual Authority, and the Legacy of Feminization,<94> J19, forthcoming	RC-054	male	male	NA	male	female	NA	NA	NA	NA	NA	NA	NA	NA	NA	NA	NA	NA	NA	NA	NA	NA	NA	NA	NA	NA	NA	NA	NA	NA	NA	NA	NA	NA	NA	NA	NA	NA	NA	NA	NA	NA	NA	NA	NA	NA
1	RC	Humanities	Amy Hungerford, Postmodern Belief: American Literature and Religion Since 1960 (Princeton: Princeton UP, 2010), introduction and chapter 5	RC-054	male	female	NA	NA	NA	NA	NA	NA	NA	NA	NA	NA	NA	NA	NA	NA	NA	NA	NA	NA	NA	NA	NA	NA	NA	NA	NA	NA	NA	NA	NA	NA	NA	NA	NA	NA	NA	NA	NA	NA	NA	NA	NA	NA	NA
1	RC	Humanities	Alex Engebretson, Understanding Marilynne Robinson, introduction & bibliography	RC-054	male	male	NA	NA	NA	NA	NA	NA	NA	NA	NA	NA	NA	NA	NA	NA	NA	NA	NA	NA	NA	NA	NA	NA	NA	NA	NA	NA	NA	NA	NA	NA	NA	NA	NA	NA	NA	NA	NA	NA	NA	NA	NA	NA	NA
1	RC	Humanities	Wesley Kort, _What, after all, is <ab>Religion and Literature,<90><94> R&L 41.2 (2009): 105-11	RC-054	male	male	NA	NA	NA	NA	NA	NA	NA	NA	NA	NA	NA	NA	NA	NA	NA	NA	NA	NA	NA	NA	NA	NA	NA	NA	NA	NA	NA	NA	NA	NA	NA	NA	NA	NA	NA	NA	NA	NA	NA	NA	NA	NA	NA
1	RC	Humanities	Jackson J. Benson, _A Defense of Biographical Criticism,<94> College Literature 16. 2 (Spring, 1989): 107-116.	RC-054	male	male	NA	NA	NA	NA	NA	NA	NA	NA	NA	NA	NA	NA	NA	NA	NA	NA	NA	NA	NA	NA	NA	NA	NA	NA	NA	NA	NA	NA	NA	NA	NA	NA	NA	NA	NA	NA	NA	NA	NA	NA	NA	NA	NA
1	RC	Humanities	Colin Jager, _The Secular and the Literary,<94> Christianity and Literature 67.3 (2018): 411-418.	RC-054	male	male	NA	NA	NA	NA	NA	NA	NA	NA	NA	NA	NA	NA	NA	NA	NA	NA	NA	NA	NA	NA	NA	NA	NA	NA	NA	NA	NA	NA	NA	NA	NA	NA	NA	NA	NA	NA	NA	NA	NA	NA	NA	NA	NA
1	RC	Humanities	McLennan, Gregor. _The Postsecular Turn,<94> Theory, Culture, & Society 27.4 (2010): 3-20.	RC-054	male	male	NA	NA	NA	NA	NA	NA	NA	NA	NA	NA	NA	NA	NA	NA	NA	NA	NA	NA	NA	NA	NA	NA	NA	NA	NA	NA	NA	NA	NA	NA	NA	NA	NA	NA	NA	NA	NA	NA	NA	NA	NA	NA	NA
1	RC	Humanities	Constance Furey, _The Religion of Literature<94> (on Hungerford and Gilead)	RC-054	male	female	NA	NA	NA	NA	NA	NA	NA	NA	NA	NA	NA	NA	NA	NA	NA	NA	NA	NA	NA	NA	NA	NA	NA	NA	NA	NA	NA	NA	NA	NA	NA	NA	NA	NA	NA	NA	NA	NA	NA	NA	NA	NA	NA
1	RD	Humanities	Jessica Blank and Erik Jensen, The Exonerated	RD-115	female	female	NA	male	NA	NA	NA	NA	NA	NA	NA	NA	NA	NA	NA	NA	NA	NA	NA	NA	NA	NA	NA	NA	NA	NA	NA	NA	NA	NA	NA	NA	NA	NA	NA	NA	NA	NA	NA	NA	NA	NA	NA	NA	NA
1	RD	Humanities	Barbara Pitts McAdams, Moment Work	RD-115	female	female	NA	NA	NA	NA	NA	NA	NA	NA	NA	NA	NA	NA	NA	NA	NA	NA	NA	NA	NA	NA	NA	NA	NA	NA	NA	NA	NA	NA	NA	NA	NA	NA	NA	NA	NA	NA	NA	NA	NA	NA	NA	NA	NA
1	RD	Humanities	Moises Kaufman, Gross Indecency	RD-115	female	male	NA	NA	NA	NA	NA	NA	NA	NA	NA	NA	NA	NA	NA	NA	NA	NA	NA	NA	NA	NA	NA	NA	NA	NA	NA	NA	NA	NA	NA	NA	NA	NA	NA	NA	NA	NA	NA	NA	NA	NA	NA	NA	NA
1	RD	Humanities	Lin-Manuel Miranda & Jeremy McCarter, Hamilton: The Revolution	RD-115	female	male	NA	male	NA	NA	NA	NA	NA	NA	NA	NA	NA	NA	NA	NA	NA	NA	NA	NA	NA	NA	NA	NA	NA	NA	NA	NA	NA	NA	NA	NA	NA	NA	NA	NA	NA	NA	NA	NA	NA	NA	NA	NA	NA
1	RP	STEM	No reading	RP-094	male	NA	NA	NA	NA	NA	NA	NA	NA	NA	NA	NA	NA	NA	NA	NA	NA	NA	NA	NA	NA	NA	NA	NA	NA	NA	NA	NA	NA	NA	NA	NA	NA	NA	NA	NA	NA	NA	NA	NA	NA	NA	NA	NA	NA
1	RM	STEM	Follow-up: One text vaguely referenced in the syllabus, but no citation provided.	RM-089	male	NA	NA	NA	NA	NA	NA	NA	NA	NA	NA	NA	NA	NA	NA	NA	NA	NA	NA	NA	NA	NA	NA	NA	NA	NA	NA	NA	NA	NA	NA	NA	NA	NA	NA	NA	NA	NA	NA	NA	NA	NA	NA	NA	NA
1	RM	STEM	Introduction to Partial Differential Equations by Peter J. Olver	RM-009	male	male	NA	NA	NA	NA	NA	NA	NA	NA	NA	NA	NA	NA	NA	NA	NA	NA	NA	NA	NA	NA	NA	NA	NA	NA	NA	NA	NA	NA	NA	NA	NA	NA	NA	NA	NA	NA	NA	NA	NA	NA	NA	NA	NA
1	RM	STEM	Bayesian Data Analysis Third Edition, by Andrew Gelman, John Carlin, Hal Stern, David Dunson, Aki Vehtari and Donald Rubin, CRC Press, 2013	RM-066	male	male	NA	male	male	male	NA	NA	male	male	NA	NA	NA	NA	NA	NA	NA	NA	NA	NA	NA	NA	NA	NA	NA	NA	NA	NA	NA	NA	NA	NA	NA	NA	NA	NA	NA	NA	NA	NA	NA	NA	NA	NA	NA
1	RM	STEM	Time Series Analysis and Its Applications (with R examples). Robert H. Shumway and David S. Stoffer, 4th Edition, Springer.	RM-055	male	male	NA	male	NA	NA	NA	NA	NA	NA	NA	NA	NA	NA	NA	NA	NA	NA	NA	NA	NA	NA	NA	NA	NA	NA	NA	NA	NA	NA	NA	NA	NA	NA	NA	NA	NA	NA	NA	NA	NA	NA	NA	NA	NA
1	RM	STEM	Time Series Analysis With Applications in R. Jonathan D. Cryer and Kung-Sik Chan.	RM-055	male	male	NA	female	NA	NA	NA	NA	NA	NA	NA	NA	NA	NA	NA	NA	NA	NA	NA	NA	NA	NA	NA	NA	NA	NA	NA	NA	NA	NA	NA	NA	NA	NA	NA	NA	NA	NA	NA	NA	NA	NA	NA	NA	NA
1	RM	STEM	Time Series Analysis: Forecasting and Control. George Box, Gwilym Jenkins, Gregory Reinsel, and Greta Ljung, 5th Edition, Wiley.	RM-055	male	male	NA	female	male	male	NA	NA	NA	NA	NA	NA	NA	NA	NA	NA	NA	NA	NA	NA	NA	NA	NA	NA	NA	NA	NA	NA	NA	NA	NA	NA	NA	NA	NA	NA	NA	NA	NA	NA	NA	NA	NA	NA	NA
1	RM	STEM	Robert Hogg, Joseph McKean and Allen Craig, Introduction to Mathematical Statistics, 7th/8th edition Pearson Prentice Hall, 2018	RM-025	male	male	NA	male	male	NA	NA	NA	NA	NA	NA	NA	NA	NA	NA	NA	NA	NA	NA	NA	NA	NA	NA	NA	NA	NA	NA	NA	NA	NA	NA	NA	NA	NA	NA	NA	NA	NA	NA	NA	NA	NA	NA	NA	NA
1	RN	Humanities	Avinu Malkeynu by Max Janoski	RN-044	female	male	NA	NA	NA	NA	NA	NA	NA	NA	NA	NA	NA	NA	NA	NA	NA	NA	NA	NA	NA	NA	NA	NA	NA	NA	NA	NA	NA	NA	NA	NA	NA	NA	NA	NA	NA	NA	NA	NA	NA	NA	NA	NA	NA
1	RN	Humanities	Avinu Malkeynu by Max Janoski	RN-044	female	male	NA	NA	NA	NA	NA	NA	NA	NA	NA	NA	NA	NA	NA	NA	NA	NA	NA	NA	NA	NA	NA	NA	NA	NA	NA	NA	NA	NA	NA	NA	NA	NA	NA	NA	NA	NA	NA	NA	NA	NA	NA	NA	NA
1	RN	Humanities	Barechu by Salamone Rossi	RN-044	female	male	NA	NA	NA	NA	NA	NA	NA	NA	NA	NA	NA	NA	NA	NA	NA	NA	NA	NA	NA	NA	NA	NA	NA	NA	NA	NA	NA	NA	NA	NA	NA	NA	NA	NA	NA	NA	NA	NA	NA	NA	NA	NA	NA
1	RN	Humanities	Barechu by Salamone Rossi	RN-044	female	male	NA	NA	NA	NA	NA	NA	NA	NA	NA	NA	NA	NA	NA	NA	NA	NA	NA	NA	NA	NA	NA	NA	NA	NA	NA	NA	NA	NA	NA	NA	NA	NA	NA	NA	NA	NA	NA	NA	NA	NA	NA	NA	NA
1	RN	Humanities	Nun danket alle Gott by Johann Pachelbel	RN-044	female	male	NA	NA	NA	NA	NA	NA	NA	NA	NA	NA	NA	NA	NA	NA	NA	NA	NA	NA	NA	NA	NA	NA	NA	NA	NA	NA	NA	NA	NA	NA	NA	NA	NA	NA	NA	NA	NA	NA	NA	NA	NA	NA	NA
1	RN	Humanities	Nun danket alle Gott by Johann Pachelbel	RN-044	female	male	NA	NA	NA	NA	NA	NA	NA	NA	NA	NA	NA	NA	NA	NA	NA	NA	NA	NA	NA	NA	NA	NA	NA	NA	NA	NA	NA	NA	NA	NA	NA	NA	NA	NA	NA	NA	NA	NA	NA	NA	NA	NA	NA
1	RN	Humanities	An American Thanksgiving by Carol Barnett	RN-044	female	female	NA	NA	NA	NA	NA	NA	NA	NA	NA	NA	NA	NA	NA	NA	NA	NA	NA	NA	NA	NA	NA	NA	NA	NA	NA	NA	NA	NA	NA	NA	NA	NA	NA	NA	NA	NA	NA	NA	NA	NA	NA	NA	NA
1	RN	Humanities	An American Thanksgiving by Carol Barnett	RN-044	female	female	NA	NA	NA	NA	NA	NA	NA	NA	NA	NA	NA	NA	NA	NA	NA	NA	NA	NA	NA	NA	NA	NA	NA	NA	NA	NA	NA	NA	NA	NA	NA	NA	NA	NA	NA	NA	NA	NA	NA	NA	NA	NA	NA
1	RN	Humanities	Five Hebrew Love Songs by Eric Whitacre	RN-044	female	male	NA	NA	NA	NA	NA	NA	NA	NA	NA	NA	NA	NA	NA	NA	NA	NA	NA	NA	NA	NA	NA	NA	NA	NA	NA	NA	NA	NA	NA	NA	NA	NA	NA	NA	NA	NA	NA	NA	NA	NA	NA	NA	NA
1	RN	Humanities	Five Hebrew Love Songs by Eric Whitacre	RN-044	female	male	NA	NA	NA	NA	NA	NA	NA	NA	NA	NA	NA	NA	NA	NA	NA	NA	NA	NA	NA	NA	NA	NA	NA	NA	NA	NA	NA	NA	NA	NA	NA	NA	NA	NA	NA	NA	NA	NA	NA	NA	NA	NA	NA
1	RN	Humanities	Almighty Father, Incline Thine Ear by Leonard Bernstein	RN-044	female	male	NA	NA	NA	NA	NA	NA	NA	NA	NA	NA	NA	NA	NA	NA	NA	NA	NA	NA	NA	NA	NA	NA	NA	NA	NA	NA	NA	NA	NA	NA	NA	NA	NA	NA	NA	NA	NA	NA	NA	NA	NA	NA	NA
1	RN	Humanities	Almighty Father, Incline Thine Ear by Leonard Bernstein	RN-044	female	male	NA	NA	NA	NA	NA	NA	NA	NA	NA	NA	NA	NA	NA	NA	NA	NA	NA	NA	NA	NA	NA	NA	NA	NA	NA	NA	NA	NA	NA	NA	NA	NA	NA	NA	NA	NA	NA	NA	NA	NA	NA	NA	NA
1	RN	Humanities	Sugismaastikud by Veljo Tormis	RN-044	female	male	NA	NA	NA	NA	NA	NA	NA	NA	NA	NA	NA	NA	NA	NA	NA	NA	NA	NA	NA	NA	NA	NA	NA	NA	NA	NA	NA	NA	NA	NA	NA	NA	NA	NA	NA	NA	NA	NA	NA	NA	NA	NA	NA
1	RN	Humanities	Sugismaastikud by Veljo Tormis	RN-044	female	male	NA	NA	NA	NA	NA	NA	NA	NA	NA	NA	NA	NA	NA	NA	NA	NA	NA	NA	NA	NA	NA	NA	NA	NA	NA	NA	NA	NA	NA	NA	NA	NA	NA	NA	NA	NA	NA	NA	NA	NA	NA	NA	NA
1	RN	Humanities	Tov lehodos by Franz Schubert	RN-044	female	male	NA	NA	NA	NA	NA	NA	NA	NA	NA	NA	NA	NA	NA	NA	NA	NA	NA	NA	NA	NA	NA	NA	NA	NA	NA	NA	NA	NA	NA	NA	NA	NA	NA	NA	NA	NA	NA	NA	NA	NA	NA	NA	NA
1	RN	Humanities	Tov lehodos by Franz Schubert	RN-044	female	male	NA	NA	NA	NA	NA	NA	NA	NA	NA	NA	NA	NA	NA	NA	NA	NA	NA	NA	NA	NA	NA	NA	NA	NA	NA	NA	NA	NA	NA	NA	NA	NA	NA	NA	NA	NA	NA	NA	NA	NA	NA	NA	NA
1	RN	Humanities	Psalm 91 by Giacomo Meyerbeer	RN-044	female	male	NA	NA	NA	NA	NA	NA	NA	NA	NA	NA	NA	NA	NA	NA	NA	NA	NA	NA	NA	NA	NA	NA	NA	NA	NA	NA	NA	NA	NA	NA	NA	NA	NA	NA	NA	NA	NA	NA	NA	NA	NA	NA	NA
1	RN	Humanities	Psalm 91 by Giacomo Meyerbeer	RN-044	female	male	NA	NA	NA	NA	NA	NA	NA	NA	NA	NA	NA	NA	NA	NA	NA	NA	NA	NA	NA	NA	NA	NA	NA	NA	NA	NA	NA	NA	NA	NA	NA	NA	NA	NA	NA	NA	NA	NA	NA	NA	NA	NA	NA
1	RN	Humanities	Psalm 150 by George Rochberg	RN-044	female	male	NA	NA	NA	NA	NA	NA	NA	NA	NA	NA	NA	NA	NA	NA	NA	NA	NA	NA	NA	NA	NA	NA	NA	NA	NA	NA	NA	NA	NA	NA	NA	NA	NA	NA	NA	NA	NA	NA	NA	NA	NA	NA	NA
1	RN	Humanities	Psalm 150 by George Rochberg	RN-044	female	male	NA	NA	NA	NA	NA	NA	NA	NA	NA	NA	NA	NA	NA	NA	NA	NA	NA	NA	NA	NA	NA	NA	NA	NA	NA	NA	NA	NA	NA	NA	NA	NA	NA	NA	NA	NA	NA	NA	NA	NA	NA	NA	NA
1	RN	Humanities	Kaki Lambe by Senegalese, arr. Brian Tate	RN-044	female	male	NA	NA	NA	NA	NA	NA	NA	NA	NA	NA	NA	NA	NA	NA	NA	NA	NA	NA	NA	NA	NA	NA	NA	NA	NA	NA	NA	NA	NA	NA	NA	NA	NA	NA	NA	NA	NA	NA	NA	NA	NA	NA	NA
1	RN	Humanities	Kaki Lambe by Senegalese, arr. Brian Tate	RN-044	female	male	NA	NA	NA	NA	NA	NA	NA	NA	NA	NA	NA	NA	NA	NA	NA	NA	NA	NA	NA	NA	NA	NA	NA	NA	NA	NA	NA	NA	NA	NA	NA	NA	NA	NA	NA	NA	NA	NA	NA	NA	NA	NA	NA
1	RN	Humanities	Behold, My Servant by George Rochberg	RN-044	female	male	NA	NA	NA	NA	NA	NA	NA	NA	NA	NA	NA	NA	NA	NA	NA	NA	NA	NA	NA	NA	NA	NA	NA	NA	NA	NA	NA	NA	NA	NA	NA	NA	NA	NA	NA	NA	NA	NA	NA	NA	NA	NA	NA
1	RN	Humanities	Behold, My Servant by George Rochberg	RN-044	female	male	NA	NA	NA	NA	NA	NA	NA	NA	NA	NA	NA	NA	NA	NA	NA	NA	NA	NA	NA	NA	NA	NA	NA	NA	NA	NA	NA	NA	NA	NA	NA	NA	NA	NA	NA	NA	NA	NA	NA	NA	NA	NA	NA
1	RN	Humanities	Stanyek et al., _Forum on Transcription<94>	RN-087	male	male	NA	NA	NA	NA	NA	NA	NA	NA	NA	NA	NA	NA	NA	NA	NA	NA	NA	NA	NA	NA	NA	NA	NA	NA	NA	NA	NA	NA	NA	NA	NA	NA	NA	NA	NA	NA	NA	NA	NA	NA	NA	NA	NA
1	RN	Humanities	Agawu, _The Invention of <ab>African Rhythm<90><94> (Representing African Music, 55-70)	RN-087	male	male	NA	NA	NA	NA	NA	NA	NA	NA	NA	NA	NA	NA	NA	NA	NA	NA	NA	NA	NA	NA	NA	NA	NA	NA	NA	NA	NA	NA	NA	NA	NA	NA	NA	NA	NA	NA	NA	NA	NA	NA	NA	NA	NA
1	RN	Humanities	Danielsen, _Here, There, and Everywhere<94>	RN-087	male	female	NA	NA	NA	NA	NA	NA	NA	NA	NA	NA	NA	NA	NA	NA	NA	NA	NA	NA	NA	NA	NA	NA	NA	NA	NA	NA	NA	NA	NA	NA	NA	NA	NA	NA	NA	NA	NA	NA	NA	NA	NA	NA	NA
1	RN	Humanities	Lutz, _Nicole Mitchell Heads West<94>	RN-087	male	NA	NA	NA	NA	NA	NA	NA	NA	NA	NA	NA	NA	NA	NA	NA	NA	NA	NA	NA	NA	NA	NA	NA	NA	NA	NA	NA	NA	NA	NA	NA	NA	NA	NA	NA	NA	NA	NA	NA	NA	NA	NA	NA	NA
1	RN	Humanities	Tour_, _D<90>Angelo is Holding Your Hand<94>	RN-087	male	male	NA	NA	NA	NA	NA	NA	NA	NA	NA	NA	NA	NA	NA	NA	NA	NA	NA	NA	NA	NA	NA	NA	NA	NA	NA	NA	NA	NA	NA	NA	NA	NA	NA	NA	NA	NA	NA	NA	NA	NA	NA	NA	NA
1	RN	Humanities	Lock, _<ab>What I Call a Sound<90><94>	RN-087	male	male	NA	NA	NA	NA	NA	NA	NA	NA	NA	NA	NA	NA	NA	NA	NA	NA	NA	NA	NA	NA	NA	NA	NA	NA	NA	NA	NA	NA	NA	NA	NA	NA	NA	NA	NA	NA	NA	NA	NA	NA	NA	NA	NA
1	RN	Humanities	Kubik, _Xylophone Playing in Southern Uganda<94> (Theory of African Music, 1:47-85)	RN-087	male	male	NA	NA	NA	NA	NA	NA	NA	NA	NA	NA	NA	NA	NA	NA	NA	NA	NA	NA	NA	NA	NA	NA	NA	NA	NA	NA	NA	NA	NA	NA	NA	NA	NA	NA	NA	NA	NA	NA	NA	NA	NA	NA	NA
1	RN	Humanities	Cooper and Sapiro, _Ethnomusicology in the Laboratory<94>	RN-087	male	male	NA	NA	NA	NA	NA	NA	NA	NA	NA	NA	NA	NA	NA	NA	NA	NA	NA	NA	NA	NA	NA	NA	NA	NA	NA	NA	NA	NA	NA	NA	NA	NA	NA	NA	NA	NA	NA	NA	NA	NA	NA	NA	NA
1	RN	Humanities	Legg, _A Taxonomy of Musical Gesture in African American Gospel Music<94>	RN-087	male	male	NA	NA	NA	NA	NA	NA	NA	NA	NA	NA	NA	NA	NA	NA	NA	NA	NA	NA	NA	NA	NA	NA	NA	NA	NA	NA	NA	NA	NA	NA	NA	NA	NA	NA	NA	NA	NA	NA	NA	NA	NA	NA	NA
1	RN	Humanities	Nicole Mitchell, Mandorla Awakening II: Emerging Worlds	RN-087	male	female	NA	NA	NA	NA	NA	NA	NA	NA	NA	NA	NA	NA	NA	NA	NA	NA	NA	NA	NA	NA	NA	NA	NA	NA	NA	NA	NA	NA	NA	NA	NA	NA	NA	NA	NA	NA	NA	NA	NA	NA	NA	NA	NA
1	RN	Humanities	Mitchell, liner notes for Mandorla Awakening II: Emerging Worlds	RN-087	male	female	NA	NA	NA	NA	NA	NA	NA	NA	NA	NA	NA	NA	NA	NA	NA	NA	NA	NA	NA	NA	NA	NA	NA	NA	NA	NA	NA	NA	NA	NA	NA	NA	NA	NA	NA	NA	NA	NA	NA	NA	NA	NA	NA
1	RN	Humanities	John Kunaka and Cosmas Magaya Kanengoni, _Nhimutimu<94>	RN-087	male	male	NA	male	NA	NA	NA	NA	NA	NA	NA	NA	NA	NA	NA	NA	NA	NA	NA	NA	NA	NA	NA	NA	NA	NA	NA	NA	NA	NA	NA	NA	NA	NA	NA	NA	NA	NA	NA	NA	NA	NA	NA	NA	NA
1	RN	Humanities	Eddie Palmieri, _Un D<90>a Bonito<94>	RN-087	male	male	NA	NA	NA	NA	NA	NA	NA	NA	NA	NA	NA	NA	NA	NA	NA	NA	NA	NA	NA	NA	NA	NA	NA	NA	NA	NA	NA	NA	NA	NA	NA	NA	NA	NA	NA	NA	NA	NA	NA	NA	NA	NA	NA
1	RN	Humanities	Kernodle, _Work the Works<94>	RN-087	male	female	NA	NA	NA	NA	NA	NA	NA	NA	NA	NA	NA	NA	NA	NA	NA	NA	NA	NA	NA	NA	NA	NA	NA	NA	NA	NA	NA	NA	NA	NA	NA	NA	NA	NA	NA	NA	NA	NA	NA	NA	NA	NA	NA
1	RN	Humanities	Winkler, _Writing Ghost Notes<94>	RN-087	male	male	NA	NA	female	male	NA	NA	NA	NA	NA	NA	NA	NA	NA	NA	NA	NA	NA	NA	NA	NA	NA	NA	NA	NA	NA	NA	NA	NA	NA	NA	NA	NA	NA	NA	NA	NA	NA	NA	NA	NA	NA	NA	NA
1	RN	Humanities	Abraham and Hornbostel, _Suggested Methods for the Transcription of Exotic Music<94>	RN-087	male	male	NA	male	NA	NA	NA	NA	NA	NA	NA	NA	NA	NA	NA	NA	NA	NA	NA	NA	NA	NA	NA	NA	NA	NA	NA	NA	NA	NA	NA	NA	NA	NA	NA	NA	NA	NA	NA	NA	NA	NA	NA	NA	NA
1	RN	Humanities	Karen Clark-Sheard, _Jesus is a Love Song<94>	RN-087	male	female	NA	NA	NA	NA	NA	NA	NA	NA	NA	NA	NA	NA	NA	NA	NA	NA	NA	NA	NA	NA	NA	NA	NA	NA	NA	NA	NA	NA	NA	NA	NA	NA	NA	NA	NA	NA	NA	NA	NA	NA	NA	NA	NA
1	RN	Humanities	Ellingson, _Transcription<94>	RN-087	male	male	NA	NA	NA	NA	NA	NA	NA	NA	NA	NA	NA	NA	NA	NA	NA	NA	NA	NA	NA	NA	NA	NA	NA	NA	NA	NA	NA	NA	NA	NA	NA	NA	NA	NA	NA	NA	NA	NA	NA	NA	NA	NA	NA
1	RN	Humanities	Lewis, liner notes for At Umbria Jazz 2009	RN-087	male	male	NA	NA	NA	NA	NA	NA	NA	NA	NA	NA	NA	NA	NA	NA	NA	NA	NA	NA	NA	NA	NA	NA	NA	NA	NA	NA	NA	NA	NA	NA	NA	NA	NA	NA	NA	NA	NA	NA	NA	NA	NA	NA	NA
1	RN	Humanities	Chor, _Microtiming and Rhythmic Structure in Clave-Based Music<94>	RN-087	male	male	NA	NA	NA	NA	NA	NA	NA	NA	NA	NA	NA	NA	NA	NA	NA	NA	NA	NA	NA	NA	NA	NA	NA	NA	NA	NA	NA	NA	NA	NA	NA	NA	NA	NA	NA	NA	NA	NA	NA	NA	NA	NA	NA
1	RN	Humanities	Berliner, _African Mbira and the Music of the Shona<94> and _The Nature of Mbira Music<94> (The Soul of Mbira, 8-27 and 52-111)	RN-087	male	male	NA	NA	NA	NA	NA	NA	NA	NA	NA	NA	NA	NA	NA	NA	NA	NA	NA	NA	NA	NA	NA	NA	NA	NA	NA	NA	NA	NA	NA	NA	NA	NA	NA	NA	NA	NA	NA	NA	NA	NA	NA	NA	NA
1	RN	Humanities	Young, _Rev. Dr. David Hall<94> (Woke Me Up This Morning, 221-232)	RN-087	male	male	NA	NA	NA	NA	NA	NA	NA	NA	NA	NA	NA	NA	NA	NA	NA	NA	NA	NA	NA	NA	NA	NA	NA	NA	NA	NA	NA	NA	NA	NA	NA	NA	NA	NA	NA	NA	NA	NA	NA	NA	NA	NA	NA
1	RN	Humanities	Cohen, _AACM Works Great Black Music Ensemble<94>	RN-087	male	NA	NA	NA	NA	NA	NA	NA	NA	NA	NA	NA	NA	NA	NA	NA	NA	NA	NA	NA	NA	NA	NA	NA	NA	NA	NA	NA	NA	NA	NA	NA	NA	NA	NA	NA	NA	NA	NA	NA	NA	NA	NA	NA	NA
1	RN	Humanities	Nettl, _I Can<90>t Say a Thing until I<90>ve Seen the Score<94>	RN-087	male	male	NA	NA	NA	NA	NA	NA	NA	NA	NA	NA	NA	NA	NA	NA	NA	NA	NA	NA	NA	NA	NA	NA	NA	NA	NA	NA	NA	NA	NA	NA	NA	NA	NA	NA	NA	NA	NA	NA	NA	NA	NA	NA	NA
1	RN	Humanities	Corbett, _Flutist Nicole Mitchell Uses Music to Map a Possible Paradise<94>	RN-087	male	male	NA	NA	NA	NA	NA	NA	NA	NA	NA	NA	NA	NA	NA	NA	NA	NA	NA	NA	NA	NA	NA	NA	NA	NA	NA	NA	NA	NA	NA	NA	NA	NA	NA	NA	NA	NA	NA	NA	NA	NA	NA	NA	NA
1	RN	Humanities	Micklem et al., _Xylophone Music of Uganda<94>	RN-087	male	male	NA	NA	NA	NA	NA	NA	NA	NA	NA	NA	NA	NA	NA	NA	NA	NA	NA	NA	NA	NA	NA	NA	NA	NA	NA	NA	NA	NA	NA	NA	NA	NA	NA	NA	NA	NA	NA	NA	NA	NA	NA	NA	NA
1	RN	Humanities	Smith, _(M1) American Music<94>	RN-087	male	male	NA	NA	NA	NA	NA	NA	NA	NA	NA	NA	NA	NA	NA	NA	NA	NA	NA	NA	NA	NA	NA	NA	NA	NA	NA	NA	NA	NA	NA	NA	NA	NA	NA	NA	NA	NA	NA	NA	NA	NA	NA	NA	NA
1	RN	Humanities	Anthony Braxton, _Composition 8H<94>	RN-087	male	male	NA	NA	NA	NA	NA	NA	NA	NA	NA	NA	NA	NA	NA	NA	NA	NA	NA	NA	NA	NA	NA	NA	NA	NA	NA	NA	NA	NA	NA	NA	NA	NA	NA	NA	NA	NA	NA	NA	NA	NA	NA	NA	NA
1	RN	Humanities	Balikowa Centurio, Peter Kabodha, and David Kasata, _Olumbie wamanyi<94>	RN-087	male	male	NA	male	male	NA	NA	NA	NA	NA	NA	NA	NA	NA	NA	NA	NA	NA	NA	NA	NA	NA	NA	NA	NA	NA	NA	NA	NA	NA	NA	NA	NA	NA	NA	NA	NA	NA	NA	NA	NA	NA	NA	NA	NA
1	RN	Humanities	List, _The Reliability of Transcription<94>	RN-087	male	male	NA	NA	NA	NA	NA	NA	NA	NA	NA	NA	NA	NA	NA	NA	NA	NA	NA	NA	NA	NA	NA	NA	NA	NA	NA	NA	NA	NA	NA	NA	NA	NA	NA	NA	NA	NA	NA	NA	NA	NA	NA	NA	NA
1	RN	Humanities	Koetting, _Analysis and Notation of West African Drum Ensemble Music<94>	RN-087	male	male	NA	NA	NA	NA	NA	NA	NA	NA	NA	NA	NA	NA	NA	NA	NA	NA	NA	NA	NA	NA	NA	NA	NA	NA	NA	NA	NA	NA	NA	NA	NA	NA	NA	NA	NA	NA	NA	NA	NA	NA	NA	NA	NA
1	RN	Humanities	Younge, _Agbadza Funeral Dance-Drumming Ceremony<94>	RN-087	male	male	NA	NA	NA	NA	NA	NA	NA	NA	NA	NA	NA	NA	NA	NA	NA	NA	NA	NA	NA	NA	NA	NA	NA	NA	NA	NA	NA	NA	NA	NA	NA	NA	NA	NA	NA	NA	NA	NA	NA	NA	NA	NA	NA
1	RN	Humanities	D<90>Angelo, _Untitled (How Does It Feel)<94>	RN-087	male	male	NA	NA	NA	NA	NA	NA	NA	NA	NA	NA	NA	NA	NA	NA	NA	NA	NA	NA	NA	NA	NA	NA	NA	NA	NA	NA	NA	NA	NA	NA	NA	NA	NA	NA	NA	NA	NA	NA	NA	NA	NA	NA	NA
1	RN	Humanities	Iyer, _Embodied Mind, Situated Cognition, and Expressive Microtiming in African-American Music<94>	RN-087	male	male	NA	NA	NA	NA	NA	NA	NA	NA	NA	NA	NA	NA	NA	NA	NA	NA	NA	NA	NA	NA	NA	NA	NA	NA	NA	NA	NA	NA	NA	NA	NA	NA	NA	NA	NA	NA	NA	NA	NA	NA	NA	NA	NA
1	RN	Humanities	Wilson, _The Heterogeneous Sound Ideal in African-American Music<94>	RN-087	male	male	NA	NA	NA	NA	NA	NA	NA	NA	NA	NA	NA	NA	NA	NA	NA	NA	NA	NA	NA	NA	NA	NA	NA	NA	NA	NA	NA	NA	NA	NA	NA	NA	NA	NA	NA	NA	NA	NA	NA	NA	NA	NA	NA
1	RN	Humanities	Waterman, _<ab>I Dreamed of Other Worlds<90><94>	RN-087	male	female	NA	NA	NA	NA	NA	NA	NA	NA	NA	NA	NA	NA	NA	NA	NA	NA	NA	NA	NA	NA	NA	NA	NA	NA	NA	NA	NA	NA	NA	NA	NA	NA	NA	NA	NA	NA	NA	NA	NA	NA	NA	NA	NA
1	RN	Humanities	Jairazbhoy, _The <ab>Objective<90> and Subjective View in Music Transcription<94>	RN-087	male	male	NA	NA	NA	NA	NA	NA	NA	NA	NA	NA	NA	NA	NA	NA	NA	NA	NA	NA	NA	NA	NA	NA	NA	NA	NA	NA	NA	NA	NA	NA	NA	NA	NA	NA	NA	NA	NA	NA	NA	NA	NA	NA	NA
1	RN	Humanities	Lewis, _First Fruits<94> (A Power Stronger Than Itself, 115-162)	RN-087	male	male	NA	NA	NA	NA	NA	NA	NA	NA	NA	NA	NA	NA	NA	NA	NA	NA	NA	NA	NA	NA	NA	NA	NA	NA	NA	NA	NA	NA	NA	NA	NA	NA	NA	NA	NA	NA	NA	NA	NA	NA	NA	NA	NA
1	RN	Humanities	Malachi Favors Maghostut, _The Procession<94>	RN-087	male	male	NA	NA	NA	NA	NA	NA	NA	NA	NA	NA	NA	NA	NA	NA	NA	NA	NA	NA	NA	NA	NA	NA	NA	NA	NA	NA	NA	NA	NA	NA	NA	NA	NA	NA	NA	NA	NA	NA	NA	NA	NA	NA	NA
1	RN	Humanities	Washburne, _Play It Con Filin!<94>	RN-087	male	male	NA	NA	NA	NA	NA	NA	NA	NA	NA	NA	NA	NA	NA	NA	NA	NA	NA	NA	NA	NA	NA	NA	NA	NA	NA	NA	NA	NA	NA	NA	NA	NA	NA	NA	NA	NA	NA	NA	NA	NA	NA	NA	NA
1	RN	Humanities	Ramsey, _Daddy<90>s Second Line<94> (Race Music, 1-16)	RN-087	male	male	NA	NA	NA	NA	NA	NA	NA	NA	NA	NA	NA	NA	NA	NA	NA	NA	NA	NA	NA	NA	NA	NA	NA	NA	NA	NA	NA	NA	NA	NA	NA	NA	NA	NA	NA	NA	NA	NA	NA	NA	NA	NA	NA
1	RN	Humanities	G. E. Patterson, _The Saint<90>s Remedy in Times of Trouble<94>	RN-087	male	male	NA	NA	NA	NA	NA	NA	NA	NA	NA	NA	NA	NA	NA	NA	NA	NA	NA	NA	NA	NA	NA	NA	NA	NA	NA	NA	NA	NA	NA	NA	NA	NA	NA	NA	NA	NA	NA	NA	NA	NA	NA	NA	NA
1	RN	Humanities	Manuel, _Improvisation in Latin Dance Music<94>	RN-087	male	male	NA	NA	NA	NA	NA	NA	NA	NA	NA	NA	NA	NA	NA	NA	NA	NA	NA	NA	NA	NA	NA	NA	NA	NA	NA	NA	NA	NA	NA	NA	NA	NA	NA	NA	NA	NA	NA	NA	NA	NA	NA	NA	NA
1	RN	Humanities	Serwadda and Pantaleoni, _A Possible Notation for African Dance Drumming<94>	RN-087	male	male	NA	male	NA	NA	NA	NA	NA	NA	NA	NA	NA	NA	NA	NA	NA	NA	NA	NA	NA	NA	NA	NA	NA	NA	NA	NA	NA	NA	NA	NA	NA	NA	NA	NA	NA	NA	NA	NA	NA	NA	NA	NA	NA
1	RN	Humanities	Tracey, _The Matepe Mbira Music of Rhodesia<94>	RN-087	male	male	NA	NA	NA	NA	NA	NA	NA	NA	NA	NA	NA	NA	NA	NA	NA	NA	NA	NA	NA	NA	NA	NA	NA	NA	NA	NA	NA	NA	NA	NA	NA	NA	NA	NA	NA	NA	NA	NA	NA	NA	NA	NA	NA
1	RN	Humanities	Boyer, _Contemporary Gospel Music<94>	RN-087	male	male	NA	NA	NA	NA	NA	NA	NA	NA	NA	NA	NA	NA	NA	NA	NA	NA	NA	NA	NA	NA	NA	NA	NA	NA	NA	NA	NA	NA	NA	NA	NA	NA	NA	NA	NA	NA	NA	NA	NA	NA	NA	NA	NA
1	RN	Humanities	Bjerke, _Timbral Relationships and Microrhythmic Tension<94>	RN-087	male	male	NA	NA	NA	NA	NA	NA	NA	NA	NA	NA	NA	NA	NA	NA	NA	NA	NA	NA	NA	NA	NA	NA	NA	NA	NA	NA	NA	NA	NA	NA	NA	NA	NA	NA	NA	NA	NA	NA	NA	NA	NA	NA	NA
1	RN	Humanities	Hood, _Transcription and Notation<94> (The Ethnomusicologist, 50-122)	RN-087	male	male	NA	NA	NA	NA	NA	NA	NA	NA	NA	NA	NA	NA	NA	NA	NA	NA	NA	NA	NA	NA	NA	NA	NA	NA	NA	NA	NA	NA	NA	NA	NA	NA	NA	NA	NA	NA	NA	NA	NA	NA	NA	NA	NA
1	RN	Humanities	Pressing, _Rhythmic Design in the Support Drums of Agbadza<94>	RN-087	male	male	NA	NA	NA	NA	NA	NA	NA	NA	NA	NA	NA	NA	NA	NA	NA	NA	NA	NA	NA	NA	NA	NA	NA	NA	NA	NA	NA	NA	NA	NA	NA	NA	NA	NA	NA	NA	NA	NA	NA	NA	NA	NA	NA
1	RN	Humanities	Seeger, _Prescriptive and Descriptive Music-Writing<94>	RN-087	male	male	NA	NA	NA	NA	NA	NA	NA	NA	NA	NA	NA	NA	NA	NA	NA	NA	NA	NA	NA	NA	NA	NA	NA	NA	NA	NA	NA	NA	NA	NA	NA	NA	NA	NA	NA	NA	NA	NA	NA	NA	NA	NA	NA
1	RN	Humanities	Kubik, _Composition Techniques in Kiganda Xylophone Music<94>	RN-087	male	male	NA	NA	NA	NA	NA	NA	NA	NA	NA	NA	NA	NA	NA	NA	NA	NA	NA	NA	NA	NA	NA	NA	NA	NA	NA	NA	NA	NA	NA	NA	NA	NA	NA	NA	NA	NA	NA	NA	NA	NA	NA	NA	NA
1	RN	Humanities	Reid, _Transcription in a New Mode<94>	RN-087	male	male	NA	NA	NA	NA	NA	NA	NA	NA	NA	NA	NA	NA	NA	NA	NA	NA	NA	NA	NA	NA	NA	NA	NA	NA	NA	NA	NA	NA	NA	NA	NA	NA	NA	NA	NA	NA	NA	NA	NA	NA	NA	NA	NA
1	RN	Humanities	Braxton, excerpts from Composition Notes (1:v-x, 1:xi-xviii, 1:118-169)	RN-087	male	male	NA	NA	NA	NA	NA	NA	NA	NA	NA	NA	NA	NA	NA	NA	NA	NA	NA	NA	NA	NA	NA	NA	NA	NA	NA	NA	NA	NA	NA	NA	NA	NA	NA	NA	NA	NA	NA	NA	NA	NA	NA	NA	NA
1	RN	Humanities	Keil, _Motion and Feeling through Music<94>	RN-087	male	male	NA	NA	NA	NA	NA	NA	NA	NA	NA	NA	NA	NA	NA	NA	NA	NA	NA	NA	NA	NA	NA	NA	NA	NA	NA	NA	NA	NA	NA	NA	NA	NA	NA	NA	NA	NA	NA	NA	NA	NA	NA	NA	NA
1	RD	Humanities	Critical Response by Liz Lerman	RD-049	male	female	NA	NA	NA	NA	NA	NA	NA	NA	NA	NA	NA	NA	NA	NA	NA	NA	NA	NA	NA	NA	NA	NA	NA	NA	NA	NA	NA	NA	NA	NA	NA	NA	NA	NA	NA	NA	NA	NA	NA	NA	NA	NA	NA
1	RD	Humanities	Choreographing Empathy by Susan Leigh Foster	RD-049	male	female	NA	NA	NA	NA	NA	NA	NA	NA	NA	NA	NA	NA	NA	NA	NA	NA	NA	NA	NA	NA	NA	NA	NA	NA	NA	NA	NA	NA	NA	NA	NA	NA	NA	NA	NA	NA	NA	NA	NA	NA	NA	NA	NA
1	RD	Humanities	The Art of Making Dances by Doris Humphrey	RD-049	male	female	NA	NA	NA	NA	NA	NA	NA	NA	NA	NA	NA	NA	NA	NA	NA	NA	NA	NA	NA	NA	NA	NA	NA	NA	NA	NA	NA	NA	NA	NA	NA	NA	NA	NA	NA	NA	NA	NA	NA	NA	NA	NA	NA
1	RD	Humanities	Composing While Dancing: An Improviser<90>s Companion by Melinda Buckwalter	RD-049	male	female	NA	NA	NA	NA	NA	NA	NA	NA	NA	NA	NA	NA	NA	NA	NA	NA	NA	NA	NA	NA	NA	NA	NA	NA	NA	NA	NA	NA	NA	NA	NA	NA	NA	NA	NA	NA	NA	NA	NA	NA	NA	NA	NA
1	RD	Humanities	The Body Eclectic: Evolving Practices in Dance Training edited by Melanie Bales and Rebecca Nettle-Fiol	RD-049	male	NA	NA	NA	NA	NA	NA	NA	NA	NA	NA	NA	NA	NA	NA	NA	NA	NA	NA	NA	NA	NA	NA	NA	NA	NA	NA	NA	NA	NA	NA	NA	NA	NA	NA	NA	NA	NA	NA	NA	NA	NA	NA	NA	NA
1	RD	Humanities	Hiking the Horizontal: Field Notes from a Choreographer by Liz Lerman	RD-049	male	female	NA	NA	NA	NA	NA	NA	NA	NA	NA	NA	NA	NA	NA	NA	NA	NA	NA	NA	NA	NA	NA	NA	NA	NA	NA	NA	NA	NA	NA	NA	NA	NA	NA	NA	NA	NA	NA	NA	NA	NA	NA	NA	NA
1	RD	Humanities	The Intimate Act of Choreography by Lynn Blom, L. Tarin Chaplin	RD-049	male	female	NA	female	NA	NA	NA	NA	NA	NA	NA	NA	NA	NA	NA	NA	NA	NA	NA	NA	NA	NA	NA	NA	NA	NA	NA	NA	NA	NA	NA	NA	NA	NA	NA	NA	NA	NA	NA	NA	NA	NA	NA	NA	NA
1	RU	Humanities	_Deceiving the Third World: The Myth of Catching-Up Development<94> Maria Mies	RU-076	male	female	NA	NA	NA	NA	NA	NA	NA	NA	NA	NA	NA	NA	NA	NA	NA	NA	NA	NA	NA	NA	NA	NA	NA	NA	NA	NA	NA	NA	NA	NA	NA	NA	NA	NA	NA	NA	NA	NA	NA	NA	NA	NA	NA
1	RU	Humanities	_Deceiving the Third World: The Myth of Catching-Up Development<94> Maria Mies	RU-076	male	female	NA	NA	NA	NA	NA	NA	NA	NA	NA	NA	NA	NA	NA	NA	NA	NA	NA	NA	NA	NA	NA	NA	NA	NA	NA	NA	NA	NA	NA	NA	NA	NA	NA	NA	NA	NA	NA	NA	NA	NA	NA	NA	NA
1	RU	Humanities	"Self Realization<94> Arne Naess, The Environmental Ethics & Policy Book. Edited by Donald VanDeVeer and Christine Pierce. 3rd edition.	RU-076	male	male	NA	NA	NA	NA	NA	NA	NA	NA	NA	NA	NA	NA	NA	NA	NA	NA	NA	NA	NA	NA	NA	NA	NA	NA	NA	NA	NA	NA	NA	NA	NA	NA	NA	NA	NA	NA	NA	NA	NA	NA	NA	NA	NA
1	RU	Humanities	"Self Realization<94> Arne Naess, The Environmental Ethics & Policy Book. Edited by Donald VanDeVeer and Christine Pierce. 3rd edition.	RU-076	male	male	NA	NA	NA	NA	NA	NA	NA	NA	NA	NA	NA	NA	NA	NA	NA	NA	NA	NA	NA	NA	NA	NA	NA	NA	NA	NA	NA	NA	NA	NA	NA	NA	NA	NA	NA	NA	NA	NA	NA	NA	NA	NA	NA
1	RU	Humanities	_Thinking Like a Mountain,<94> Aldo Leopold	RU-076	male	male	NA	NA	NA	NA	NA	NA	NA	NA	NA	NA	NA	NA	NA	NA	NA	NA	NA	NA	NA	NA	NA	NA	NA	NA	NA	NA	NA	NA	NA	NA	NA	NA	NA	NA	NA	NA	NA	NA	NA	NA	NA	NA	NA
1	RU	Humanities	_Thinking Like a Mountain,<94> Aldo Leopold	RU-076	male	male	NA	NA	NA	NA	NA	NA	NA	NA	NA	NA	NA	NA	NA	NA	NA	NA	NA	NA	NA	NA	NA	NA	NA	NA	NA	NA	NA	NA	NA	NA	NA	NA	NA	NA	NA	NA	NA	NA	NA	NA	NA	NA	NA
1	RU	Humanities	"Sustainable Development: Economic Myths and Ecological Realities<94> William Rees	RU-076	male	male	NA	NA	NA	NA	NA	NA	NA	NA	NA	NA	NA	NA	NA	NA	NA	NA	NA	NA	NA	NA	NA	NA	NA	NA	NA	NA	NA	NA	NA	NA	NA	NA	NA	NA	NA	NA	NA	NA	NA	NA	NA	NA	NA
1	RU	Humanities	"Sustainable Development: Economic Myths and Ecological Realities<94> William Rees	RU-076	male	male	NA	NA	NA	NA	NA	NA	NA	NA	NA	NA	NA	NA	NA	NA	NA	NA	NA	NA	NA	NA	NA	NA	NA	NA	NA	NA	NA	NA	NA	NA	NA	NA	NA	NA	NA	NA	NA	NA	NA	NA	NA	NA	NA
1	RU	Humanities	_Brute-Force Genetic Engineering,<94> Stephen Palumbi, The Environmental Ethics & Policy Book. Edited by Donald VanDeVeer and Christine Pierce. 3rd edition.	RU-076	male	male	NA	NA	NA	NA	NA	NA	NA	NA	NA	NA	NA	NA	NA	NA	NA	NA	NA	NA	NA	NA	NA	NA	NA	NA	NA	NA	NA	NA	NA	NA	NA	NA	NA	NA	NA	NA	NA	NA	NA	NA	NA	NA	NA
1	RU	Humanities	_Brute-Force Genetic Engineering,<94> Stephen Palumbi, The Environmental Ethics & Policy Book. Edited by Donald VanDeVeer and Christine Pierce. 3rd edition.	RU-076	male	male	NA	NA	NA	NA	NA	NA	NA	NA	NA	NA	NA	NA	NA	NA	NA	NA	NA	NA	NA	NA	NA	NA	NA	NA	NA	NA	NA	NA	NA	NA	NA	NA	NA	NA	NA	NA	NA	NA	NA	NA	NA	NA	NA
1	RU	Humanities	_Deep Ecology<94> Bill Devall and George Sessions, The Environmental Ethics & Policy Book. Edited by Donald VanDeVeer and Christine Pierce. 3rd edition.	RU-076	male	male	NA	male	NA	NA	NA	NA	NA	NA	NA	NA	NA	NA	NA	NA	NA	NA	NA	NA	NA	NA	NA	NA	NA	NA	NA	NA	NA	NA	NA	NA	NA	NA	NA	NA	NA	NA	NA	NA	NA	NA	NA	NA	NA
1	RU	Humanities	_Deep Ecology<94> Bill Devall and George Sessions, The Environmental Ethics & Policy Book. Edited by Donald VanDeVeer and Christine Pierce. 3rd edition.	RU-076	male	male	NA	male	NA	NA	NA	NA	NA	NA	NA	NA	NA	NA	NA	NA	NA	NA	NA	NA	NA	NA	NA	NA	NA	NA	NA	NA	NA	NA	NA	NA	NA	NA	NA	NA	NA	NA	NA	NA	NA	NA	NA	NA	NA
1	RU	Humanities	"Renegotiating the Contract<94> Barry Lopez	RU-076	male	male	NA	NA	NA	NA	NA	NA	NA	NA	NA	NA	NA	NA	NA	NA	NA	NA	NA	NA	NA	NA	NA	NA	NA	NA	NA	NA	NA	NA	NA	NA	NA	NA	NA	NA	NA	NA	NA	NA	NA	NA	NA	NA	NA
1	RU	Humanities	"Renegotiating the Contract<94> Barry Lopez	RU-076	male	male	NA	NA	NA	NA	NA	NA	NA	NA	NA	NA	NA	NA	NA	NA	NA	NA	NA	NA	NA	NA	NA	NA	NA	NA	NA	NA	NA	NA	NA	NA	NA	NA	NA	NA	NA	NA	NA	NA	NA	NA	NA	NA	NA
1	RU	Humanities	_Sustainability: An Economist<90>s Perspective.<94> Robert Solow, The Environmental Ethics & Policy Book. Edited by Donald VanDeVeer and Christine Pierce. 3rd edition.	RU-076	male	male	NA	NA	NA	NA	NA	NA	NA	NA	NA	NA	NA	NA	NA	NA	NA	NA	NA	NA	NA	NA	NA	NA	NA	NA	NA	NA	NA	NA	NA	NA	NA	NA	NA	NA	NA	NA	NA	NA	NA	NA	NA	NA	NA
1	RU	Humanities	_Sustainability: An Economist<90>s Perspective.<94> Robert Solow, The Environmental Ethics & Policy Book. Edited by Donald VanDeVeer and Christine Pierce. 3rd edition.	RU-076	male	male	NA	NA	NA	NA	NA	NA	NA	NA	NA	NA	NA	NA	NA	NA	NA	NA	NA	NA	NA	NA	NA	NA	NA	NA	NA	NA	NA	NA	NA	NA	NA	NA	NA	NA	NA	NA	NA	NA	NA	NA	NA	NA	NA
1	RU	Humanities	_The Trouble with Wilderness<94> William Cronon	RU-076	male	male	NA	NA	NA	NA	NA	NA	NA	NA	NA	NA	NA	NA	NA	NA	NA	NA	NA	NA	NA	NA	NA	NA	NA	NA	NA	NA	NA	NA	NA	NA	NA	NA	NA	NA	NA	NA	NA	NA	NA	NA	NA	NA	NA
1	RU	Humanities	_The Trouble with Wilderness<94> William Cronon	RU-076	male	male	NA	NA	NA	NA	NA	NA	NA	NA	NA	NA	NA	NA	NA	NA	NA	NA	NA	NA	NA	NA	NA	NA	NA	NA	NA	NA	NA	NA	NA	NA	NA	NA	NA	NA	NA	NA	NA	NA	NA	NA	NA	NA	NA
1	RU	Humanities	A Quiet Place of Violence. Hunting and Ethics<94> Allen Jones	RU-076	male	male	NA	NA	NA	NA	NA	NA	NA	NA	NA	NA	NA	NA	NA	NA	NA	NA	NA	NA	NA	NA	NA	NA	NA	NA	NA	NA	NA	NA	NA	NA	NA	NA	NA	NA	NA	NA	NA	NA	NA	NA	NA	NA	NA
1	RU	Humanities	A Quiet Place of Violence. Hunting and Ethics<94> Allen Jones	RU-076	male	male	NA	NA	NA	NA	NA	NA	NA	NA	NA	NA	NA	NA	NA	NA	NA	NA	NA	NA	NA	NA	NA	NA	NA	NA	NA	NA	NA	NA	NA	NA	NA	NA	NA	NA	NA	NA	NA	NA	NA	NA	NA	NA	NA
1	RU	Humanities	_The Power and Promise of Ecofeminism<94> Karen J. Warren, The Environmental Ethics & Policy Book. Edited by Donald VanDeVeer and Christine Pierce. 3rd edition.	RU-076	male	female	NA	NA	NA	NA	NA	NA	NA	NA	NA	NA	NA	NA	NA	NA	NA	NA	NA	NA	NA	NA	NA	NA	NA	NA	NA	NA	NA	NA	NA	NA	NA	NA	NA	NA	NA	NA	NA	NA	NA	NA	NA	NA	NA
1	RU	Humanities	_The Power and Promise of Ecofeminism<94> Karen J. Warren, The Environmental Ethics & Policy Book. Edited by Donald VanDeVeer and Christine Pierce. 3rd edition.	RU-076	male	female	NA	NA	NA	NA	NA	NA	NA	NA	NA	NA	NA	NA	NA	NA	NA	NA	NA	NA	NA	NA	NA	NA	NA	NA	NA	NA	NA	NA	NA	NA	NA	NA	NA	NA	NA	NA	NA	NA	NA	NA	NA	NA	NA
1	RU	Humanities	Nature as a Measure for a Sustainable Agriculture<94> Wes Jackson, The Environmental Ethics & Policy Book. Edited by Donald VanDeVeer and Christine Pierce. 3rd edition.	RU-076	male	male	NA	NA	NA	NA	NA	NA	NA	NA	NA	NA	NA	NA	NA	NA	NA	NA	NA	NA	NA	NA	NA	NA	NA	NA	NA	NA	NA	NA	NA	NA	NA	NA	NA	NA	NA	NA	NA	NA	NA	NA	NA	NA	NA
1	RU	Humanities	Nature as a Measure for a Sustainable Agriculture<94> Wes Jackson, The Environmental Ethics & Policy Book. Edited by Donald VanDeVeer and Christine Pierce. 3rd edition.	RU-076	male	male	NA	NA	NA	NA	NA	NA	NA	NA	NA	NA	NA	NA	NA	NA	NA	NA	NA	NA	NA	NA	NA	NA	NA	NA	NA	NA	NA	NA	NA	NA	NA	NA	NA	NA	NA	NA	NA	NA	NA	NA	NA	NA	NA
1	RU	Humanities	_Against the Moral Considerability of Ecosystems<94> Harley Cahen, Environmental Ethics, 10(3), 195-216	RU-076	male	male	NA	NA	NA	NA	NA	NA	NA	NA	NA	NA	NA	NA	NA	NA	NA	NA	NA	NA	NA	NA	NA	NA	NA	NA	NA	NA	NA	NA	NA	NA	NA	NA	NA	NA	NA	NA	NA	NA	NA	NA	NA	NA	NA
1	RU	Humanities	_Against the Moral Considerability of Ecosystems<94> Harley Cahen, Environmental Ethics, 10(3), 195-216	RU-076	male	male	NA	NA	NA	NA	NA	NA	NA	NA	NA	NA	NA	NA	NA	NA	NA	NA	NA	NA	NA	NA	NA	NA	NA	NA	NA	NA	NA	NA	NA	NA	NA	NA	NA	NA	NA	NA	NA	NA	NA	NA	NA	NA	NA
1	RU	Humanities	_The Historical Roots of Our Ecologic Crisis<94> Lynn White, Jr.	RU-076	male	male	NA	NA	NA	NA	NA	NA	NA	NA	NA	NA	NA	NA	NA	NA	NA	NA	NA	NA	NA	NA	NA	NA	NA	NA	NA	NA	NA	NA	NA	NA	NA	NA	NA	NA	NA	NA	NA	NA	NA	NA	NA	NA	NA
1	RU	Humanities	_The Historical Roots of Our Ecologic Crisis<94> Lynn White, Jr.	RU-076	male	male	NA	NA	NA	NA	NA	NA	NA	NA	NA	NA	NA	NA	NA	NA	NA	NA	NA	NA	NA	NA	NA	NA	NA	NA	NA	NA	NA	NA	NA	NA	NA	NA	NA	NA	NA	NA	NA	NA	NA	NA	NA	NA	NA
1	RU	Humanities	Anthropocentrism: _Genesis,<94> Xenophon, Aristotle, and Immanuel Kant	RU-076	male	male	NA	male	male	NA	NA	NA	NA	NA	NA	NA	NA	NA	NA	NA	NA	NA	NA	NA	NA	NA	NA	NA	NA	NA	NA	NA	NA	NA	NA	NA	NA	NA	NA	NA	NA	NA	NA	NA	NA	NA	NA	NA	NA
1	RU	Humanities	Anthropocentrism: _Genesis,<94> Xenophon, Aristotle, and Immanuel Kant	RU-076	male	male	NA	male	male	NA	NA	NA	NA	NA	NA	NA	NA	NA	NA	NA	NA	NA	NA	NA	NA	NA	NA	NA	NA	NA	NA	NA	NA	NA	NA	NA	NA	NA	NA	NA	NA	NA	NA	NA	NA	NA	NA	NA	NA
1	RU	Humanities	_Property Rights in Natural Resources<94> Kristin Shrader-Frechette, The Environmental Ethics & Policy Book. Edited by Donald VanDeVeer and Christine Pierce. 3rd edition.	RU-076	male	female	NA	NA	NA	NA	NA	NA	NA	NA	NA	NA	NA	NA	NA	NA	NA	NA	NA	NA	NA	NA	NA	NA	NA	NA	NA	NA	NA	NA	NA	NA	NA	NA	NA	NA	NA	NA	NA	NA	NA	NA	NA	NA	NA
1	RU	Humanities	_Property Rights in Natural Resources<94> Kristin Shrader-Frechette, The Environmental Ethics & Policy Book. Edited by Donald VanDeVeer and Christine Pierce. 3rd edition.	RU-076	male	female	NA	NA	NA	NA	NA	NA	NA	NA	NA	NA	NA	NA	NA	NA	NA	NA	NA	NA	NA	NA	NA	NA	NA	NA	NA	NA	NA	NA	NA	NA	NA	NA	NA	NA	NA	NA	NA	NA	NA	NA	NA	NA	NA
1	RU	Humanities	_A Critique of Regan<90>s Animal Rights Theory<94> Mary Anne Warren	RU-076	male	female	NA	NA	NA	NA	NA	NA	NA	NA	NA	NA	NA	NA	NA	NA	NA	NA	NA	NA	NA	NA	NA	NA	NA	NA	NA	NA	NA	NA	NA	NA	NA	NA	NA	NA	NA	NA	NA	NA	NA	NA	NA	NA	NA
1	RU	Humanities	_A Critique of Regan<90>s Animal Rights Theory<94> Mary Anne Warren	RU-076	male	female	NA	NA	NA	NA	NA	NA	NA	NA	NA	NA	NA	NA	NA	NA	NA	NA	NA	NA	NA	NA	NA	NA	NA	NA	NA	NA	NA	NA	NA	NA	NA	NA	NA	NA	NA	NA	NA	NA	NA	NA	NA	NA	NA
1	RU	Humanities	_The Tragedy of the Commons<94> Garrett Hardin, The Environmental Ethics & Policy Book. Edited by Donald VanDeVeer and Christine Pierce. 3rd edition.	RU-076	male	male	NA	NA	NA	NA	NA	NA	NA	NA	NA	NA	NA	NA	NA	NA	NA	NA	NA	NA	NA	NA	NA	NA	NA	NA	NA	NA	NA	NA	NA	NA	NA	NA	NA	NA	NA	NA	NA	NA	NA	NA	NA	NA	NA
1	RU	Humanities	_The Tragedy of the Commons<94> Garrett Hardin, The Environmental Ethics & Policy Book. Edited by Donald VanDeVeer and Christine Pierce. 3rd edition.	RU-076	male	male	NA	NA	NA	NA	NA	NA	NA	NA	NA	NA	NA	NA	NA	NA	NA	NA	NA	NA	NA	NA	NA	NA	NA	NA	NA	NA	NA	NA	NA	NA	NA	NA	NA	NA	NA	NA	NA	NA	NA	NA	NA	NA	NA
1	RU	Humanities	Reason in Dark Times. By Dale Jamieson.	RU-076	male	male	NA	NA	NA	NA	NA	NA	NA	NA	NA	NA	NA	NA	NA	NA	NA	NA	NA	NA	NA	NA	NA	NA	NA	NA	NA	NA	NA	NA	NA	NA	NA	NA	NA	NA	NA	NA	NA	NA	NA	NA	NA	NA	NA
1	RU	Humanities	Reason in Dark Times. By Dale Jamieson.	RU-076	male	male	NA	NA	NA	NA	NA	NA	NA	NA	NA	NA	NA	NA	NA	NA	NA	NA	NA	NA	NA	NA	NA	NA	NA	NA	NA	NA	NA	NA	NA	NA	NA	NA	NA	NA	NA	NA	NA	NA	NA	NA	NA	NA	NA
1	RU	Humanities	_Patenting Life<94> Claudia Mills, The Environmental Ethics & Policy Book. Edited by Donald VanDeVeer and Christine Pierce. 3rd edition.	RU-076	male	female	NA	NA	NA	NA	NA	NA	NA	NA	NA	NA	NA	NA	NA	NA	NA	NA	NA	NA	NA	NA	NA	NA	NA	NA	NA	NA	NA	NA	NA	NA	NA	NA	NA	NA	NA	NA	NA	NA	NA	NA	NA	NA	NA
1	RU	Humanities	_Patenting Life<94> Claudia Mills, The Environmental Ethics & Policy Book. Edited by Donald VanDeVeer and Christine Pierce. 3rd edition.	RU-076	male	female	NA	NA	NA	NA	NA	NA	NA	NA	NA	NA	NA	NA	NA	NA	NA	NA	NA	NA	NA	NA	NA	NA	NA	NA	NA	NA	NA	NA	NA	NA	NA	NA	NA	NA	NA	NA	NA	NA	NA	NA	NA	NA	NA
1	RU	Humanities	_Genes in the Food!<94> Richard Lewontin, The Environmental Ethics & Policy Book. Edited by Donald VanDeVeer and Christine Pierce. 3rd edition.	RU-076	male	male	NA	NA	NA	NA	NA	NA	NA	NA	NA	NA	NA	NA	NA	NA	NA	NA	NA	NA	NA	NA	NA	NA	NA	NA	NA	NA	NA	NA	NA	NA	NA	NA	NA	NA	NA	NA	NA	NA	NA	NA	NA	NA	NA
1	RU	Humanities	_Genes in the Food!<94> Richard Lewontin, The Environmental Ethics & Policy Book. Edited by Donald VanDeVeer and Christine Pierce. 3rd edition.	RU-076	male	male	NA	NA	NA	NA	NA	NA	NA	NA	NA	NA	NA	NA	NA	NA	NA	NA	NA	NA	NA	NA	NA	NA	NA	NA	NA	NA	NA	NA	NA	NA	NA	NA	NA	NA	NA	NA	NA	NA	NA	NA	NA	NA	NA
1	RU	Humanities	_Stewardship versus Exploitation<94> Robin Attfield, The Environmental Ethics & Policy Book. Edited by Donald VanDeVeer and Christine Pierce. 3rd edition.	RU-076	male	male	NA	NA	NA	NA	NA	NA	NA	NA	NA	NA	NA	NA	NA	NA	NA	NA	NA	NA	NA	NA	NA	NA	NA	NA	NA	NA	NA	NA	NA	NA	NA	NA	NA	NA	NA	NA	NA	NA	NA	NA	NA	NA	NA
1	RU	Humanities	_Stewardship versus Exploitation<94> Robin Attfield, The Environmental Ethics & Policy Book. Edited by Donald VanDeVeer and Christine Pierce. 3rd edition.	RU-076	male	male	NA	NA	NA	NA	NA	NA	NA	NA	NA	NA	NA	NA	NA	NA	NA	NA	NA	NA	NA	NA	NA	NA	NA	NA	NA	NA	NA	NA	NA	NA	NA	NA	NA	NA	NA	NA	NA	NA	NA	NA	NA	NA	NA
1	RU	Humanities	_A Near View of the High Sierras<94> John Muir	RU-076	male	male	NA	NA	NA	NA	NA	NA	NA	NA	NA	NA	NA	NA	NA	NA	NA	NA	NA	NA	NA	NA	NA	NA	NA	NA	NA	NA	NA	NA	NA	NA	NA	NA	NA	NA	NA	NA	NA	NA	NA	NA	NA	NA	NA
1	RU	Humanities	_A Near View of the High Sierras<94> John Muir	RU-076	male	male	NA	NA	NA	NA	NA	NA	NA	NA	NA	NA	NA	NA	NA	NA	NA	NA	NA	NA	NA	NA	NA	NA	NA	NA	NA	NA	NA	NA	NA	NA	NA	NA	NA	NA	NA	NA	NA	NA	NA	NA	NA	NA	NA
1	RU	Humanities	_Why Species Matter,<94> Holmes Rolston III, The Environmental Ethics & Policy Book. Edited by Donald VanDeVeer and Christine Pierce. 3rd edition.	RU-076	male	male	NA	NA	NA	NA	NA	NA	NA	NA	NA	NA	NA	NA	NA	NA	NA	NA	NA	NA	NA	NA	NA	NA	NA	NA	NA	NA	NA	NA	NA	NA	NA	NA	NA	NA	NA	NA	NA	NA	NA	NA	NA	NA	NA
1	RU	Humanities	_Why Species Matter,<94> Holmes Rolston III, The Environmental Ethics & Policy Book. Edited by Donald VanDeVeer and Christine Pierce. 3rd edition.	RU-076	male	male	NA	NA	NA	NA	NA	NA	NA	NA	NA	NA	NA	NA	NA	NA	NA	NA	NA	NA	NA	NA	NA	NA	NA	NA	NA	NA	NA	NA	NA	NA	NA	NA	NA	NA	NA	NA	NA	NA	NA	NA	NA	NA	NA
1	RU	Humanities	_How Feminist is Ecofeminism?<94> Victoria Davion, The Environmental Ethics & Policy Book. Edited by Donald VanDeVeer and Christine Pierce. 3rd edition.	RU-076	male	female	NA	NA	NA	NA	NA	NA	NA	NA	NA	NA	NA	NA	NA	NA	NA	NA	NA	NA	NA	NA	NA	NA	NA	NA	NA	NA	NA	NA	NA	NA	NA	NA	NA	NA	NA	NA	NA	NA	NA	NA	NA	NA	NA
1	RU	Humanities	_How Feminist is Ecofeminism?<94> Victoria Davion, The Environmental Ethics & Policy Book. Edited by Donald VanDeVeer and Christine Pierce. 3rd edition.	RU-076	male	female	NA	NA	NA	NA	NA	NA	NA	NA	NA	NA	NA	NA	NA	NA	NA	NA	NA	NA	NA	NA	NA	NA	NA	NA	NA	NA	NA	NA	NA	NA	NA	NA	NA	NA	NA	NA	NA	NA	NA	NA	NA	NA	NA
1	RU	Humanities	The Prospects for Consensus and Convergence in the Animal Rights Debate,<94> Gary Varner	RU-076	male	male	NA	NA	NA	NA	NA	NA	NA	NA	NA	NA	NA	NA	NA	NA	NA	NA	NA	NA	NA	NA	NA	NA	NA	NA	NA	NA	NA	NA	NA	NA	NA	NA	NA	NA	NA	NA	NA	NA	NA	NA	NA	NA	NA
1	RU	Humanities	The Prospects for Consensus and Convergence in the Animal Rights Debate,<94> Gary Varner	RU-076	male	male	NA	NA	NA	NA	NA	NA	NA	NA	NA	NA	NA	NA	NA	NA	NA	NA	NA	NA	NA	NA	NA	NA	NA	NA	NA	NA	NA	NA	NA	NA	NA	NA	NA	NA	NA	NA	NA	NA	NA	NA	NA	NA	NA
1	RU	Humanities	_Understanding the Commons<94> Gary Snyder	RU-076	male	male	NA	NA	NA	NA	NA	NA	NA	NA	NA	NA	NA	NA	NA	NA	NA	NA	NA	NA	NA	NA	NA	NA	NA	NA	NA	NA	NA	NA	NA	NA	NA	NA	NA	NA	NA	NA	NA	NA	NA	NA	NA	NA	NA
1	RU	Humanities	_Understanding the Commons<94> Gary Snyder	RU-076	male	male	NA	NA	NA	NA	NA	NA	NA	NA	NA	NA	NA	NA	NA	NA	NA	NA	NA	NA	NA	NA	NA	NA	NA	NA	NA	NA	NA	NA	NA	NA	NA	NA	NA	NA	NA	NA	NA	NA	NA	NA	NA	NA	NA
1	RU	Humanities	_Reverence for Life<94> Albert Schweitzer	RU-076	male	male	NA	NA	NA	NA	NA	NA	NA	NA	NA	NA	NA	NA	NA	NA	NA	NA	NA	NA	NA	NA	NA	NA	NA	NA	NA	NA	NA	NA	NA	NA	NA	NA	NA	NA	NA	NA	NA	NA	NA	NA	NA	NA	NA
1	RU	Humanities	_Reverence for Life<94> Albert Schweitzer	RU-076	male	male	NA	NA	NA	NA	NA	NA	NA	NA	NA	NA	NA	NA	NA	NA	NA	NA	NA	NA	NA	NA	NA	NA	NA	NA	NA	NA	NA	NA	NA	NA	NA	NA	NA	NA	NA	NA	NA	NA	NA	NA	NA	NA	NA
1	RU	Humanities	_The Big Lie<94> Eric Katz	RU-076	male	male	NA	NA	NA	NA	NA	NA	NA	NA	NA	NA	NA	NA	NA	NA	NA	NA	NA	NA	NA	NA	NA	NA	NA	NA	NA	NA	NA	NA	NA	NA	NA	NA	NA	NA	NA	NA	NA	NA	NA	NA	NA	NA	NA
1	RU	Humanities	_The Big Lie<94> Eric Katz	RU-076	male	male	NA	NA	NA	NA	NA	NA	NA	NA	NA	NA	NA	NA	NA	NA	NA	NA	NA	NA	NA	NA	NA	NA	NA	NA	NA	NA	NA	NA	NA	NA	NA	NA	NA	NA	NA	NA	NA	NA	NA	NA	NA	NA	NA
1	RU	Humanities	"Ktaadn<94> Henry David Thoreau	RU-076	male	male	NA	NA	NA	NA	NA	NA	NA	NA	NA	NA	NA	NA	NA	NA	NA	NA	NA	NA	NA	NA	NA	NA	NA	NA	NA	NA	NA	NA	NA	NA	NA	NA	NA	NA	NA	NA	NA	NA	NA	NA	NA	NA	NA
1	RU	Humanities	"Ktaadn<94> Henry David Thoreau	RU-076	male	male	NA	NA	NA	NA	NA	NA	NA	NA	NA	NA	NA	NA	NA	NA	NA	NA	NA	NA	NA	NA	NA	NA	NA	NA	NA	NA	NA	NA	NA	NA	NA	NA	NA	NA	NA	NA	NA	NA	NA	NA	NA	NA	NA
1	RU	Humanities	"Intergenerational Justice<94> Richard B. Howarth	RU-076	male	male	NA	NA	NA	NA	NA	NA	NA	NA	NA	NA	NA	NA	NA	NA	NA	NA	NA	NA	NA	NA	NA	NA	NA	NA	NA	NA	NA	NA	NA	NA	NA	NA	NA	NA	NA	NA	NA	NA	NA	NA	NA	NA	NA
1	RU	Humanities	"Intergenerational Justice<94> Richard B. Howarth	RU-076	male	male	NA	NA	NA	NA	NA	NA	NA	NA	NA	NA	NA	NA	NA	NA	NA	NA	NA	NA	NA	NA	NA	NA	NA	NA	NA	NA	NA	NA	NA	NA	NA	NA	NA	NA	NA	NA	NA	NA	NA	NA	NA	NA	NA
1	RU	Humanities	_The Ethical Basis of the Economic View of the Environment<94> A. Myrick Freeman, The Environmental Ethics & Policy Book. Edited by Donald VanDeVeer and Christine Pierce. 3rd edition.	RU-076	male	male	NA	NA	NA	NA	NA	NA	NA	NA	NA	NA	NA	NA	NA	NA	NA	NA	NA	NA	NA	NA	NA	NA	NA	NA	NA	NA	NA	NA	NA	NA	NA	NA	NA	NA	NA	NA	NA	NA	NA	NA	NA	NA	NA
1	RU	Humanities	_The Ethical Basis of the Economic View of the Environment<94> A. Myrick Freeman, The Environmental Ethics & Policy Book. Edited by Donald VanDeVeer and Christine Pierce. 3rd edition.	RU-076	male	male	NA	NA	NA	NA	NA	NA	NA	NA	NA	NA	NA	NA	NA	NA	NA	NA	NA	NA	NA	NA	NA	NA	NA	NA	NA	NA	NA	NA	NA	NA	NA	NA	NA	NA	NA	NA	NA	NA	NA	NA	NA	NA	NA
1	RU	Humanities	_What<90>s in the Meat?<94> Eric Schlosser, The Environmental Ethics & Policy Book. Edited by Donald VanDeVeer and Christine Pierce. 3rd edition.	RU-076	male	male	NA	NA	NA	NA	NA	NA	NA	NA	NA	NA	NA	NA	NA	NA	NA	NA	NA	NA	NA	NA	NA	NA	NA	NA	NA	NA	NA	NA	NA	NA	NA	NA	NA	NA	NA	NA	NA	NA	NA	NA	NA	NA	NA
1	RU	Humanities	_What<90>s in the Meat?<94> Eric Schlosser, The Environmental Ethics & Policy Book. Edited by Donald VanDeVeer and Christine Pierce. 3rd edition.	RU-076	male	male	NA	NA	NA	NA	NA	NA	NA	NA	NA	NA	NA	NA	NA	NA	NA	NA	NA	NA	NA	NA	NA	NA	NA	NA	NA	NA	NA	NA	NA	NA	NA	NA	NA	NA	NA	NA	NA	NA	NA	NA	NA	NA	NA
1	RU	Humanities	"Climate Justice: The Emerging Movement against Green Capitalism<94> Ashley Dawson	RU-076	male	male	NA	NA	NA	NA	NA	NA	NA	NA	NA	NA	NA	NA	NA	NA	NA	NA	NA	NA	NA	NA	NA	NA	NA	NA	NA	NA	NA	NA	NA	NA	NA	NA	NA	NA	NA	NA	NA	NA	NA	NA	NA	NA	NA
1	RU	Humanities	"Climate Justice: The Emerging Movement against Green Capitalism<94> Ashley Dawson	RU-076	male	male	NA	NA	NA	NA	NA	NA	NA	NA	NA	NA	NA	NA	NA	NA	NA	NA	NA	NA	NA	NA	NA	NA	NA	NA	NA	NA	NA	NA	NA	NA	NA	NA	NA	NA	NA	NA	NA	NA	NA	NA	NA	NA	NA
1	RU	Humanities	_Sustainability.<94> Robert Goodin, The Environmental Ethics & Policy Book. Edited by Donald VanDeVeer and Christine Pierce. 3rd edition.	RU-076	male	male	NA	NA	NA	NA	NA	NA	NA	NA	NA	NA	NA	NA	NA	NA	NA	NA	NA	NA	NA	NA	NA	NA	NA	NA	NA	NA	NA	NA	NA	NA	NA	NA	NA	NA	NA	NA	NA	NA	NA	NA	NA	NA	NA
1	RU	Humanities	_Sustainability.<94> Robert Goodin, The Environmental Ethics & Policy Book. Edited by Donald VanDeVeer and Christine Pierce. 3rd edition.	RU-076	male	male	NA	NA	NA	NA	NA	NA	NA	NA	NA	NA	NA	NA	NA	NA	NA	NA	NA	NA	NA	NA	NA	NA	NA	NA	NA	NA	NA	NA	NA	NA	NA	NA	NA	NA	NA	NA	NA	NA	NA	NA	NA	NA	NA
1	RU	Humanities	"What Every Environmentalist Needs to Know about Capitalism<94> Fred Magoff and John Bellamy Foster	RU-076	male	male	NA	male	NA	NA	NA	NA	NA	NA	NA	NA	NA	NA	NA	NA	NA	NA	NA	NA	NA	NA	NA	NA	NA	NA	NA	NA	NA	NA	NA	NA	NA	NA	NA	NA	NA	NA	NA	NA	NA	NA	NA	NA	NA
1	RU	Humanities	"What Every Environmentalist Needs to Know about Capitalism<94> Fred Magoff and John Bellamy Foster	RU-076	male	male	NA	male	NA	NA	NA	NA	NA	NA	NA	NA	NA	NA	NA	NA	NA	NA	NA	NA	NA	NA	NA	NA	NA	NA	NA	NA	NA	NA	NA	NA	NA	NA	NA	NA	NA	NA	NA	NA	NA	NA	NA	NA	NA
1	RU	Humanities	_The Creation of Property<94> John Locke, The Environmental Ethics & Policy Book. Edited by Donald VanDeVeer and Christine Pierce. 3rd edition.	RU-076	male	male	NA	NA	NA	NA	NA	NA	NA	NA	NA	NA	NA	NA	NA	NA	NA	NA	NA	NA	NA	NA	NA	NA	NA	NA	NA	NA	NA	NA	NA	NA	NA	NA	NA	NA	NA	NA	NA	NA	NA	NA	NA	NA	NA
1	RU	Humanities	_The Creation of Property<94> John Locke, The Environmental Ethics & Policy Book. Edited by Donald VanDeVeer and Christine Pierce. 3rd edition.	RU-076	male	male	NA	NA	NA	NA	NA	NA	NA	NA	NA	NA	NA	NA	NA	NA	NA	NA	NA	NA	NA	NA	NA	NA	NA	NA	NA	NA	NA	NA	NA	NA	NA	NA	NA	NA	NA	NA	NA	NA	NA	NA	NA	NA	NA
1	RU	Humanities	_Lifeboat Ethics<94> Garrett Hardin	RU-076	male	male	NA	NA	NA	NA	NA	NA	NA	NA	NA	NA	NA	NA	NA	NA	NA	NA	NA	NA	NA	NA	NA	NA	NA	NA	NA	NA	NA	NA	NA	NA	NA	NA	NA	NA	NA	NA	NA	NA	NA	NA	NA	NA	NA
1	RU	Humanities	_Lifeboat Ethics<94> Garrett Hardin	RU-076	male	male	NA	NA	NA	NA	NA	NA	NA	NA	NA	NA	NA	NA	NA	NA	NA	NA	NA	NA	NA	NA	NA	NA	NA	NA	NA	NA	NA	NA	NA	NA	NA	NA	NA	NA	NA	NA	NA	NA	NA	NA	NA	NA	NA
1	RU	Humanities	_Animal Liberation<94> Peter Singer, The Environmental Ethics & Policy Book. Edited by Donald VanDeVeer and Christine Pierce. 3rd edition.	RU-076	male	male	NA	NA	NA	NA	NA	NA	NA	NA	NA	NA	NA	NA	NA	NA	NA	NA	NA	NA	NA	NA	NA	NA	NA	NA	NA	NA	NA	NA	NA	NA	NA	NA	NA	NA	NA	NA	NA	NA	NA	NA	NA	NA	NA
1	RU	Humanities	_Animal Liberation<94> Peter Singer, The Environmental Ethics & Policy Book. Edited by Donald VanDeVeer and Christine Pierce. 3rd edition.	RU-076	male	male	NA	NA	NA	NA	NA	NA	NA	NA	NA	NA	NA	NA	NA	NA	NA	NA	NA	NA	NA	NA	NA	NA	NA	NA	NA	NA	NA	NA	NA	NA	NA	NA	NA	NA	NA	NA	NA	NA	NA	NA	NA	NA	NA
1	RU	Humanities	_What is a Species?<94> Stephen Jay Gould, The Environmental Ethics & Policy Book. Edited by Donald VanDeVeer and Christine Pierce. 3rd edition.	RU-076	male	male	NA	NA	NA	NA	NA	NA	NA	NA	NA	NA	NA	NA	NA	NA	NA	NA	NA	NA	NA	NA	NA	NA	NA	NA	NA	NA	NA	NA	NA	NA	NA	NA	NA	NA	NA	NA	NA	NA	NA	NA	NA	NA	NA
1	RU	Humanities	_What is a Species?<94> Stephen Jay Gould, The Environmental Ethics & Policy Book. Edited by Donald VanDeVeer and Christine Pierce. 3rd edition.	RU-076	male	male	NA	NA	NA	NA	NA	NA	NA	NA	NA	NA	NA	NA	NA	NA	NA	NA	NA	NA	NA	NA	NA	NA	NA	NA	NA	NA	NA	NA	NA	NA	NA	NA	NA	NA	NA	NA	NA	NA	NA	NA	NA	NA	NA
1	RU	Humanities	_Can the Supply of Resources Really Be Infinite? Yes!<94> Julian Simon, The Environmental Ethics & Policy Book. Edited by Donald VanDeVeer and Christine Pierce. 3rd edition.	RU-076	male	male	NA	NA	NA	NA	NA	NA	NA	NA	NA	NA	NA	NA	NA	NA	NA	NA	NA	NA	NA	NA	NA	NA	NA	NA	NA	NA	NA	NA	NA	NA	NA	NA	NA	NA	NA	NA	NA	NA	NA	NA	NA	NA	NA
1	RU	Humanities	_Can the Supply of Resources Really Be Infinite? Yes!<94> Julian Simon, The Environmental Ethics & Policy Book. Edited by Donald VanDeVeer and Christine Pierce. 3rd edition.	RU-076	male	male	NA	NA	NA	NA	NA	NA	NA	NA	NA	NA	NA	NA	NA	NA	NA	NA	NA	NA	NA	NA	NA	NA	NA	NA	NA	NA	NA	NA	NA	NA	NA	NA	NA	NA	NA	NA	NA	NA	NA	NA	NA	NA	NA
1	RU	Humanities	_Morality, Money, and Motor Cars,<94> Norman Bowie	RU-076	male	male	NA	NA	NA	NA	NA	NA	NA	NA	NA	NA	NA	NA	NA	NA	NA	NA	NA	NA	NA	NA	NA	NA	NA	NA	NA	NA	NA	NA	NA	NA	NA	NA	NA	NA	NA	NA	NA	NA	NA	NA	NA	NA	NA
1	RU	Humanities	_Morality, Money, and Motor Cars,<94> Norman Bowie	RU-076	male	male	NA	NA	NA	NA	NA	NA	NA	NA	NA	NA	NA	NA	NA	NA	NA	NA	NA	NA	NA	NA	NA	NA	NA	NA	NA	NA	NA	NA	NA	NA	NA	NA	NA	NA	NA	NA	NA	NA	NA	NA	NA	NA	NA
1	RU	Humanities	_On Being Morally Considerable<94> Kenneth Goodpaster, The Environmental Ethics & Policy Book. Edited by Donald VanDeVeer and Christine Pierce. 3rd edition.	RU-076	male	male	NA	NA	NA	NA	NA	NA	NA	NA	NA	NA	NA	NA	NA	NA	NA	NA	NA	NA	NA	NA	NA	NA	NA	NA	NA	NA	NA	NA	NA	NA	NA	NA	NA	NA	NA	NA	NA	NA	NA	NA	NA	NA	NA
1	RU	Humanities	_On Being Morally Considerable<94> Kenneth Goodpaster, The Environmental Ethics & Policy Book. Edited by Donald VanDeVeer and Christine Pierce. 3rd edition.	RU-076	male	male	NA	NA	NA	NA	NA	NA	NA	NA	NA	NA	NA	NA	NA	NA	NA	NA	NA	NA	NA	NA	NA	NA	NA	NA	NA	NA	NA	NA	NA	NA	NA	NA	NA	NA	NA	NA	NA	NA	NA	NA	NA	NA	NA
1	RU	Humanities	_At the Shrine of Our Lady of Fatima...<94> Mark Sagoff, The Environmental Ethics & Policy Book. Edited by Donald VanDeVeer and Christine Pierce. 3rd edition.	RU-076	male	male	NA	NA	NA	NA	NA	NA	NA	NA	NA	NA	NA	NA	NA	NA	NA	NA	NA	NA	NA	NA	NA	NA	NA	NA	NA	NA	NA	NA	NA	NA	NA	NA	NA	NA	NA	NA	NA	NA	NA	NA	NA	NA	NA
1	RU	Humanities	_At the Shrine of Our Lady of Fatima...<94> Mark Sagoff, The Environmental Ethics & Policy Book. Edited by Donald VanDeVeer and Christine Pierce. 3rd edition.	RU-076	male	male	NA	NA	NA	NA	NA	NA	NA	NA	NA	NA	NA	NA	NA	NA	NA	NA	NA	NA	NA	NA	NA	NA	NA	NA	NA	NA	NA	NA	NA	NA	NA	NA	NA	NA	NA	NA	NA	NA	NA	NA	NA	NA	NA
1	RU	Humanities	_The Ethics of Respect for Nature<94> Paul W. Taylor, The Environmental Ethics & Policy Book. Edited by Donald VanDeVeer and Christine Pierce. 3rd edition.	RU-076	male	male	NA	NA	NA	NA	NA	NA	NA	NA	NA	NA	NA	NA	NA	NA	NA	NA	NA	NA	NA	NA	NA	NA	NA	NA	NA	NA	NA	NA	NA	NA	NA	NA	NA	NA	NA	NA	NA	NA	NA	NA	NA	NA	NA
1	RU	Humanities	_The Ethics of Respect for Nature<94> Paul W. Taylor, The Environmental Ethics & Policy Book. Edited by Donald VanDeVeer and Christine Pierce. 3rd edition.	RU-076	male	male	NA	NA	NA	NA	NA	NA	NA	NA	NA	NA	NA	NA	NA	NA	NA	NA	NA	NA	NA	NA	NA	NA	NA	NA	NA	NA	NA	NA	NA	NA	NA	NA	NA	NA	NA	NA	NA	NA	NA	NA	NA	NA	NA
1	RU	Humanities	_Wilderness<94> Aldo Leopold	RU-076	male	male	NA	NA	NA	NA	NA	NA	NA	NA	NA	NA	NA	NA	NA	NA	NA	NA	NA	NA	NA	NA	NA	NA	NA	NA	NA	NA	NA	NA	NA	NA	NA	NA	NA	NA	NA	NA	NA	NA	NA	NA	NA	NA	NA
1	RU	Humanities	_Wilderness<94> Aldo Leopold	RU-076	male	male	NA	NA	NA	NA	NA	NA	NA	NA	NA	NA	NA	NA	NA	NA	NA	NA	NA	NA	NA	NA	NA	NA	NA	NA	NA	NA	NA	NA	NA	NA	NA	NA	NA	NA	NA	NA	NA	NA	NA	NA	NA	NA	NA
1	RU	Humanities	"The Conceptual Foundations of the Land Ethic<94> J. Baird Callicott, The Environmental Ethics & Policy Book. Edited by Donald VanDeVeer and Christine Pierce. 3rd edition.	RU-076	male	male	NA	NA	NA	NA	NA	NA	NA	NA	NA	NA	NA	NA	NA	NA	NA	NA	NA	NA	NA	NA	NA	NA	NA	NA	NA	NA	NA	NA	NA	NA	NA	NA	NA	NA	NA	NA	NA	NA	NA	NA	NA	NA	NA
1	RU	Humanities	"The Conceptual Foundations of the Land Ethic<94> J. Baird Callicott, The Environmental Ethics & Policy Book. Edited by Donald VanDeVeer and Christine Pierce. 3rd edition.	RU-076	male	male	NA	NA	NA	NA	NA	NA	NA	NA	NA	NA	NA	NA	NA	NA	NA	NA	NA	NA	NA	NA	NA	NA	NA	NA	NA	NA	NA	NA	NA	NA	NA	NA	NA	NA	NA	NA	NA	NA	NA	NA	NA	NA	NA
1	RU	Humanities	"Sustainable Growth: An Impossibility Theorem<94> Herman E. Daly	RU-076	male	male	NA	NA	NA	NA	NA	NA	NA	NA	NA	NA	NA	NA	NA	NA	NA	NA	NA	NA	NA	NA	NA	NA	NA	NA	NA	NA	NA	NA	NA	NA	NA	NA	NA	NA	NA	NA	NA	NA	NA	NA	NA	NA	NA
1	RU	Humanities	"Sustainable Growth: An Impossibility Theorem<94> Herman E. Daly	RU-076	male	male	NA	NA	NA	NA	NA	NA	NA	NA	NA	NA	NA	NA	NA	NA	NA	NA	NA	NA	NA	NA	NA	NA	NA	NA	NA	NA	NA	NA	NA	NA	NA	NA	NA	NA	NA	NA	NA	NA	NA	NA	NA	NA	NA
1	RU	Humanities	"Energy Policy and the Further Future: the Identity Problem<94> Derek Parfit	RU-076	male	male	NA	NA	NA	NA	NA	NA	NA	NA	NA	NA	NA	NA	NA	NA	NA	NA	NA	NA	NA	NA	NA	NA	NA	NA	NA	NA	NA	NA	NA	NA	NA	NA	NA	NA	NA	NA	NA	NA	NA	NA	NA	NA	NA
1	RU	Humanities	"Energy Policy and the Further Future: the Identity Problem<94> Derek Parfit	RU-076	male	male	NA	NA	NA	NA	NA	NA	NA	NA	NA	NA	NA	NA	NA	NA	NA	NA	NA	NA	NA	NA	NA	NA	NA	NA	NA	NA	NA	NA	NA	NA	NA	NA	NA	NA	NA	NA	NA	NA	NA	NA	NA	NA	NA
1	RU	Humanities	_The Land Ethic<94> Aldo Leopold, The Environmental Ethics & Policy Book. Edited by Donald VanDeVeer and Christine Pierce. 3rd edition.	RU-076	male	male	NA	NA	NA	NA	NA	NA	NA	NA	NA	NA	NA	NA	NA	NA	NA	NA	NA	NA	NA	NA	NA	NA	NA	NA	NA	NA	NA	NA	NA	NA	NA	NA	NA	NA	NA	NA	NA	NA	NA	NA	NA	NA	NA
1	RU	Humanities	_The Land Ethic<94> Aldo Leopold, The Environmental Ethics & Policy Book. Edited by Donald VanDeVeer and Christine Pierce. 3rd edition.	RU-076	male	male	NA	NA	NA	NA	NA	NA	NA	NA	NA	NA	NA	NA	NA	NA	NA	NA	NA	NA	NA	NA	NA	NA	NA	NA	NA	NA	NA	NA	NA	NA	NA	NA	NA	NA	NA	NA	NA	NA	NA	NA	NA	NA	NA
1	RU	Humanities	_The Case for Animal Rights<94> Tom Regan	RU-076	male	male	NA	NA	NA	NA	NA	NA	NA	NA	NA	NA	NA	NA	NA	NA	NA	NA	NA	NA	NA	NA	NA	NA	NA	NA	NA	NA	NA	NA	NA	NA	NA	NA	NA	NA	NA	NA	NA	NA	NA	NA	NA	NA	NA
1	RU	Humanities	_The Case for Animal Rights<94> Tom Regan	RU-076	male	male	NA	NA	NA	NA	NA	NA	NA	NA	NA	NA	NA	NA	NA	NA	NA	NA	NA	NA	NA	NA	NA	NA	NA	NA	NA	NA	NA	NA	NA	NA	NA	NA	NA	NA	NA	NA	NA	NA	NA	NA	NA	NA	NA
1	RU	Humanities	The Environmental Ethics & Policy Book. Edited by Donald VanDeVeer and Christine Pierce. 3rd edition.	RU-076	male	NA	NA	NA	NA	NA	NA	NA	NA	NA	NA	NA	NA	NA	NA	NA	NA	NA	NA	NA	NA	NA	NA	NA	NA	NA	NA	NA	NA	NA	NA	NA	NA	NA	NA	NA	NA	NA	NA	NA	NA	NA	NA	NA	NA
1	RU	Humanities	The Environmental Ethics & Policy Book. Edited by Donald VanDeVeer and Christine Pierce. 3rd edition.	RU-076	male	NA	NA	NA	NA	NA	NA	NA	NA	NA	NA	NA	NA	NA	NA	NA	NA	NA	NA	NA	NA	NA	NA	NA	NA	NA	NA	NA	NA	NA	NA	NA	NA	NA	NA	NA	NA	NA	NA	NA	NA	NA	NA	NA	NA
1	RU	Humanities	_Walking<94> Henry David Thoreau	RU-076	male	male	NA	NA	NA	NA	NA	NA	NA	NA	NA	NA	NA	NA	NA	NA	NA	NA	NA	NA	NA	NA	NA	NA	NA	NA	NA	NA	NA	NA	NA	NA	NA	NA	NA	NA	NA	NA	NA	NA	NA	NA	NA	NA	NA
1	RU	Humanities	_Walking<94> Henry David Thoreau	RU-076	male	male	NA	NA	NA	NA	NA	NA	NA	NA	NA	NA	NA	NA	NA	NA	NA	NA	NA	NA	NA	NA	NA	NA	NA	NA	NA	NA	NA	NA	NA	NA	NA	NA	NA	NA	NA	NA	NA	NA	NA	NA	NA	NA	NA
1	RU	Humanities	_The Economic Common Sense of Pollution,<94> Larry Ruff	RU-076	male	male	NA	NA	NA	NA	NA	NA	NA	NA	NA	NA	NA	NA	NA	NA	NA	NA	NA	NA	NA	NA	NA	NA	NA	NA	NA	NA	NA	NA	NA	NA	NA	NA	NA	NA	NA	NA	NA	NA	NA	NA	NA	NA	NA
1	RU	Humanities	_The Economic Common Sense of Pollution,<94> Larry Ruff	RU-076	male	male	NA	NA	NA	NA	NA	NA	NA	NA	NA	NA	NA	NA	NA	NA	NA	NA	NA	NA	NA	NA	NA	NA	NA	NA	NA	NA	NA	NA	NA	NA	NA	NA	NA	NA	NA	NA	NA	NA	NA	NA	NA	NA	NA
1	RU	Humanities	_Wilderness and the Defense of Nature<94> Jack Turner	RU-076	male	male	NA	NA	NA	NA	NA	NA	NA	NA	NA	NA	NA	NA	NA	NA	NA	NA	NA	NA	NA	NA	NA	NA	NA	NA	NA	NA	NA	NA	NA	NA	NA	NA	NA	NA	NA	NA	NA	NA	NA	NA	NA	NA	NA
1	RU	Humanities	_Wilderness and the Defense of Nature<94> Jack Turner	RU-076	male	male	NA	NA	NA	NA	NA	NA	NA	NA	NA	NA	NA	NA	NA	NA	NA	NA	NA	NA	NA	NA	NA	NA	NA	NA	NA	NA	NA	NA	NA	NA	NA	NA	NA	NA	NA	NA	NA	NA	NA	NA	NA	NA	NA
1	RU	Humanities	_Global Environment and International Inequality<94> Henry Shue	RU-076	male	male	NA	NA	NA	NA	NA	NA	NA	NA	NA	NA	NA	NA	NA	NA	NA	NA	NA	NA	NA	NA	NA	NA	NA	NA	NA	NA	NA	NA	NA	NA	NA	NA	NA	NA	NA	NA	NA	NA	NA	NA	NA	NA	NA
1	RU	Humanities	_Global Environment and International Inequality<94> Henry Shue	RU-076	male	male	NA	NA	NA	NA	NA	NA	NA	NA	NA	NA	NA	NA	NA	NA	NA	NA	NA	NA	NA	NA	NA	NA	NA	NA	NA	NA	NA	NA	NA	NA	NA	NA	NA	NA	NA	NA	NA	NA	NA	NA	NA	NA	NA
1	RU	Humanities	_The Wild and its New Enemies<94> Jack Turner	RU-076	male	male	NA	NA	NA	NA	NA	NA	NA	NA	NA	NA	NA	NA	NA	NA	NA	NA	NA	NA	NA	NA	NA	NA	NA	NA	NA	NA	NA	NA	NA	NA	NA	NA	NA	NA	NA	NA	NA	NA	NA	NA	NA	NA	NA
1	RU	Humanities	_The Wild and its New Enemies<94> Jack Turner	RU-076	male	male	NA	NA	NA	NA	NA	NA	NA	NA	NA	NA	NA	NA	NA	NA	NA	NA	NA	NA	NA	NA	NA	NA	NA	NA	NA	NA	NA	NA	NA	NA	NA	NA	NA	NA	NA	NA	NA	NA	NA	NA	NA	NA	NA
1	RU	Humanities	_The Diversity of Life,<94> Edward O. Wilson, The Environmental Ethics & Policy Book. Edited by Donald VanDeVeer and Christine Pierce. 3rd edition.	RU-076	male	male	NA	NA	NA	NA	NA	NA	NA	NA	NA	NA	NA	NA	NA	NA	NA	NA	NA	NA	NA	NA	NA	NA	NA	NA	NA	NA	NA	NA	NA	NA	NA	NA	NA	NA	NA	NA	NA	NA	NA	NA	NA	NA	NA
1	RU	Humanities	_The Diversity of Life,<94> Edward O. Wilson, The Environmental Ethics & Policy Book. Edited by Donald VanDeVeer and Christine Pierce. 3rd edition.	RU-076	male	male	NA	NA	NA	NA	NA	NA	NA	NA	NA	NA	NA	NA	NA	NA	NA	NA	NA	NA	NA	NA	NA	NA	NA	NA	NA	NA	NA	NA	NA	NA	NA	NA	NA	NA	NA	NA	NA	NA	NA	NA	NA	NA	NA
1	RU	Humanities	_Takings, Just Compensation, and the Environment<94> Mark Sagoff, The Environmental Ethics & Policy Book. Edited by Donald VanDeVeer and Christine Pierce. 3rd edition.	RU-076	male	male	NA	NA	NA	NA	NA	NA	NA	NA	NA	NA	NA	NA	NA	NA	NA	NA	NA	NA	NA	NA	NA	NA	NA	NA	NA	NA	NA	NA	NA	NA	NA	NA	NA	NA	NA	NA	NA	NA	NA	NA	NA	NA	NA
1	RU	Humanities	_Takings, Just Compensation, and the Environment<94> Mark Sagoff, The Environmental Ethics & Policy Book. Edited by Donald VanDeVeer and Christine Pierce. 3rd edition.	RU-076	male	male	NA	NA	NA	NA	NA	NA	NA	NA	NA	NA	NA	NA	NA	NA	NA	NA	NA	NA	NA	NA	NA	NA	NA	NA	NA	NA	NA	NA	NA	NA	NA	NA	NA	NA	NA	NA	NA	NA	NA	NA	NA	NA	NA
1	RU	Humanities	_Natural Capitalism<94> Paul Hawken	RU-076	male	male	NA	NA	NA	NA	NA	NA	NA	NA	NA	NA	NA	NA	NA	NA	NA	NA	NA	NA	NA	NA	NA	NA	NA	NA	NA	NA	NA	NA	NA	NA	NA	NA	NA	NA	NA	NA	NA	NA	NA	NA	NA	NA	NA
1	RU	Humanities	_Natural Capitalism<94> Paul Hawken	RU-076	male	male	NA	NA	NA	NA	NA	NA	NA	NA	NA	NA	NA	NA	NA	NA	NA	NA	NA	NA	NA	NA	NA	NA	NA	NA	NA	NA	NA	NA	NA	NA	NA	NA	NA	NA	NA	NA	NA	NA	NA	NA	NA	NA	NA
1	RU	Humanities	_Anthropocentrism: A Modern View,<94> W. H. Murdy	RU-076	male	male	NA	NA	NA	NA	NA	NA	NA	NA	NA	NA	NA	NA	NA	NA	NA	NA	NA	NA	NA	NA	NA	NA	NA	NA	NA	NA	NA	NA	NA	NA	NA	NA	NA	NA	NA	NA	NA	NA	NA	NA	NA	NA	NA
1	RU	Humanities	_Anthropocentrism: A Modern View,<94> W. H. Murdy	RU-076	male	male	NA	NA	NA	NA	NA	NA	NA	NA	NA	NA	NA	NA	NA	NA	NA	NA	NA	NA	NA	NA	NA	NA	NA	NA	NA	NA	NA	NA	NA	NA	NA	NA	NA	NA	NA	NA	NA	NA	NA	NA	NA	NA	NA
1	RU	Humanities	_Environmental Pollution and the Law,<94> Leonard Boonin	RU-076	male	male	NA	NA	NA	NA	NA	NA	NA	NA	NA	NA	NA	NA	NA	NA	NA	NA	NA	NA	NA	NA	NA	NA	NA	NA	NA	NA	NA	NA	NA	NA	NA	NA	NA	NA	NA	NA	NA	NA	NA	NA	NA	NA	NA
1	RU	Humanities	_Environmental Pollution and the Law,<94> Leonard Boonin	RU-076	male	male	NA	NA	NA	NA	NA	NA	NA	NA	NA	NA	NA	NA	NA	NA	NA	NA	NA	NA	NA	NA	NA	NA	NA	NA	NA	NA	NA	NA	NA	NA	NA	NA	NA	NA	NA	NA	NA	NA	NA	NA	NA	NA	NA
1	RU	Humanities	Elinor Mason,_Consequentialism and the _Ought Implies Can<94> Principle<94>	RU-031	female	female	NA	NA	NA	NA	NA	NA	NA	NA	NA	NA	NA	NA	NA	NA	NA	NA	NA	NA	NA	NA	NA	NA	NA	NA	NA	NA	NA	NA	NA	NA	NA	NA	NA	NA	NA	NA	NA	NA	NA	NA	NA	NA	NA
1	RU	Humanities	Julia Driver, _History of Utilitarianism,<94> SEP, excerpt from John S. Mill, Utilitarianism	RU-031	female	female	NA	NA	NA	NA	NA	NA	NA	NA	NA	NA	NA	NA	NA	NA	NA	NA	NA	NA	NA	NA	NA	NA	NA	NA	NA	NA	NA	NA	NA	NA	NA	NA	NA	NA	NA	NA	NA	NA	NA	NA	NA	NA	NA
1	RU	Humanities	Roger Sullivan, Introduction to Kant<90>s Ethics	RU-031	female	male	NA	NA	NA	NA	NA	NA	NA	NA	NA	NA	NA	NA	NA	NA	NA	NA	NA	NA	NA	NA	NA	NA	NA	NA	NA	NA	NA	NA	NA	NA	NA	NA	NA	NA	NA	NA	NA	NA	NA	NA	NA	NA	NA
1	RU	Humanities	Brad Hooker, excerpt from Ideal Code, Real World	RU-031	female	male	NA	NA	NA	NA	NA	NA	NA	NA	NA	NA	NA	NA	NA	NA	NA	NA	NA	NA	NA	NA	NA	NA	NA	NA	NA	NA	NA	NA	NA	NA	NA	NA	NA	NA	NA	NA	NA	NA	NA	NA	NA	NA	NA
1	RU	Humanities	Judith Jarvis Thomson, The Trolley Problem, Yale Law Journal, vol. 94	RU-031	female	female	NA	NA	NA	NA	NA	NA	NA	NA	NA	NA	NA	NA	NA	NA	NA	NA	NA	NA	NA	NA	NA	NA	NA	NA	NA	NA	NA	NA	NA	NA	NA	NA	NA	NA	NA	NA	NA	NA	NA	NA	NA	NA	NA
1	RU	Humanities	Alison McIntyre, _Doctrine of Double Effect", Ethics, 111 (2)	RU-031	female	female	NA	NA	NA	NA	NA	NA	NA	NA	NA	NA	NA	NA	NA	NA	NA	NA	NA	NA	NA	NA	NA	NA	NA	NA	NA	NA	NA	NA	NA	NA	NA	NA	NA	NA	NA	NA	NA	NA	NA	NA	NA	NA	NA
1	RU	Humanities	Derek Parfit, Reasons and Persons	RU-031	female	male	NA	NA	NA	NA	NA	NA	NA	NA	NA	NA	NA	NA	NA	NA	NA	NA	NA	NA	NA	NA	NA	NA	NA	NA	NA	NA	NA	NA	NA	NA	NA	NA	NA	NA	NA	NA	NA	NA	NA	NA	NA	NA	NA
1	RU	Humanities	Stephen Darwall (ed.), Virtue Ethics	RU-031	female	NA	NA	NA	NA	NA	NA	NA	NA	NA	NA	NA	NA	NA	NA	NA	NA	NA	NA	NA	NA	NA	NA	NA	NA	NA	NA	NA	NA	NA	NA	NA	NA	NA	NA	NA	NA	NA	NA	NA	NA	NA	NA	NA	NA
1	RU	Humanities	Christine Korsgaard, Fellow Creatures	RU-031	female	female	NA	NA	NA	NA	NA	NA	NA	NA	NA	NA	NA	NA	NA	NA	NA	NA	NA	NA	NA	NA	NA	NA	NA	NA	NA	NA	NA	NA	NA	NA	NA	NA	NA	NA	NA	NA	NA	NA	NA	NA	NA	NA	NA
1	RU	Humanities	William D. Ross, excerpt from The Right and the Good	RU-031	female	male	NA	NA	NA	NA	NA	NA	NA	NA	NA	NA	NA	NA	NA	NA	NA	NA	NA	NA	NA	NA	NA	NA	NA	NA	NA	NA	NA	NA	NA	NA	NA	NA	NA	NA	NA	NA	NA	NA	NA	NA	NA	NA	NA
1	RU	Humanities	Robert Adams, _Motive Utilitarianism<94>, Journal of Philosophy, 73(14), 467-481	RU-031	female	male	NA	NA	NA	NA	NA	NA	NA	NA	NA	NA	NA	NA	NA	NA	NA	NA	NA	NA	NA	NA	NA	NA	NA	NA	NA	NA	NA	NA	NA	NA	NA	NA	NA	NA	NA	NA	NA	NA	NA	NA	NA	NA	NA
1	RU	Humanities	Douglas Portmore, _Agent-Relative vs. Agent-Neutral Value,<94> PhilPapers	RU-031	female	male	NA	NA	NA	NA	NA	NA	NA	NA	NA	NA	NA	NA	NA	NA	NA	NA	NA	NA	NA	NA	NA	NA	NA	NA	NA	NA	NA	NA	NA	NA	NA	NA	NA	NA	NA	NA	NA	NA	NA	NA	NA	NA	NA
1	RU	Humanities	Rosalind Hursthouse, _Virtue Ethics and the Treatment of Animals<94>	RU-031	female	female	NA	NA	NA	NA	NA	NA	NA	NA	NA	NA	NA	NA	NA	NA	NA	NA	NA	NA	NA	NA	NA	NA	NA	NA	NA	NA	NA	NA	NA	NA	NA	NA	NA	NA	NA	NA	NA	NA	NA	NA	NA	NA	NA
1	RU	Humanities	Alison McIntyre, _Doing Away with Double Effect<94>, Ethics, 111 (2)	RU-031	female	female	NA	NA	NA	NA	NA	NA	NA	NA	NA	NA	NA	NA	NA	NA	NA	NA	NA	NA	NA	NA	NA	NA	NA	NA	NA	NA	NA	NA	NA	NA	NA	NA	NA	NA	NA	NA	NA	NA	NA	NA	NA	NA	NA
1	RK	STEM	The Cosmic Perspective: The Solar System (8th Edition), Jeffrey O. Bennett, Megan O. Donahue, Nicholas Schneider, Mark Voit, Addison-Wesley, ISBN 9780134073811	RK-083	male	male	NA	male	female	male	NA	NA	NA	NA	NA	NA	NA	NA	NA	NA	NA	NA	NA	NA	NA	NA	NA	NA	NA	NA	NA	NA	NA	NA	NA	NA	NA	NA	NA	NA	NA	NA	NA	NA	NA	NA	NA	NA	NA
1	RK	STEM	Shapiro, Stuart L., & Teukolsky, Saul A., Black Holes, White Dwarfs and Neutron Stars.	RK-032	male	male	NA	male	NA	NA	NA	NA	NA	NA	NA	NA	NA	NA	NA	NA	NA	NA	NA	NA	NA	NA	NA	NA	NA	NA	NA	NA	NA	NA	NA	NA	NA	NA	NA	NA	NA	NA	NA	NA	NA	NA	NA	NA	NA
1	RK	STEM	Longair, Malcolm S., High Energy Astrophysics Vol._ 1	RK-032	male	male	NA	NA	NA	NA	NA	NA	NA	NA	NA	NA	NA	NA	NA	NA	NA	NA	NA	NA	NA	NA	NA	NA	NA	NA	NA	NA	NA	NA	NA	NA	NA	NA	NA	NA	NA	NA	NA	NA	NA	NA	NA	NA	NA
1	RK	STEM	Longair, Malcolm S., High Energy Astrophysics Vol._ 2	RK-032	male	male	NA	NA	NA	NA	NA	NA	NA	NA	NA	NA	NA	NA	NA	NA	NA	NA	NA	NA	NA	NA	NA	NA	NA	NA	NA	NA	NA	NA	NA	NA	NA	NA	NA	NA	NA	NA	NA	NA	NA	NA	NA	NA	NA
1	RR	Social Sciences	William Roberts Clark, Matt Golder, Sona N. Golder. 2013. Principles of Comparative Politics. 3rd ed. Thousand Oaks, CA: Congressional Quarterly Press.	RR-067	male	male	NA	female	male	NA	NA	NA	NA	NA	NA	NA	NA	NA	NA	NA	NA	NA	NA	NA	NA	NA	NA	NA	NA	NA	NA	NA	NA	NA	NA	NA	NA	NA	NA	NA	NA	NA	NA	NA	NA	NA	NA	NA	NA
1	RR	Social Sciences	Ethan Kapstein (1992). _Between power and purpose: central bankers and the politics ofregulatory convergence,<94>International Organization, Vol. 46, No. 1, pp. 265-287.	RR-020	male	male	NA	NA	NA	NA	NA	NA	NA	NA	NA	NA	NA	NA	NA	NA	NA	NA	NA	NA	NA	NA	NA	NA	NA	NA	NA	NA	NA	NA	NA	NA	NA	NA	NA	NA	NA	NA	NA	NA	NA	NA	NA	NA	NA
1	RR	Social Sciences	OHara, Maureen and Wayne Shaw (1990). _Deposit insurance and wealth effects: thevalue of being _too big to fail<94>,<94>The Journal of FinanceVol. 45, No. 5, pp. 1587_1600.	RR-020	male	female	NA	male	NA	NA	NA	NA	NA	NA	NA	NA	NA	NA	NA	NA	NA	NA	NA	NA	NA	NA	NA	NA	NA	NA	NA	NA	NA	NA	NA	NA	NA	NA	NA	NA	NA	NA	NA	NA	NA	NA	NA	NA	NA
1	RR	Social Sciences	Barry Eichengreen (2018). The populist temptation: economic grievance and political reaction in the modern era, Oxford University Press	RR-020	male	male	NA	NA	NA	NA	NA	NA	NA	NA	NA	NA	NA	NA	NA	NA	NA	NA	NA	NA	NA	NA	NA	NA	NA	NA	NA	NA	NA	NA	NA	NA	NA	NA	NA	NA	NA	NA	NA	NA	NA	NA	NA	NA	NA
1	RR	Social Sciences	Eric Helleiner (2011). _Understanding the 2007-2008 global financial crisis: Lessons forscholars of international political economy,<94>Annual Review of Political Science, Vol. 14,pp. 67-87.	RR-020	male	male	NA	NA	NA	NA	NA	NA	NA	NA	NA	NA	NA	NA	NA	NA	NA	NA	NA	NA	NA	NA	NA	NA	NA	NA	NA	NA	NA	NA	NA	NA	NA	NA	NA	NA	NA	NA	NA	NA	NA	NA	NA	NA	NA
1	RR	Social Sciences	Jeffry Frieden (1991). Debt, development, and democracy: modern political economy and Latin America, 1965-1985, Princeton University Press	RR-020	male	male	NA	NA	NA	NA	NA	NA	NA	NA	NA	NA	NA	NA	NA	NA	NA	NA	NA	NA	NA	NA	NA	NA	NA	NA	NA	NA	NA	NA	NA	NA	NA	NA	NA	NA	NA	NA	NA	NA	NA	NA	NA	NA	NA
1	RR	Social Sciences	Charles Calomiris (2009). _Banking crises and the rules of the game,<94> National Bureauof Economic Research Working Paper No 15403.	RR-020	male	male	NA	NA	NA	NA	NA	NA	NA	NA	NA	NA	NA	NA	NA	NA	NA	NA	NA	NA	NA	NA	NA	NA	NA	NA	NA	NA	NA	NA	NA	NA	NA	NA	NA	NA	NA	NA	NA	NA	NA	NA	NA	NA	NA
1	RR	Social Sciences	Martin Feldstein (1999). _Self-protection for emerging market economies,<94> National Bu-reau of Economic Research, Working Paper 6907.	RR-020	male	male	NA	NA	NA	NA	NA	NA	NA	NA	NA	NA	NA	NA	NA	NA	NA	NA	NA	NA	NA	NA	NA	NA	NA	NA	NA	NA	NA	NA	NA	NA	NA	NA	NA	NA	NA	NA	NA	NA	NA	NA	NA	NA	NA
1	RR	Social Sciences	Frances Rosenbluth and Ross Schaap (2003). _The domestic politics of banking regula-tion,<94>International Organization, Vol. 57, No. 2, pp. 307-336.	RR-020	male	female	NA	male	NA	NA	NA	NA	NA	NA	NA	NA	NA	NA	NA	NA	NA	NA	NA	NA	NA	NA	NA	NA	NA	NA	NA	NA	NA	NA	NA	NA	NA	NA	NA	NA	NA	NA	NA	NA	NA	NA	NA	NA	NA
1	RR	Social Sciences	Bank for International Settlements (2003). _The role of central bank money in paymentsystems,<94> Committee on Payment and Settlement Systems	RR-020	male	NA	NA	NA	NA	NA	NA	NA	NA	NA	NA	NA	NA	NA	NA	NA	NA	NA	NA	NA	NA	NA	NA	NA	NA	NA	NA	NA	NA	NA	NA	NA	NA	NA	NA	NA	NA	NA	NA	NA	NA	NA	NA	NA	NA
1	RR	Social Sciences	Moenningho, Sebastian C, Steven Ongena, and Axel Wieandt (2015). _The perennialchallenge to counter too-big-to-fail in banking: empirical evidence from the new in terna-tional regulation dealing with global systemically important banks,<94>Journal of Banking& FinanceVol. 61, pp. 221_236.	RR-020	male	male	NA	male	male	NA	NA	NA	NA	NA	NA	NA	NA	NA	NA	NA	NA	NA	NA	NA	NA	NA	NA	NA	NA	NA	NA	NA	NA	NA	NA	NA	NA	NA	NA	NA	NA	NA	NA	NA	NA	NA	NA	NA	NA
1	RR	Social Sciences	Kapstein, Ethan (1994). Governing the global economy: international finance and the state, Harvard University Press	RR-020	male	male	NA	NA	NA	NA	NA	NA	NA	NA	NA	NA	NA	NA	NA	NA	NA	NA	NA	NA	NA	NA	NA	NA	NA	NA	NA	NA	NA	NA	NA	NA	NA	NA	NA	NA	NA	NA	NA	NA	NA	NA	NA	NA	NA
1	RR	Social Sciences	David Moss (2004).When all else fails: government as the ultimate risk manager, Harvard University Press	RR-020	male	male	NA	NA	NA	NA	NA	NA	NA	NA	NA	NA	NA	NA	NA	NA	NA	NA	NA	NA	NA	NA	NA	NA	NA	NA	NA	NA	NA	NA	NA	NA	NA	NA	NA	NA	NA	NA	NA	NA	NA	NA	NA	NA	NA
1	RR	Social Sciences	Gabriele Galati (2002). _Settlement risk in foreign exchange markets and CLS Bank,<94>BIS Quarterly Review, December.	RR-020	male	male	NA	NA	NA	NA	NA	NA	NA	NA	NA	NA	NA	NA	NA	NA	NA	NA	NA	NA	NA	NA	NA	NA	NA	NA	NA	NA	NA	NA	NA	NA	NA	NA	NA	NA	NA	NA	NA	NA	NA	NA	NA	NA	NA
1	RR	Social Sciences	Gary Gorton (1985). _Clearinghouses and the origin of central banking in the United States,<94>The Journal of Economic History, Vol. 45, No. 2, pp. 277-283.	RR-020	male	male	NA	NA	NA	NA	NA	NA	NA	NA	NA	NA	NA	NA	NA	NA	NA	NA	NA	NA	NA	NA	NA	NA	NA	NA	NA	NA	NA	NA	NA	NA	NA	NA	NA	NA	NA	NA	NA	NA	NA	NA	NA	NA	NA
1	RR	Social Sciences	Mervyn King (2016). The end of alchemy: money, banking, and the future of the globaleconomy, W. W. Norton & Company.	RR-020	male	male	NA	NA	NA	NA	NA	NA	NA	NA	NA	NA	NA	NA	NA	NA	NA	NA	NA	NA	NA	NA	NA	NA	NA	NA	NA	NA	NA	NA	NA	NA	NA	NA	NA	NA	NA	NA	NA	NA	NA	NA	NA	NA	NA
1	RR	Social Sciences	Adam Tooze (2018). Crashed: how a decade of financial crises changed the world, Viking	RR-020	male	male	NA	NA	NA	NA	NA	NA	NA	NA	NA	NA	NA	NA	NA	NA	NA	NA	NA	NA	NA	NA	NA	NA	NA	NA	NA	NA	NA	NA	NA	NA	NA	NA	NA	NA	NA	NA	NA	NA	NA	NA	NA	NA	NA
1	RR	Social Sciences	Charles Calomiris and Stephen Haber (2014). Fragile by design: the political origins of bankingcrises and scarce credit, Princeton University Press	RR-020	male	male	NA	male	NA	NA	NA	NA	NA	NA	NA	NA	NA	NA	NA	NA	NA	NA	NA	NA	NA	NA	NA	NA	NA	NA	NA	NA	NA	NA	NA	NA	NA	NA	NA	NA	NA	NA	NA	NA	NA	NA	NA	NA	NA
1	RR	Social Sciences	Anat Admati and Martin Hellwig (2013).The bankers<90> new clothes: what<90>s wrong withbanking and what to do about it, Princeton University Press	RR-020	male	female	NA	male	NA	NA	NA	NA	NA	NA	NA	NA	NA	NA	NA	NA	NA	NA	NA	NA	NA	NA	NA	NA	NA	NA	NA	NA	NA	NA	NA	NA	NA	NA	NA	NA	NA	NA	NA	NA	NA	NA	NA	NA	NA
1	RR	Social Sciences	Andrew Haldane and Robert May (2011). _Systemic risk in banking ecosystems,<94>Nature,Vol. 469, pp. 351_355.	RR-020	male	male	NA	male	NA	NA	NA	NA	NA	NA	NA	NA	NA	NA	NA	NA	NA	NA	NA	NA	NA	NA	NA	NA	NA	NA	NA	NA	NA	NA	NA	NA	NA	NA	NA	NA	NA	NA	NA	NA	NA	NA	NA	NA	NA
1	RR	Social Sciences	Stephen Haggard (2000). The political economy of the Asian financial crisis, Peterson Institute for International Economics.	RR-020	male	male	NA	NA	NA	NA	NA	NA	NA	NA	NA	NA	NA	NA	NA	NA	NA	NA	NA	NA	NA	NA	NA	NA	NA	NA	NA	NA	NA	NA	NA	NA	NA	NA	NA	NA	NA	NA	NA	NA	NA	NA	NA	NA	NA
1	RR	Social Sciences	Piergiorgio Alessandri and Andrew Haldane (2009). _Banking on the state,<94> Paper from Material Presented at the Federal Reserve Bank of Chicago/World Bank Event - International Financial Crisis: Have the Rules of Finance Changed?	RR-020	male	male	NA	male	NA	NA	NA	NA	NA	NA	NA	NA	NA	NA	NA	NA	NA	NA	NA	NA	NA	NA	NA	NA	NA	NA	NA	NA	NA	NA	NA	NA	NA	NA	NA	NA	NA	NA	NA	NA	NA	NA	NA	NA	NA
1	RR	Social Sciences	Tony Van Gestel and Bart Baesens (2008). Credit risk management: basic concepts, financial risk components, rating analysis, models, economic and regulatory capital, Oxford University Press	RR-020	male	male	NA	male	NA	NA	NA	NA	NA	NA	NA	NA	NA	NA	NA	NA	NA	NA	NA	NA	NA	NA	NA	NA	NA	NA	NA	NA	NA	NA	NA	NA	NA	NA	NA	NA	NA	NA	NA	NA	NA	NA	NA	NA	NA
1	RR	Social Sciences	Barry Eichengreen (1997). _The Baring crisis in a Mexican mirror,<94>International PoliticalScience Review, Vol. 20, No. 2, pp. 249-270.	RR-020	male	male	NA	NA	NA	NA	NA	NA	NA	NA	NA	NA	NA	NA	NA	NA	NA	NA	NA	NA	NA	NA	NA	NA	NA	NA	NA	NA	NA	NA	NA	NA	NA	NA	NA	NA	NA	NA	NA	NA	NA	NA	NA	NA	NA
1	RR	Social Sciences	Gary Gorton (2012). Misunderstanding financial crises: why we don<90>t see them coming, Oxford University Press	RR-020	male	male	NA	NA	NA	NA	NA	NA	NA	NA	NA	NA	NA	NA	NA	NA	NA	NA	NA	NA	NA	NA	NA	NA	NA	NA	NA	NA	NA	NA	NA	NA	NA	NA	NA	NA	NA	NA	NA	NA	NA	NA	NA	NA	NA
1	RR	Social Sciences	John Kay (2015). Other people<90>s money: the real business of finance, PublicAffairs.	RR-020	male	male	NA	NA	NA	NA	NA	NA	NA	NA	NA	NA	NA	NA	NA	NA	NA	NA	NA	NA	NA	NA	NA	NA	NA	NA	NA	NA	NA	NA	NA	NA	NA	NA	NA	NA	NA	NA	NA	NA	NA	NA	NA	NA	NA
1	RR	Social Sciences	Amalendu Ghosh (2012).Managing risks in commercial and retail banking, John Wiley & Sons	RR-020	male	male	NA	NA	NA	NA	NA	NA	NA	NA	NA	NA	NA	NA	NA	NA	NA	NA	NA	NA	NA	NA	NA	NA	NA	NA	NA	NA	NA	NA	NA	NA	NA	NA	NA	NA	NA	NA	NA	NA	NA	NA	NA	NA	NA
1	RR	Social Sciences	Charles Calomiris, Marc Flandreau, and Luc Laeven (2016). _Political foundations of thelender of last resort: a global historical narrative,<94>Journal of Financial Intermediation,Vol. 28, pp. 48-65.	RR-020	male	male	NA	male	male	NA	NA	NA	NA	NA	NA	NA	NA	NA	NA	NA	NA	NA	NA	NA	NA	NA	NA	NA	NA	NA	NA	NA	NA	NA	NA	NA	NA	NA	NA	NA	NA	NA	NA	NA	NA	NA	NA	NA	NA
1	RR	Social Sciences	Martin Wolf (2014).The shifts and the shocks: what we<90>ve learned _ and have still to learn_ from the financial crisis, Allen Lane	RR-020	male	male	NA	NA	NA	NA	NA	NA	NA	NA	NA	NA	NA	NA	NA	NA	NA	NA	NA	NA	NA	NA	NA	NA	NA	NA	NA	NA	NA	NA	NA	NA	NA	NA	NA	NA	NA	NA	NA	NA	NA	NA	NA	NA	NA
1	RR	Social Sciences	Michael Dooley, David Folkerts-Landau, and Peter Garber (2004). _The revived BrettonWoods system: the effects of periphery intervention and reserve management on interestrates and exchange rates in center countries,<94> National Bureau of Economic ResearchWorking Paper 10332.	RR-020	male	male	NA	male	male	NA	NA	NA	NA	NA	NA	NA	NA	NA	NA	NA	NA	NA	NA	NA	NA	NA	NA	NA	NA	NA	NA	NA	NA	NA	NA	NA	NA	NA	NA	NA	NA	NA	NA	NA	NA	NA	NA	NA	NA
1	RR	Social Sciences	Ethan Kapstein (1989). _Resolving the regulator<90>s dilemma: international coordinationof banking regulations,<94>International Organization, Vol. 43, No. 2, pp. 323-347.	RR-020	male	male	NA	NA	NA	NA	NA	NA	NA	NA	NA	NA	NA	NA	NA	NA	NA	NA	NA	NA	NA	NA	NA	NA	NA	NA	NA	NA	NA	NA	NA	NA	NA	NA	NA	NA	NA	NA	NA	NA	NA	NA	NA	NA	NA
1	RR	Social Sciences	Thomas Oatley (2016).International political economy, Routledge	RR-020	male	male	NA	NA	NA	NA	NA	NA	NA	NA	NA	NA	NA	NA	NA	NA	NA	NA	NA	NA	NA	NA	NA	NA	NA	NA	NA	NA	NA	NA	NA	NA	NA	NA	NA	NA	NA	NA	NA	NA	NA	NA	NA	NA	NA
1	RR	Social Sciences	The Economist: _The slumps that shaped modern finance.<94>	RR-020	male	NA	NA	NA	NA	NA	NA	NA	NA	NA	NA	NA	NA	NA	NA	NA	NA	NA	NA	NA	NA	NA	NA	NA	NA	NA	NA	NA	NA	NA	NA	NA	NA	NA	NA	NA	NA	NA	NA	NA	NA	NA	NA	NA	NA
1	RR	Social Sciences	Peter Bernstein (1998). Against the gods: the remarkable story of risk, Wiley	RR-020	male	male	NA	NA	NA	NA	NA	NA	NA	NA	NA	NA	NA	NA	NA	NA	NA	NA	NA	NA	NA	NA	NA	NA	NA	NA	NA	NA	NA	NA	NA	NA	NA	NA	NA	NA	NA	NA	NA	NA	NA	NA	NA	NA	NA
1	RR	Social Sciences	Richard Grossman, Unsettled account: the evolution of banking in the industrialized world, Princeton University Press	RR-020	male	male	NA	NA	NA	NA	NA	NA	NA	NA	NA	NA	NA	NA	NA	NA	NA	NA	NA	NA	NA	NA	NA	NA	NA	NA	NA	NA	NA	NA	NA	NA	NA	NA	NA	NA	NA	NA	NA	NA	NA	NA	NA	NA	NA
1	RR	Social Sciences	Michael Pettis (2013). The great rebalancing: trade, conflict, and the perilous road ahead for the world economy, Princeton University Press	RR-020	male	male	NA	NA	NA	NA	NA	NA	NA	NA	NA	NA	NA	NA	NA	NA	NA	NA	NA	NA	NA	NA	NA	NA	NA	NA	NA	NA	NA	NA	NA	NA	NA	NA	NA	NA	NA	NA	NA	NA	NA	NA	NA	NA	NA
1	RR	Social Sciences	Gregory Chin (2010). _Remaking the architecture: the emerging powers, self-insuring andregional insulation,<94>International Affairs, Vol. 86, No. 3, pp. 693-715.	RR-020	male	male	NA	NA	NA	NA	NA	NA	NA	NA	NA	NA	NA	NA	NA	NA	NA	NA	NA	NA	NA	NA	NA	NA	NA	NA	NA	NA	NA	NA	NA	NA	NA	NA	NA	NA	NA	NA	NA	NA	NA	NA	NA	NA	NA
1	RR	Social Sciences	Lathrop Ann, Foss Kathleen. Student Cheating and Plagiarism in the Internet Age. Englewood, CO: Libraries Unlimited, Inc.; 2000.	RR-048	male	female	NA	female	NA	NA	NA	NA	NA	NA	NA	NA	NA	NA	NA	NA	NA	NA	NA	NA	NA	NA	NA	NA	NA	NA	NA	NA	NA	NA	NA	NA	NA	NA	NA	NA	NA	NA	NA	NA	NA	NA	NA	NA	NA
1	RR	Social Sciences	Clarissa Hayward and Todd Swanstrom (Eds.). (2011). Justice and the American Metropolis. University of Minnesota Press.	RR-048	male	NA	NA	NA	NA	NA	NA	NA	NA	NA	NA	NA	NA	NA	NA	NA	NA	NA	NA	NA	NA	NA	NA	NA	NA	NA	NA	NA	NA	NA	NA	NA	NA	NA	NA	NA	NA	NA	NA	NA	NA	NA	NA	NA	NA
1	RR	Social Sciences	Norman Schofield and Itai Sened (2006), Multiparty Democracy: Elections and Legislative Politics. Cambridge UP, 2006.	RR-090	male	male	NA	male	NA	NA	NA	NA	NA	NA	NA	NA	NA	NA	NA	NA	NA	NA	NA	NA	NA	NA	NA	NA	NA	NA	NA	NA	NA	NA	NA	NA	NA	NA	NA	NA	NA	NA	NA	NA	NA	NA	NA	NA	NA
1	RR	Social Sciences	Norman Schofield and Micah Levinson, Modeling authoritarian regimes, Politics, Philosophy & Economics, 7(3), 243-283.	RR-090	male	male	NA	male	NA	NA	NA	NA	NA	NA	NA	NA	NA	NA	NA	NA	NA	NA	NA	NA	NA	NA	NA	NA	NA	NA	NA	NA	NA	NA	NA	NA	NA	NA	NA	NA	NA	NA	NA	NA	NA	NA	NA	NA	NA
1	RR	Social Sciences	Norman Schofield, Political Economy of Democracy and Tyranny Oldenbourg (2009).	RR-090	male	male	NA	NA	NA	NA	NA	NA	NA	NA	NA	NA	NA	NA	NA	NA	NA	NA	NA	NA	NA	NA	NA	NA	NA	NA	NA	NA	NA	NA	NA	NA	NA	NA	NA	NA	NA	NA	NA	NA	NA	NA	NA	NA	NA
1	RR	Social Sciences	Paul Collier, Wars, Guns, and Votes: Democracy in Dangerous Places, 2009 1	RR-090	male	male	NA	NA	NA	NA	NA	NA	NA	NA	NA	NA	NA	NA	NA	NA	NA	NA	NA	NA	NA	NA	NA	NA	NA	NA	NA	NA	NA	NA	NA	NA	NA	NA	NA	NA	NA	NA	NA	NA	NA	NA	NA	NA	NA
1	RR	Social Sciences	Norman Schofield, Spatial Model of Politics, Routledge (2008)	RR-090	male	male	NA	NA	NA	NA	NA	NA	NA	NA	NA	NA	NA	NA	NA	NA	NA	NA	NA	NA	NA	NA	NA	NA	NA	NA	NA	NA	NA	NA	NA	NA	NA	NA	NA	NA	NA	NA	NA	NA	NA	NA	NA	NA	NA
1	RR	Social Sciences	Adam Przeworski, States and Markets	RR-090	male	male	NA	NA	NA	NA	NA	NA	NA	NA	NA	NA	NA	NA	NA	NA	NA	NA	NA	NA	NA	NA	NA	NA	NA	NA	NA	NA	NA	NA	NA	NA	NA	NA	NA	NA	NA	NA	NA	NA	NA	NA	NA	NA	NA
1	RR	Social Sciences	Daron Acemoglu and James Robinson, Economics versus Politics: Pitfalls of Political Advocacy, Journal of Economic Perspectives	RR-090	male	male	NA	male	NA	NA	NA	NA	NA	NA	NA	NA	NA	NA	NA	NA	NA	NA	NA	NA	NA	NA	NA	NA	NA	NA	NA	NA	NA	NA	NA	NA	NA	NA	NA	NA	NA	NA	NA	NA	NA	NA	NA	NA	NA
1	RR	Social Sciences	Gary Miller and Norman Schofield, Article unknown, American Political Science Review	RR-090	male	male	NA	male	NA	NA	NA	NA	NA	NA	NA	NA	NA	NA	NA	NA	NA	NA	NA	NA	NA	NA	NA	NA	NA	NA	NA	NA	NA	NA	NA	NA	NA	NA	NA	NA	NA	NA	NA	NA	NA	NA	NA	NA	NA
1	RR	Social Sciences	Norman Schofield, Social Choice, Social Choice and Welfare	RR-090	male	male	NA	NA	NA	NA	NA	NA	NA	NA	NA	NA	NA	NA	NA	NA	NA	NA	NA	NA	NA	NA	NA	NA	NA	NA	NA	NA	NA	NA	NA	NA	NA	NA	NA	NA	NA	NA	NA	NA	NA	NA	NA	NA	NA
1	RR	Social Sciences	Gary Miller and Norman Schofield, Article unknown, Perspectives on Politics	RR-090	male	male	NA	male	NA	NA	NA	NA	NA	NA	NA	NA	NA	NA	NA	NA	NA	NA	NA	NA	NA	NA	NA	NA	NA	NA	NA	NA	NA	NA	NA	NA	NA	NA	NA	NA	NA	NA	NA	NA	NA	NA	NA	NA	NA
1	RR	Social Sciences	Paul Collier, The Plundered Planet: Why We Must -- and How We Can -- Manage Nature for Global Prosperity 2	RR-090	male	male	NA	NA	NA	NA	NA	NA	NA	NA	NA	NA	NA	NA	NA	NA	NA	NA	NA	NA	NA	NA	NA	NA	NA	NA	NA	NA	NA	NA	NA	NA	NA	NA	NA	NA	NA	NA	NA	NA	NA	NA	NA	NA	NA
1	RR	Social Sciences	Norman Schofield, Leadership or Chaos, manuscript	RR-090	male	male	NA	NA	NA	NA	NA	NA	NA	NA	NA	NA	NA	NA	NA	NA	NA	NA	NA	NA	NA	NA	NA	NA	NA	NA	NA	NA	NA	NA	NA	NA	NA	NA	NA	NA	NA	NA	NA	NA	NA	NA	NA	NA	NA
1	RR	Social Sciences	Norman Schofield (2006), Architects of Political Change: Constitutional Quandaries and Social Choice Theory Cambridge UP, 2006.	RR-090	male	male	NA	NA	NA	NA	NA	NA	NA	NA	NA	NA	NA	NA	NA	NA	NA	NA	NA	NA	NA	NA	NA	NA	NA	NA	NA	NA	NA	NA	NA	NA	NA	NA	NA	NA	NA	NA	NA	NA	NA	NA	NA	NA	NA
1	RR	Social Sciences	Gary Miller and Norman Schofield, Article unknown, Political Studies	RR-090	male	male	NA	male	NA	NA	NA	NA	NA	NA	NA	NA	NA	NA	NA	NA	NA	NA	NA	NA	NA	NA	NA	NA	NA	NA	NA	NA	NA	NA	NA	NA	NA	NA	NA	NA	NA	NA	NA	NA	NA	NA	NA	NA	NA
1	RR	Social Sciences	Gary Miller and Norman Schofield, Article unknown, American Journal of Political Science	RR-090	male	male	NA	male	NA	NA	NA	NA	NA	NA	NA	NA	NA	NA	NA	NA	NA	NA	NA	NA	NA	NA	NA	NA	NA	NA	NA	NA	NA	NA	NA	NA	NA	NA	NA	NA	NA	NA	NA	NA	NA	NA	NA	NA	NA
1	RR	Social Sciences	Harold Clarke, David Sanders, Marianne Stewart, Paul Whiteley, Political Choice in Britain	RR-090	male	male	NA	male	male	female	NA	NA	NA	NA	NA	NA	NA	NA	NA	NA	NA	NA	NA	NA	NA	NA	NA	NA	NA	NA	NA	NA	NA	NA	NA	NA	NA	NA	NA	NA	NA	NA	NA	NA	NA	NA	NA	NA	NA
1	RR	Social Sciences	Fisher, Alec. The Logic of Real Arguments (2nd Edition).	RR-106	male	male	NA	NA	NA	NA	NA	NA	NA	NA	NA	NA	NA	NA	NA	NA	NA	NA	NA	NA	NA	NA	NA	NA	NA	NA	NA	NA	NA	NA	NA	NA	NA	NA	NA	NA	NA	NA	NA	NA	NA	NA	NA	NA	NA
1	RR	Social Sciences	Fisher, Alec. The Logic of Real Arguments (2nd Edition).	RR-106	male	male	NA	NA	NA	NA	NA	NA	NA	NA	NA	NA	NA	NA	NA	NA	NA	NA	NA	NA	NA	NA	NA	NA	NA	NA	NA	NA	NA	NA	NA	NA	NA	NA	NA	NA	NA	NA	NA	NA	NA	NA	NA	NA	NA
1	RR	Social Sciences	Yoshikoder introduction	RR-106	male	male	NA	NA	NA	NA	NA	NA	NA	NA	NA	NA	NA	NA	NA	NA	NA	NA	NA	NA	NA	NA	NA	NA	NA	NA	NA	NA	NA	NA	NA	NA	NA	NA	NA	NA	NA	NA	NA	NA	NA	NA	NA	NA	NA
1	RR	Social Sciences	Yoshikoder introduction	RR-106	male	male	NA	NA	NA	NA	NA	NA	NA	NA	NA	NA	NA	NA	NA	NA	NA	NA	NA	NA	NA	NA	NA	NA	NA	NA	NA	NA	NA	NA	NA	NA	NA	NA	NA	NA	NA	NA	NA	NA	NA	NA	NA	NA	NA
1	RR	Social Sciences	unsure L32-495-01-darnell	RR-106	male	male	NA	NA	NA	NA	NA	NA	NA	NA	NA	NA	NA	NA	NA	NA	NA	NA	NA	NA	NA	NA	NA	NA	NA	NA	NA	NA	NA	NA	NA	NA	NA	NA	NA	NA	NA	NA	NA	NA	NA	NA	NA	NA	NA
1	RR	Social Sciences	unsure L32-495-01-darnell	RR-106	male	male	NA	NA	NA	NA	NA	NA	NA	NA	NA	NA	NA	NA	NA	NA	NA	NA	NA	NA	NA	NA	NA	NA	NA	NA	NA	NA	NA	NA	NA	NA	NA	NA	NA	NA	NA	NA	NA	NA	NA	NA	NA	NA	NA
1	RR	Social Sciences	Humphreys, Excerpt from The Tea Room Trade	RR-106	male	male	NA	NA	NA	NA	NA	NA	NA	NA	NA	NA	NA	NA	NA	NA	NA	NA	NA	NA	NA	NA	NA	NA	NA	NA	NA	NA	NA	NA	NA	NA	NA	NA	NA	NA	NA	NA	NA	NA	NA	NA	NA	NA	NA
1	RR	Social Sciences	Humphreys, Excerpt from The Tea Room Trade	RR-106	male	male	NA	NA	NA	NA	NA	NA	NA	NA	NA	NA	NA	NA	NA	NA	NA	NA	NA	NA	NA	NA	NA	NA	NA	NA	NA	NA	NA	NA	NA	NA	NA	NA	NA	NA	NA	NA	NA	NA	NA	NA	NA	NA	NA
1	RR	Social Sciences	Menard, _Everyone<90>s an Expert<94>	RR-106	male	male	NA	NA	NA	NA	NA	NA	NA	NA	NA	NA	NA	NA	NA	NA	NA	NA	NA	NA	NA	NA	NA	NA	NA	NA	NA	NA	NA	NA	NA	NA	NA	NA	NA	NA	NA	NA	NA	NA	NA	NA	NA	NA	NA
1	RR	Social Sciences	Menard, _Everyone<90>s an Expert<94>	RR-106	male	male	NA	NA	NA	NA	NA	NA	NA	NA	NA	NA	NA	NA	NA	NA	NA	NA	NA	NA	NA	NA	NA	NA	NA	NA	NA	NA	NA	NA	NA	NA	NA	NA	NA	NA	NA	NA	NA	NA	NA	NA	NA	NA	NA
1	RR	Social Sciences	Learning from Strangers: the art and method of qualitative interview studies	RR-106	male	male	NA	NA	NA	NA	NA	NA	NA	NA	NA	NA	NA	NA	NA	NA	NA	NA	NA	NA	NA	NA	NA	NA	NA	NA	NA	NA	NA	NA	NA	NA	NA	NA	NA	NA	NA	NA	NA	NA	NA	NA	NA	NA	NA
1	RR	Social Sciences	Learning from Strangers: the art and method of qualitative interview studies	RR-106	male	male	NA	NA	NA	NA	NA	NA	NA	NA	NA	NA	NA	NA	NA	NA	NA	NA	NA	NA	NA	NA	NA	NA	NA	NA	NA	NA	NA	NA	NA	NA	NA	NA	NA	NA	NA	NA	NA	NA	NA	NA	NA	NA	NA
1	RR	Social Sciences	Hanoi Rat Massacre	RR-106	male	NA	NA	NA	NA	NA	NA	NA	NA	NA	NA	NA	NA	NA	NA	NA	NA	NA	NA	NA	NA	NA	NA	NA	NA	NA	NA	NA	NA	NA	NA	NA	NA	NA	NA	NA	NA	NA	NA	NA	NA	NA	NA	NA	NA
1	RR	Social Sciences	Hanoi Rat Massacre	RR-106	male	NA	NA	NA	NA	NA	NA	NA	NA	NA	NA	NA	NA	NA	NA	NA	NA	NA	NA	NA	NA	NA	NA	NA	NA	NA	NA	NA	NA	NA	NA	NA	NA	NA	NA	NA	NA	NA	NA	NA	NA	NA	NA	NA	NA
1	RR	Social Sciences	First thoughts on polling problems in the 2016 U.S. elections	RR-106	male	male	NA	NA	NA	NA	NA	NA	NA	NA	NA	NA	NA	NA	NA	NA	NA	NA	NA	NA	NA	NA	NA	NA	NA	NA	NA	NA	NA	NA	NA	NA	NA	NA	NA	NA	NA	NA	NA	NA	NA	NA	NA	NA	NA
1	RR	Social Sciences	First thoughts on polling problems in the 2016 U.S. elections	RR-106	male	male	NA	NA	NA	NA	NA	NA	NA	NA	NA	NA	NA	NA	NA	NA	NA	NA	NA	NA	NA	NA	NA	NA	NA	NA	NA	NA	NA	NA	NA	NA	NA	NA	NA	NA	NA	NA	NA	NA	NA	NA	NA	NA	NA
1	RR	Social Sciences	McKee, _What is Textual Analysis<94>	RR-106	male	male	NA	NA	NA	NA	NA	NA	NA	NA	NA	NA	NA	NA	NA	NA	NA	NA	NA	NA	NA	NA	NA	NA	NA	NA	NA	NA	NA	NA	NA	NA	NA	NA	NA	NA	NA	NA	NA	NA	NA	NA	NA	NA	NA
1	RR	Social Sciences	McKee, _What is Textual Analysis<94>	RR-106	male	male	NA	NA	NA	NA	NA	NA	NA	NA	NA	NA	NA	NA	NA	NA	NA	NA	NA	NA	NA	NA	NA	NA	NA	NA	NA	NA	NA	NA	NA	NA	NA	NA	NA	NA	NA	NA	NA	NA	NA	NA	NA	NA	NA
1	RR	Social Sciences	article	RR-106	male	male	NA	male	NA	NA	NA	NA	NA	NA	NA	NA	NA	NA	NA	NA	NA	NA	NA	NA	NA	NA	NA	NA	NA	NA	NA	NA	NA	NA	NA	NA	NA	NA	NA	NA	NA	NA	NA	NA	NA	NA	NA	NA	NA
1	RR	Social Sciences	article	RR-106	male	male	NA	male	NA	NA	NA	NA	NA	NA	NA	NA	NA	NA	NA	NA	NA	NA	NA	NA	NA	NA	NA	NA	NA	NA	NA	NA	NA	NA	NA	NA	NA	NA	NA	NA	NA	NA	NA	NA	NA	NA	NA	NA	NA
1	RR	Social Sciences	NYT article on weighting	RR-106	male	male	NA	NA	NA	NA	NA	NA	NA	NA	NA	NA	NA	NA	NA	NA	NA	NA	NA	NA	NA	NA	NA	NA	NA	NA	NA	NA	NA	NA	NA	NA	NA	NA	NA	NA	NA	NA	NA	NA	NA	NA	NA	NA	NA
1	RR	Social Sciences	NYT article on weighting	RR-106	male	male	NA	NA	NA	NA	NA	NA	NA	NA	NA	NA	NA	NA	NA	NA	NA	NA	NA	NA	NA	NA	NA	NA	NA	NA	NA	NA	NA	NA	NA	NA	NA	NA	NA	NA	NA	NA	NA	NA	NA	NA	NA	NA	NA
1	RR	Social Sciences	read McPhee	RR-106	male	NA	NA	NA	NA	NA	NA	NA	NA	NA	NA	NA	NA	NA	NA	NA	NA	NA	NA	NA	NA	NA	NA	NA	NA	NA	NA	NA	NA	NA	NA	NA	NA	NA	NA	NA	NA	NA	NA	NA	NA	NA	NA	NA	NA
1	RR	Social Sciences	read McPhee	RR-106	male	NA	NA	NA	NA	NA	NA	NA	NA	NA	NA	NA	NA	NA	NA	NA	NA	NA	NA	NA	NA	NA	NA	NA	NA	NA	NA	NA	NA	NA	NA	NA	NA	NA	NA	NA	NA	NA	NA	NA	NA	NA	NA	NA	NA
1	RR	Social Sciences	Iarrosi, _The Power of Survey Design<94>	RR-106	male	male	NA	NA	NA	NA	NA	NA	NA	NA	NA	NA	NA	NA	NA	NA	NA	NA	NA	NA	NA	NA	NA	NA	NA	NA	NA	NA	NA	NA	NA	NA	NA	NA	NA	NA	NA	NA	NA	NA	NA	NA	NA	NA	NA
1	RR	Social Sciences	Iarrosi, _The Power of Survey Design<94>	RR-106	male	male	NA	NA	NA	NA	NA	NA	NA	NA	NA	NA	NA	NA	NA	NA	NA	NA	NA	NA	NA	NA	NA	NA	NA	NA	NA	NA	NA	NA	NA	NA	NA	NA	NA	NA	NA	NA	NA	NA	NA	NA	NA	NA	NA
1	RR	Social Sciences	_Casing.<94> Read Charles Ragin	RR-106	male	male	NA	NA	NA	NA	NA	NA	NA	NA	NA	NA	NA	NA	NA	NA	NA	NA	NA	NA	NA	NA	NA	NA	NA	NA	NA	NA	NA	NA	NA	NA	NA	NA	NA	NA	NA	NA	NA	NA	NA	NA	NA	NA	NA
1	RR	Social Sciences	_Casing.<94> Read Charles Ragin	RR-106	male	male	NA	NA	NA	NA	NA	NA	NA	NA	NA	NA	NA	NA	NA	NA	NA	NA	NA	NA	NA	NA	NA	NA	NA	NA	NA	NA	NA	NA	NA	NA	NA	NA	NA	NA	NA	NA	NA	NA	NA	NA	NA	NA	NA
1	RR	Social Sciences	The Parameters of Design: King, Keohane, & Verba. Pp. 1-28 & 35-48.	RR-106	male	male	NA	male	male	NA	NA	NA	NA	NA	NA	NA	NA	NA	NA	NA	NA	NA	NA	NA	NA	NA	NA	NA	NA	NA	NA	NA	NA	NA	NA	NA	NA	NA	NA	NA	NA	NA	NA	NA	NA	NA	NA	NA	NA
1	RR	Social Sciences	The Parameters of Design: King, Keohane, & Verba. Pp. 1-28 & 35-48.	RR-106	male	male	NA	male	male	NA	NA	NA	NA	NA	NA	NA	NA	NA	NA	NA	NA	NA	NA	NA	NA	NA	NA	NA	NA	NA	NA	NA	NA	NA	NA	NA	NA	NA	NA	NA	NA	NA	NA	NA	NA	NA	NA	NA	NA
1	RR	Social Sciences	Bishop, Christopher M.. Pattern Recognition and Machine Learning.	RR-030	male	male	NA	NA	NA	NA	NA	NA	NA	NA	NA	NA	NA	NA	NA	NA	NA	NA	NA	NA	NA	NA	NA	NA	NA	NA	NA	NA	NA	NA	NA	NA	NA	NA	NA	NA	NA	NA	NA	NA	NA	NA	NA	NA	NA
1	RR	Social Sciences	Friedman, Jerome, Trevor Hastie, and Robert Tibshirani. The Elements of Statistical Learning:Data Mining, Inference, and Prediction	RR-030	male	male	NA	male	male	NA	NA	NA	NA	NA	NA	NA	NA	NA	NA	NA	NA	NA	NA	NA	NA	NA	NA	NA	NA	NA	NA	NA	NA	NA	NA	NA	NA	NA	NA	NA	NA	NA	NA	NA	NA	NA	NA	NA	NA
1	RR	Social Sciences	Daum_ III, Hal. A Course in Machine Learning	RR-030	male	male	NA	NA	NA	NA	NA	NA	NA	NA	NA	NA	NA	NA	NA	NA	NA	NA	NA	NA	NA	NA	NA	NA	NA	NA	NA	NA	NA	NA	NA	NA	NA	NA	NA	NA	NA	NA	NA	NA	NA	NA	NA	NA	NA
1	RS	Social Sciences	Gantt, Edwin. E. & Slife, Brent. (Ed.). (2014). Taking sides: Clashing views on psychological issues (19th ed.). Boston, MA: McGraw-Hill	RS-107	male	NA	NA	NA	NA	NA	NA	NA	NA	NA	NA	NA	NA	NA	NA	NA	NA	NA	NA	NA	NA	NA	NA	NA	NA	NA	NA	NA	NA	NA	NA	NA	NA	NA	NA	NA	NA	NA	NA	NA	NA	NA	NA	NA	NA
1	RS	Social Sciences	Gantt, Edwin. E. & Slife, Brent. (Ed.). (2014). Taking sides: Clashing views on psychological issues (19th ed.). Boston, MA: McGraw-Hill	RS-107	male	NA	NA	NA	NA	NA	NA	NA	NA	NA	NA	NA	NA	NA	NA	NA	NA	NA	NA	NA	NA	NA	NA	NA	NA	NA	NA	NA	NA	NA	NA	NA	NA	NA	NA	NA	NA	NA	NA	NA	NA	NA	NA	NA	NA
1	RS	Social Sciences	No reading	RS-080	male	NA	NA	NA	NA	NA	NA	NA	NA	NA	NA	NA	NA	NA	NA	NA	NA	NA	NA	NA	NA	NA	NA	NA	NA	NA	NA	NA	NA	NA	NA	NA	NA	NA	NA	NA	NA	NA	NA	NA	NA	NA	NA	NA	NA
1	RS	Social Sciences	No reading	RS-080	male	NA	NA	NA	NA	NA	NA	NA	NA	NA	NA	NA	NA	NA	NA	NA	NA	NA	NA	NA	NA	NA	NA	NA	NA	NA	NA	NA	NA	NA	NA	NA	NA	NA	NA	NA	NA	NA	NA	NA	NA	NA	NA	NA	NA
1	RS	Social Sciences	No reading	RS-041	female	NA	NA	NA	NA	NA	NA	NA	NA	NA	NA	NA	NA	NA	NA	NA	NA	NA	NA	NA	NA	NA	NA	NA	NA	NA	NA	NA	NA	NA	NA	NA	NA	NA	NA	NA	NA	NA	NA	NA	NA	NA	NA	NA	NA
1	RS	Social Sciences	Blair, I. V., Judd, C. M., Sadler, M. S., & Jenkins, C. (2002). The role of Afrocentric features in person perception: Judging by features and categories. Journal of Personality and Social Psychology, 83, 5 - 25	RS-130	female	female	NA	male	male	female	NA	NA	NA	NA	NA	NA	NA	NA	NA	NA	NA	NA	NA	NA	NA	NA	NA	NA	NA	NA	NA	NA	NA	NA	NA	NA	NA	NA	NA	NA	NA	NA	NA	NA	NA	NA	NA	NA	NA
1	RS	Social Sciences	Danbold, F., & Huo, Y. J. (2015). No Longer _All-American<94>? Whites<90> Defensive Reactions to Their Numerical Decline._Social Psychological and Personality Science,_6(2), 210 _ 218	RS-130	female	male	NA	female	NA	NA	NA	NA	NA	NA	NA	NA	NA	NA	NA	NA	NA	NA	NA	NA	NA	NA	NA	NA	NA	NA	NA	NA	NA	NA	NA	NA	NA	NA	NA	NA	NA	NA	NA	NA	NA	NA	NA	NA	NA
1	RS	Social Sciences	Bigler, R. S., Jones, L. C., & Lobliner, D. B. (1997). Social categorization and the formation of intergroup attitudes in children. Child Development, 68, 530-543.	RS-130	female	female	NA	female	unknown	NA	NA	NA	NA	NA	NA	NA	NA	NA	NA	NA	NA	NA	NA	NA	NA	NA	NA	NA	NA	NA	NA	NA	NA	NA	NA	NA	NA	NA	NA	NA	NA	NA	NA	NA	NA	NA	NA	NA	NA
1	RS	Social Sciences	Bergsieker, H. B., Shelton, J. N., & Richeson, J. A. (2010). To be liked versus respected: Divergent goals in interracial interactions. Journal of Personality and Social Psychology, 99, 248-264	RS-130	female	female	NA	female	female	NA	NA	NA	NA	NA	NA	NA	NA	NA	NA	NA	NA	NA	NA	NA	NA	NA	NA	NA	NA	NA	NA	NA	NA	NA	NA	NA	NA	NA	NA	NA	NA	NA	NA	NA	NA	NA	NA	NA	NA
1	RS	Social Sciences	Lowery, B. S., Knowles, E. D., & Unzueta, M. M. (2007). Framing inequity safely: Whites' motivated perceptions of racial privilege. Personality and Social Psychology Bulletin, 33(9), 1237-1250	RS-130	female	male	NA	male	male	NA	NA	NA	NA	NA	NA	NA	NA	NA	NA	NA	NA	NA	NA	NA	NA	NA	NA	NA	NA	NA	NA	NA	NA	NA	NA	NA	NA	NA	NA	NA	NA	NA	NA	NA	NA	NA	NA	NA	NA
1	RS	Social Sciences	Kaiser, C. R., & Major, B. (2006). A social psychological perspective on perceiving and reporting discrimination._Law and Social Inquiry, 36,801-830	RS-130	female	female	NA	female	NA	NA	NA	NA	NA	NA	NA	NA	NA	NA	NA	NA	NA	NA	NA	NA	NA	NA	NA	NA	NA	NA	NA	NA	NA	NA	NA	NA	NA	NA	NA	NA	NA	NA	NA	NA	NA	NA	NA	NA	NA
1	RS	Social Sciences	Cohen, G. L., Garcia, J., Apfel, N. & Master, A. (2006). Reducing the racial achievement gap: A social-psychological intervention. Science, 313, 1307-1310	RS-130	female	male	NA	female	male	female	NA	NA	NA	NA	NA	NA	NA	NA	NA	NA	NA	NA	NA	NA	NA	NA	NA	NA	NA	NA	NA	NA	NA	NA	NA	NA	NA	NA	NA	NA	NA	NA	NA	NA	NA	NA	NA	NA	NA
1	RS	Social Sciences	Crocker, J., & Major, B. (1989). Social stigma and self-esteem: The self-protective properties of stigma. Psychological Review, 96, 608-630.	RS-130	female	female	NA	female	NA	NA	NA	NA	NA	NA	NA	NA	NA	NA	NA	NA	NA	NA	NA	NA	NA	NA	NA	NA	NA	NA	NA	NA	NA	NA	NA	NA	NA	NA	NA	NA	NA	NA	NA	NA	NA	NA	NA	NA	NA
1	RS	Social Sciences	Phillips, L.T. & Lowery, B.S. (2015). The hard-knock life? Whites claim hardships in response to racial inequity. Journal of Experimental Social Psychology, 61, 12-18	RS-130	female	female	NA	male	NA	NA	NA	NA	NA	NA	NA	NA	NA	NA	NA	NA	NA	NA	NA	NA	NA	NA	NA	NA	NA	NA	NA	NA	NA	NA	NA	NA	NA	NA	NA	NA	NA	NA	NA	NA	NA	NA	NA	NA	NA
1	RS	Social Sciences	Kaiser, C. R. & Pratt-Hyatt, J. S. (2009). Distributing prejudice unequally: Do Whites direct their prejudice toward strongly identified minorities? Journal of Personality and Social Psychology, 96, 432-445	RS-130	female	female	NA	female	NA	NA	NA	NA	NA	NA	NA	NA	NA	NA	NA	NA	NA	NA	NA	NA	NA	NA	NA	NA	NA	NA	NA	NA	NA	NA	NA	NA	NA	NA	NA	NA	NA	NA	NA	NA	NA	NA	NA	NA	NA
1	RS	Social Sciences	Maddux, W. W., Galinsky, A. D., Cuddy, A. C., & Polifroni, M. (2008). When being a model minority is good...and bad: Realistic threat explains negativity toward Asian Americans. Personality and Social Psychology Bulletin, 34(1), 74-89	RS-130	female	male	NA	male	male	female	NA	NA	NA	NA	NA	NA	NA	NA	NA	NA	NA	NA	NA	NA	NA	NA	NA	NA	NA	NA	NA	NA	NA	NA	NA	NA	NA	NA	NA	NA	NA	NA	NA	NA	NA	NA	NA	NA	NA
1	RS	Social Sciences	Kaiser, C. R., Vick, S. B., & Major, B. (2006). Prejudice expectations moderate preconscious attention to cues that are threatening to social Identity. Psychological Science, 17(4), 332-338.	RS-130	female	female	NA	female	female	NA	NA	NA	NA	NA	NA	NA	NA	NA	NA	NA	NA	NA	NA	NA	NA	NA	NA	NA	NA	NA	NA	NA	NA	NA	NA	NA	NA	NA	NA	NA	NA	NA	NA	NA	NA	NA	NA	NA	NA
1	RS	Social Sciences	Crandall, C.S. (1994). Prejudice against fat people: Ideology and self-interest. Journal of Personality and Social Psychology, 66, 882-894	RS-130	female	male	NA	NA	NA	NA	NA	NA	NA	NA	NA	NA	NA	NA	NA	NA	NA	NA	NA	NA	NA	NA	NA	NA	NA	NA	NA	NA	NA	NA	NA	NA	NA	NA	NA	NA	NA	NA	NA	NA	NA	NA	NA	NA	NA
1	RS	Social Sciences	Townsend, S. M., Markus, H. R. & Bergsieker, H. B. (2009). My choice, your categories: The denial of multiracial identities. Journal of Social Issues, 65, 1, 185-204	RS-130	female	female	NA	female	female	NA	NA	NA	NA	NA	NA	NA	NA	NA	NA	NA	NA	NA	NA	NA	NA	NA	NA	NA	NA	NA	NA	NA	NA	NA	NA	NA	NA	NA	NA	NA	NA	NA	NA	NA	NA	NA	NA	NA	NA
1	RS	Social Sciences	Czopp, A.M., Monteith, M.J., & Mark, A. (2006). Standing up for a change: Reducing bias through interpersonal confrontation. Journal of Personality and Social Psychology, 90, 784-803	RS-130	female	male	NA	female	female	NA	NA	NA	NA	NA	NA	NA	NA	NA	NA	NA	NA	NA	NA	NA	NA	NA	NA	NA	NA	NA	NA	NA	NA	NA	NA	NA	NA	NA	NA	NA	NA	NA	NA	NA	NA	NA	NA	NA	NA
1	RS	Social Sciences	Castelli, L., De Dea, C., & Nesdale, D. (2008). Learning social attitudes: Children's sensitivity to the nonverbal behaviors of adult models during interracial interactions. Personality and Social Psychology Bulletin, 34, 1504-1513.	RS-130	female	male	NA	male	female	NA	NA	NA	NA	NA	NA	NA	NA	NA	NA	NA	NA	NA	NA	NA	NA	NA	NA	NA	NA	NA	NA	NA	NA	NA	NA	NA	NA	NA	NA	NA	NA	NA	NA	NA	NA	NA	NA	NA	NA
1	RS	Social Sciences	Devos, T., & Banaji, M. R. (2005). American = White?. Journal of Personality and Social Psychology, 88(3), 447-466	RS-130	female	male	NA	female	NA	NA	NA	NA	NA	NA	NA	NA	NA	NA	NA	NA	NA	NA	NA	NA	NA	NA	NA	NA	NA	NA	NA	NA	NA	NA	NA	NA	NA	NA	NA	NA	NA	NA	NA	NA	NA	NA	NA	NA	NA
1	RS	Social Sciences	Shelton, J.N., Richeson, J.A., & Salvatore, J. (2005). Expecting to be the target of prejudice: Implications for interethnic interactions. Personality and Social Psychology Bulletin, 31, 1189-1202	RS-130	female	female	NA	female	female	NA	NA	NA	NA	NA	NA	NA	NA	NA	NA	NA	NA	NA	NA	NA	NA	NA	NA	NA	NA	NA	NA	NA	NA	NA	NA	NA	NA	NA	NA	NA	NA	NA	NA	NA	NA	NA	NA	NA	NA
1	RS	Social Sciences	Blascovich, J., Spencer, S. J., Quinn, D., & Steele, C. (2001). African Americans and high blood pressure: The role of stereotype threat. Psychological Science, 12, 225-229	RS-130	female	male	NA	female	male	NA	NA	NA	NA	NA	NA	NA	NA	NA	NA	NA	NA	NA	NA	NA	NA	NA	NA	NA	NA	NA	NA	NA	NA	NA	NA	NA	NA	NA	NA	NA	NA	NA	NA	NA	NA	NA	NA	NA	NA
1	RS	Social Sciences	Anderson RC, Klofstad CA, Mayew WJ, Venkatachalam M (2014) Vocal Fry May Undermine the Success of Young Women in the Labor Market. PLoS ONE 9(5): e97506._https://doi.org/10.1371/journal.pone.0097506	RS-130	female	female	NA	male	male	male	NA	NA	NA	NA	NA	NA	NA	NA	NA	NA	NA	NA	NA	NA	NA	NA	NA	NA	NA	NA	NA	NA	NA	NA	NA	NA	NA	NA	NA	NA	NA	NA	NA	NA	NA	NA	NA	NA	NA
1	RS	Social Sciences	Craig, Rucker & Richeson (2018). The pitfalls and promise of increasing racial diversity: Threat, contact, and race relations in the 21st century. Current Directions in Psychological Science	RS-130	female	female	NA	female	male	NA	NA	NA	NA	NA	NA	NA	NA	NA	NA	NA	NA	NA	NA	NA	NA	NA	NA	NA	NA	NA	NA	NA	NA	NA	NA	NA	NA	NA	NA	NA	NA	NA	NA	NA	NA	NA	NA	NA	NA
1	RS	Social Sciences	Cheryan, S., & Bodenhausen, G. V. (2000). When positive stereotypes threaten intellectual performance: The psychological hazards of _model minority<94> status. Psychological Science, 11, 399-402	RS-130	female	female	NA	male	NA	NA	NA	NA	NA	NA	NA	NA	NA	NA	NA	NA	NA	NA	NA	NA	NA	NA	NA	NA	NA	NA	NA	NA	NA	NA	NA	NA	NA	NA	NA	NA	NA	NA	NA	NA	NA	NA	NA	NA	NA
1	RS	Social Sciences	Fredrickson, B.L., Roberts, T-A., Noll, S.M., Quinn, D.M., & Twenge, J.M. (1998). That swimsuit becomes you: Sex differences in self-objectification, restrained eating, and math performance. Journal of Personality and Social Psychology, 75, 269-284	RS-130	female	female	NA	male	male	NA	NA	NA	NA	NA	NA	NA	NA	NA	NA	NA	NA	NA	NA	NA	NA	NA	NA	NA	NA	NA	NA	NA	NA	NA	NA	NA	NA	NA	NA	NA	NA	NA	NA	NA	NA	NA	NA	NA	NA
1	RS	Social Sciences	Skinner, A. L., Meltzoff, A. N. & Olson, K. R., (2017). _Catching<94> social bias: Exposure to biased nonverbal signals creates social biases in preschool children. Psychological Science, 28, 216-224. https://doi.org/10.1177/0956797616678930	RS-130	female	female	NA	female	male	NA	NA	NA	NA	NA	NA	NA	NA	NA	NA	NA	NA	NA	NA	NA	NA	NA	NA	NA	NA	NA	NA	NA	NA	NA	NA	NA	NA	NA	NA	NA	NA	NA	NA	NA	NA	NA	NA	NA	NA
1	RS	Social Sciences	Steele, C.M., & Aronson, J. (1995). Stereotype threat and the intellectual test performance of African Americans. Journal of Personality and Social Psychology, 69, 797-811	RS-130	female	male	NA	male	NA	NA	NA	NA	NA	NA	NA	NA	NA	NA	NA	NA	NA	NA	NA	NA	NA	NA	NA	NA	NA	NA	NA	NA	NA	NA	NA	NA	NA	NA	NA	NA	NA	NA	NA	NA	NA	NA	NA	NA	NA
1	RS	Social Sciences	Major, B., Gramzow, R., McCoy, S., Levin, S., Schmader, T., & Sidanius, J. (2002). Perceiving personal discrimination: The role of group status and status legitimizing ideology. Journal of Personality and Social Psychology, 8, 269-282	RS-130	female	female	NA	male	male	female	NA	NA	female	female	NA	NA	NA	NA	NA	NA	NA	NA	NA	NA	NA	NA	NA	NA	NA	NA	NA	NA	NA	NA	NA	NA	NA	NA	NA	NA	NA	NA	NA	NA	NA	NA	NA	NA	NA
1	RS	Social Sciences	Kaiser, C.R. & Miller, C.T. (2001). Stop complaining! The social costs of making attributions to discrimination. Personality and Social Psychology Bulletin, 27, 254-263	RS-130	female	female	NA	female	NA	NA	NA	NA	NA	NA	NA	NA	NA	NA	NA	NA	NA	NA	NA	NA	NA	NA	NA	NA	NA	NA	NA	NA	NA	NA	NA	NA	NA	NA	NA	NA	NA	NA	NA	NA	NA	NA	NA	NA	NA
1	RS	Social Sciences	Shapiro, Mistler & Neuberg (2010). Threatened selves and differential prejudice expression by White perceivers. Journal of Experimental Social Psychology, 46. 469-473.	RS-130	female	female	NA	male	male	NA	NA	NA	NA	NA	NA	NA	NA	NA	NA	NA	NA	NA	NA	NA	NA	NA	NA	NA	NA	NA	NA	NA	NA	NA	NA	NA	NA	NA	NA	NA	NA	NA	NA	NA	NA	NA	NA	NA	NA
1	RS	Social Sciences	Wilkins, C. L., Chan, J., & Kaiser, C. R. (2011). Racial stereotypes and interracial attraction: Phenotypic prototypicality and perceived attractiveness of Asians. Cultural Diversity and Ethnic	RS-130	female	female	NA	female	female	NA	NA	NA	NA	NA	NA	NA	NA	NA	NA	NA	NA	NA	NA	NA	NA	NA	NA	NA	NA	NA	NA	NA	NA	NA	NA	NA	NA	NA	NA	NA	NA	NA	NA	NA	NA	NA	NA	NA	NA
1	RS	Social Sciences	Cheryan, S., & Monin, B. (2005). Where are you really from? Asian Americans and identity denial. Journal of Personality and Social Psychology, 89(5), 717-730	RS-130	female	female	NA	male	NA	NA	NA	NA	NA	NA	NA	NA	NA	NA	NA	NA	NA	NA	NA	NA	NA	NA	NA	NA	NA	NA	NA	NA	NA	NA	NA	NA	NA	NA	NA	NA	NA	NA	NA	NA	NA	NA	NA	NA	NA
1	RS	Social Sciences	Livingston, R. and_Nicholas P. (2009). The teddy bear effect: Does babyfaceness benefit Black CEOs?. Psychological Science, 20(10): 1229-1236	RS-130	female	male	NA	male	NA	NA	NA	NA	NA	NA	NA	NA	NA	NA	NA	NA	NA	NA	NA	NA	NA	NA	NA	NA	NA	NA	NA	NA	NA	NA	NA	NA	NA	NA	NA	NA	NA	NA	NA	NA	NA	NA	NA	NA	NA
1	RS	Social Sciences	Fryberg, S., Markus, H., Oyserman, D., & Stone, J. (2008). Of warrior chiefs and Indian princesses: The psychological consequences of American Indian mascots. Basic and Applied Social Psychology, 30, 208-218	RS-130	female	female	NA	male	female	female	NA	NA	NA	NA	NA	NA	NA	NA	NA	NA	NA	NA	NA	NA	NA	NA	NA	NA	NA	NA	NA	NA	NA	NA	NA	NA	NA	NA	NA	NA	NA	NA	NA	NA	NA	NA	NA	NA	NA
1	RS	Social Sciences	Lowery, B. S., Unzueta, M. M., Knowles, E. D., & Goff, P. (2006). Concern for the in-group and opposition to affirmative action. Journal of Personality and Social Psychology, 90(6), 961-974	RS-130	female	male	NA	male	male	male	NA	NA	NA	NA	NA	NA	NA	NA	NA	NA	NA	NA	NA	NA	NA	NA	NA	NA	NA	NA	NA	NA	NA	NA	NA	NA	NA	NA	NA	NA	NA	NA	NA	NA	NA	NA	NA	NA	NA
1	RS	Social Sciences	Unzueta, M. M., Lowery, B. S., & Knowles, E. D. (2008). How believing in affirmative action quotas protects White men's self-esteem. Organizational Behavior and Human Decision Processes, 105(1), 1-13	RS-130	female	male	NA	male	male	NA	NA	NA	NA	NA	NA	NA	NA	NA	NA	NA	NA	NA	NA	NA	NA	NA	NA	NA	NA	NA	NA	NA	NA	NA	NA	NA	NA	NA	NA	NA	NA	NA	NA	NA	NA	NA	NA	NA	NA
1	RS	Social Sciences	Maddox, K. B. (2004). Perspectives on racial phenotypicality bias. Personality and Social Psychology Review, 8, 383?401	RS-130	female	male	NA	NA	NA	NA	NA	NA	NA	NA	NA	NA	NA	NA	NA	NA	NA	NA	NA	NA	NA	NA	NA	NA	NA	NA	NA	NA	NA	NA	NA	NA	NA	NA	NA	NA	NA	NA	NA	NA	NA	NA	NA	NA	NA
1	RS	Social Sciences	Fein, S., & Spencer, S. (1997). Prejudice as self-image maintenance: Affirming the self through derogating others. Journal of Personality and Social Psychology, 73, 31-44.	RS-130	female	male	NA	male	NA	NA	NA	NA	NA	NA	NA	NA	NA	NA	NA	NA	NA	NA	NA	NA	NA	NA	NA	NA	NA	NA	NA	NA	NA	NA	NA	NA	NA	NA	NA	NA	NA	NA	NA	NA	NA	NA	NA	NA	NA
1	RS	Social Sciences	Jost, J. T. (2018). A quarter century of system justification theory: Questions, answers, criticisms, and societal applications. DOI:10.1111/bjso.12297	RS-130	female	male	NA	NA	NA	NA	NA	NA	NA	NA	NA	NA	NA	NA	NA	NA	NA	NA	NA	NA	NA	NA	NA	NA	NA	NA	NA	NA	NA	NA	NA	NA	NA	NA	NA	NA	NA	NA	NA	NA	NA	NA	NA	NA	NA
1	RS	Social Sciences	Sibicky, M., & Dovidio, J.D. (1986). Stigma of psychological therapy: Stereotypes, interpersonal reactions, and the self-fulfilling prophecy. Journal of Counseling Psychology, 33, 148-154	RS-130	female	male	NA	male	NA	NA	NA	NA	NA	NA	NA	NA	NA	NA	NA	NA	NA	NA	NA	NA	NA	NA	NA	NA	NA	NA	NA	NA	NA	NA	NA	NA	NA	NA	NA	NA	NA	NA	NA	NA	NA	NA	NA	NA	NA
1	RS	Social Sciences	Noll, S., & Fredrickson, B. L. (1998). A mediational model linking self-objectification, body shame and disordered eating, Psychology of Women Quarterly, 22(4), 623-636	RS-130	female	female	NA	female	NA	NA	NA	NA	NA	NA	NA	NA	NA	NA	NA	NA	NA	NA	NA	NA	NA	NA	NA	NA	NA	NA	NA	NA	NA	NA	NA	NA	NA	NA	NA	NA	NA	NA	NA	NA	NA	NA	NA	NA	NA
1	RS	Social Sciences	Major, B., & O<90>Brien, L.T. (2005). The social psychology of stigma. Annual Review of Psychology, 56, 393-421.	RS-130	female	female	NA	female	NA	NA	NA	NA	NA	NA	NA	NA	NA	NA	NA	NA	NA	NA	NA	NA	NA	NA	NA	NA	NA	NA	NA	NA	NA	NA	NA	NA	NA	NA	NA	NA	NA	NA	NA	NA	NA	NA	NA	NA	NA
1	RS	Social Sciences	Plaut, Thomas, Hurd & Romano (2018). Do color blindness and multiculturalism remedy or foster discrimination and racism? Current Directions in Psychological Science	RS-130	female	female	NA	female	female	NA	NA	NA	NA	NA	NA	NA	NA	NA	NA	NA	NA	NA	NA	NA	NA	NA	NA	NA	NA	NA	NA	NA	NA	NA	NA	NA	NA	NA	NA	NA	NA	NA	NA	NA	NA	NA	NA	NA	NA
1	RS	Social Sciences	Kunda, Z., & Sinclair, L. (1999). Motivated reasoning with stereotypes: Activation, application and inhibition. Psychological Inquiry, 10, 12-22.	RS-130	female	female	NA	female	NA	NA	NA	NA	NA	NA	NA	NA	NA	NA	NA	NA	NA	NA	NA	NA	NA	NA	NA	NA	NA	NA	NA	NA	NA	NA	NA	NA	NA	NA	NA	NA	NA	NA	NA	NA	NA	NA	NA	NA	NA
1	RS	Social Sciences	Kurzban, R., & Leary, M. R. (2001). Evolutionary origins of stigmatization: The functions of social exclusion. Psychological Bulletin, 127, 187-208.	RS-130	female	male	NA	male	NA	NA	NA	NA	NA	NA	NA	NA	NA	NA	NA	NA	NA	NA	NA	NA	NA	NA	NA	NA	NA	NA	NA	NA	NA	NA	NA	NA	NA	NA	NA	NA	NA	NA	NA	NA	NA	NA	NA	NA	NA
1	RS	Social Sciences	Wilkins, C. L., Kaiser, C. R., & Rieck, H. (2010). Detecting racial identification: The role of phenotypic prototypicality. Journal of Experimental Social Psychology, 46(6), 1029-1034	RS-130	female	female	NA	female	female	NA	NA	NA	NA	NA	NA	NA	NA	NA	NA	NA	NA	NA	NA	NA	NA	NA	NA	NA	NA	NA	NA	NA	NA	NA	NA	NA	NA	NA	NA	NA	NA	NA	NA	NA	NA	NA	NA	NA	NA
1	RS	Social Sciences	Eberhardt, J. L., Davies, P. G., Purdie-Vaughns, V. J., & Johnson, S. L. (2006). Looking deathworthy: Perceived stereotypicality of Black defendants predicts capital-sentencing outcomes. Psychological Science, 17, 383-386	RS-130	female	female	NA	female	male	female	NA	NA	NA	NA	NA	NA	NA	NA	NA	NA	NA	NA	NA	NA	NA	NA	NA	NA	NA	NA	NA	NA	NA	NA	NA	NA	NA	NA	NA	NA	NA	NA	NA	NA	NA	NA	NA	NA	NA
1	RS	Social Sciences	Quinn, D.M., & Crocker, J. (1999). When ideology hurts: Effects of belief in the Protestant ethic and feeling overweight on the psychological well-being of women. Journal of Personality & Social Psychology, 77, 402-414	RS-130	female	female	NA	female	NA	NA	NA	NA	NA	NA	NA	NA	NA	NA	NA	NA	NA	NA	NA	NA	NA	NA	NA	NA	NA	NA	NA	NA	NA	NA	NA	NA	NA	NA	NA	NA	NA	NA	NA	NA	NA	NA	NA	NA	NA
1	RS	Social Sciences	Heilman, M.E., Wallen, A. S., & Fuchs, D. (2004). Penalties for success: Reactions to women who succeed at male gender-typed tasks. Journal of Applied Psychology, 89, 416-427	RS-130	female	female	NA	female	male	female	NA	NA	NA	NA	NA	NA	NA	NA	NA	NA	NA	NA	NA	NA	NA	NA	NA	NA	NA	NA	NA	NA	NA	NA	NA	NA	NA	NA	NA	NA	NA	NA	NA	NA	NA	NA	NA	NA	NA
1	RS	Social Sciences	Williams, D. R. (1999). Race, socioeconomic status, and health: The added effects of racism and discrimination. Annals New York Academy of Sciences, 173-188.	RS-130	female	male	NA	NA	NA	NA	NA	NA	NA	NA	NA	NA	NA	NA	NA	NA	NA	NA	NA	NA	NA	NA	NA	NA	NA	NA	NA	NA	NA	NA	NA	NA	NA	NA	NA	NA	NA	NA	NA	NA	NA	NA	NA	NA	NA
1	RS	Social Sciences	Jacoby-Senghor, D. S., Sinclair, S., & Shelton, J., N., (2016). A lesson in bias: The relationship between implicit racial bias and performance in pedagogical contexts. Journal of Experimental Social Psychology, 63. 50-55.	RS-130	female	male	NA	female	female	NA	NA	NA	NA	NA	NA	NA	NA	NA	NA	NA	NA	NA	NA	NA	NA	NA	NA	NA	NA	NA	NA	NA	NA	NA	NA	NA	NA	NA	NA	NA	NA	NA	NA	NA	NA	NA	NA	NA	NA
1	RS	Social Sciences	Friesen, J. P., Laurin, K., Shepherd, S., Gaucher, D., & Kay, A. C. (2018). System justification: Experimental evidence, its contextual nature, and implications for social change. British Journal of Social Psychology. https://doi.org/10.1111/bjso.12278	RS-130	female	male	NA	male	female	male	NA	NA	NA	NA	NA	NA	NA	NA	NA	NA	NA	NA	NA	NA	NA	NA	NA	NA	NA	NA	NA	NA	NA	NA	NA	NA	NA	NA	NA	NA	NA	NA	NA	NA	NA	NA	NA	NA	NA
1	RS	Social Sciences	Mendoza-Denton R., Purdie, V.J., Downey, G., Davis, A., Pietrzak, J. (2002). Sensitivity to status based rejection: implications for African-American students<90> college experience. Journal of Personality and Social Psychology, 83, 896-918.	RS-130	female	male	NA	female	female	female	NA	NA	NA	NA	NA	NA	NA	NA	NA	NA	NA	NA	NA	NA	NA	NA	NA	NA	NA	NA	NA	NA	NA	NA	NA	NA	NA	NA	NA	NA	NA	NA	NA	NA	NA	NA	NA	NA	NA
1	RS	Social Sciences	Major, B. & Gramzow, R. (1999). Abortion as stigma: Cognitive and emotional implications of concealment. Journal of Personality & Social Psychology, 77, 735-745.	RS-130	female	female	NA	male	NA	NA	NA	NA	NA	NA	NA	NA	NA	NA	NA	NA	NA	NA	NA	NA	NA	NA	NA	NA	NA	NA	NA	NA	NA	NA	NA	NA	NA	NA	NA	NA	NA	NA	NA	NA	NA	NA	NA	NA	NA
1	RS	Social Sciences	Oyserman, D, Fryberg, S., & Yoder, N. (2007). Identity-based motivation and health. Journal of Personality and Social Psychology, 93, 1011-1027.	RS-130	female	female	NA	male	female	NA	NA	NA	NA	NA	NA	NA	NA	NA	NA	NA	NA	NA	NA	NA	NA	NA	NA	NA	NA	NA	NA	NA	NA	NA	NA	NA	NA	NA	NA	NA	NA	NA	NA	NA	NA	NA	NA	NA	NA
1	RS	Social Sciences	Shih, M., Bonam, C., Sanchez, D. T., Peck, C. (2007). The social construction of race: Biracial identity and vulnerability to stereotypes. Cultural Diversity and Ethnic Minority Psychology, 13, (2) 125_133	RS-130	female	female	NA	female	female	female	NA	NA	NA	NA	NA	NA	NA	NA	NA	NA	NA	NA	NA	NA	NA	NA	NA	NA	NA	NA	NA	NA	NA	NA	NA	NA	NA	NA	NA	NA	NA	NA	NA	NA	NA	NA	NA	NA	NA
1	RS	Social Sciences	Dovidio, J. F., Major, B., & Crocker, J. (2000). Stigma: Introduction and overview. In Heatherton, Kleck, Hebl, & Hull (Eds.) The social psychology of stigma. (pp. 1-9). New York: Guilford.	RS-130	female	male	NA	female	female	NA	NA	NA	NA	NA	NA	NA	NA	NA	NA	NA	NA	NA	NA	NA	NA	NA	NA	NA	NA	NA	NA	NA	NA	NA	NA	NA	NA	NA	NA	NA	NA	NA	NA	NA	NA	NA	NA	NA	NA
1	RS	Social Sciences	Rudman, L. A., & Glick, P. (2001). Prescriptive gender stereotypes and backlash toward agentic women. Journal of Social Issues, 57, 743-762	RS-130	female	female	NA	male	NA	NA	NA	NA	NA	NA	NA	NA	NA	NA	NA	NA	NA	NA	NA	NA	NA	NA	NA	NA	NA	NA	NA	NA	NA	NA	NA	NA	NA	NA	NA	NA	NA	NA	NA	NA	NA	NA	NA	NA	NA
1	RS	Social Sciences	https://www.nytimes.com/2018/05/16/opinion/workplace-discrimination-mothers.html?action=click&module=RelatedLinks&pgtype=Article	RS-130	female	female	NA	NA	NA	NA	NA	NA	NA	NA	NA	NA	NA	NA	NA	NA	NA	NA	NA	NA	NA	NA	NA	NA	NA	NA	NA	NA	NA	NA	NA	NA	NA	NA	NA	NA	NA	NA	NA	NA	NA	NA	NA	NA	NA
1	RS	Social Sciences	Goh, J. X., Kort, D. N., Thurston, A. M., Benson, L. R., & Kaiser, C. R. (in press). Does concealing a sexual minority identity prevent exposure to prejudice? Social Psychological and Personality Science	RS-130	female	male	NA	female	male	male	NA	NA	female	NA	NA	NA	NA	NA	NA	NA	NA	NA	NA	NA	NA	NA	NA	NA	NA	NA	NA	NA	NA	NA	NA	NA	NA	NA	NA	NA	NA	NA	NA	NA	NA	NA	NA	NA	NA
1	RS	Social Sciences	Aronson, J., Fried, C.B., & Good, C. (2002). Reducing the effects of stereotype threat on African American college students by shaping theories of intelligence. Journal of Experimental Social Psychology, 38, 113-125	RS-130	female	male	NA	female	female	NA	NA	NA	NA	NA	NA	NA	NA	NA	NA	NA	NA	NA	NA	NA	NA	NA	NA	NA	NA	NA	NA	NA	NA	NA	NA	NA	NA	NA	NA	NA	NA	NA	NA	NA	NA	NA	NA	NA	NA
1	RS	Social Sciences	Fryer, R. G. (2007). Guess who<90>s coming to dinner? Trends in interracial marriage over the 20th century. Journal of Economic Perspectives, 21, 2, 71-90	RS-130	female	male	NA	NA	NA	NA	NA	NA	NA	NA	NA	NA	NA	NA	NA	NA	NA	NA	NA	NA	NA	NA	NA	NA	NA	NA	NA	NA	NA	NA	NA	NA	NA	NA	NA	NA	NA	NA	NA	NA	NA	NA	NA	NA	NA
1	RS	Social Sciences	Sinclair, S., Huntsinger, J., Skorinko, J. & Hardin, C. (2005). Social tuning of the self: Consequences for the self-evaluations of stereotype targets, Journal of Personality & Social Psychology, 89, 160-175	RS-130	female	female	NA	male	male	female	NA	NA	NA	NA	NA	NA	NA	NA	NA	NA	NA	NA	NA	NA	NA	NA	NA	NA	NA	NA	NA	NA	NA	NA	NA	NA	NA	NA	NA	NA	NA	NA	NA	NA	NA	NA	NA	NA	NA
1	RS	Social Sciences	West, T. V., Pearson, A. R., Dovidio, J. F., Shelton, J. N., Trail, T. E. (2009). Superordinate identity and intergroup roommate friendship development. Journal of Experimental Social Psychology, 45(6), 1266-1272	RS-130	female	female	NA	male	male	male	NA	NA	female	NA	NA	NA	NA	NA	NA	NA	NA	NA	NA	NA	NA	NA	NA	NA	NA	NA	NA	NA	NA	NA	NA	NA	NA	NA	NA	NA	NA	NA	NA	NA	NA	NA	NA	NA	NA
1	RS	Social Sciences	Tropp, L. R., & Pettigrew, T. F. (2005). Relationships between intergroup contact and prejudice among minority and majority status groups. Psychological Science, 16, 951-957	RS-130	female	female	NA	male	NA	NA	NA	NA	NA	NA	NA	NA	NA	NA	NA	NA	NA	NA	NA	NA	NA	NA	NA	NA	NA	NA	NA	NA	NA	NA	NA	NA	NA	NA	NA	NA	NA	NA	NA	NA	NA	NA	NA	NA	NA
1	RS	Social Sciences	Sanchez, D. T., Bonam, C. M. (2009). To disclose or not to disclose biracial identity: Effects of biracial disclosure on perceive evaluations and target responses. Journal of Social Issues, 65, 1, 129-149	RS-130	female	female	NA	female	NA	NA	NA	NA	NA	NA	NA	NA	NA	NA	NA	NA	NA	NA	NA	NA	NA	NA	NA	NA	NA	NA	NA	NA	NA	NA	NA	NA	NA	NA	NA	NA	NA	NA	NA	NA	NA	NA	NA	NA	NA
1	RS	Social Sciences	Frable, D.E. S., Platt, L., & Hoey, S. (1998). Concealable stigmas and positive self-perceptions: Feeling better around similar others. Journal of Personality & Social Psychology, 74, 909-922	RS-130	female	female	NA	male	female	NA	NA	NA	NA	NA	NA	NA	NA	NA	NA	NA	NA	NA	NA	NA	NA	NA	NA	NA	NA	NA	NA	NA	NA	NA	NA	NA	NA	NA	NA	NA	NA	NA	NA	NA	NA	NA	NA	NA	NA
1	RS	Social Sciences	Glick, P.M & Fiske, S. T. (2001). An ambivalent alliance: Hostile and benevolent sexism as complementary justifications for gender inequality. American Psychologist, 56, 109-118	RS-130	female	male	NA	female	NA	NA	NA	NA	NA	NA	NA	NA	NA	NA	NA	NA	NA	NA	NA	NA	NA	NA	NA	NA	NA	NA	NA	NA	NA	NA	NA	NA	NA	NA	NA	NA	NA	NA	NA	NA	NA	NA	NA	NA	NA
1	RS	Social Sciences	Neel, R., Neufeld, S. L., & Neuberg, S. L. (2013). Would an Obese Person Whistle Vivaldi? Targets of Prejudice Self-Present to Minimize Appearance of Specific Threats._Psychological Science,_24(5), 678_687. https://doi.org/10.1177/0956797612458807	RS-130	female	female	NA	male	female	NA	NA	NA	NA	NA	NA	NA	NA	NA	NA	NA	NA	NA	NA	NA	NA	NA	NA	NA	NA	NA	NA	NA	NA	NA	NA	NA	NA	NA	NA	NA	NA	NA	NA	NA	NA	NA	NA	NA	NA
1	RS	Social Sciences	Shapiro, J. R. & Neuberg, S. L. (2007). From stereotype threat to stereotype threats: Implications of a multi-threat framework for causes, moderators, mediators, consequences and interventions. Personality and Social Psychology Review, 11, 107-130).	RS-130	female	female	NA	male	NA	NA	NA	NA	NA	NA	NA	NA	NA	NA	NA	NA	NA	NA	NA	NA	NA	NA	NA	NA	NA	NA	NA	NA	NA	NA	NA	NA	NA	NA	NA	NA	NA	NA	NA	NA	NA	NA	NA	NA	NA
1	RS	Social Sciences	Greenberg, J. L., Pyszczynski, T., Solomon, S., Rosenblatt, A., Veeder, M., Kirkland, S., & Lyon, D. (1990)._Evidence for Terror Management Theory II: The Effects of Mortality Salience on Reactions to Those Who Threaten or Bolster the Cultural Worldview._Journal of Personality and Social Psychology,_58(2), 308-318.	RS-130	female	male	NA	female	male	male	NA	NA	male	male	female	NA	NA	NA	NA	NA	NA	NA	NA	NA	NA	NA	NA	NA	NA	NA	NA	NA	NA	NA	NA	NA	NA	NA	NA	NA	NA	NA	NA	NA	NA	NA	NA	NA	NA
1	RS	Social Sciences	Guendelman, M., Cheryan, S., & Monin, B. (2011). Fitting in but getting fat: Identity threat as an explanation for dietary decline among U.S. immigrant groups. Psychological Science 22(7), 959-967	RS-130	female	female	NA	male	female	NA	NA	NA	NA	NA	NA	NA	NA	NA	NA	NA	NA	NA	NA	NA	NA	NA	NA	NA	NA	NA	NA	NA	NA	NA	NA	NA	NA	NA	NA	NA	NA	NA	NA	NA	NA	NA	NA	NA	NA
1	RS	Social Sciences	Miller, C.T., Rothblum, E.D., Felicio, D., & Brand, P. (1995). Compensating for stigma: Obese and nonobese women<90>s reactions to being visible. Personality and Social Psychology Bulletin, 21, 1093-1106	RS-130	female	female	NA	female	female	male	NA	NA	NA	NA	NA	NA	NA	NA	NA	NA	NA	NA	NA	NA	NA	NA	NA	NA	NA	NA	NA	NA	NA	NA	NA	NA	NA	NA	NA	NA	NA	NA	NA	NA	NA	NA	NA	NA	NA
1	RS	Social Sciences	Neel & Shapiro (2012). Is racial bias malleable? Whites<90> lay theories of racial bias predict divergent strategies for interracial interactions. Journal of Personality and Social Psychology, 103(1) 101-120	RS-130	female	female	NA	female	NA	NA	NA	NA	NA	NA	NA	NA	NA	NA	NA	NA	NA	NA	NA	NA	NA	NA	NA	NA	NA	NA	NA	NA	NA	NA	NA	NA	NA	NA	NA	NA	NA	NA	NA	NA	NA	NA	NA	NA	NA
1	RS	Social Sciences	Meyer, I. H. (2003). Prejudice, social stress, and mental health in lesbian, gay, and bisexual populations: Conceptual issues and research evidence. Psychological Bulletin, 129(5), 674-697	RS-130	female	male	NA	NA	NA	NA	NA	NA	NA	NA	NA	NA	NA	NA	NA	NA	NA	NA	NA	NA	NA	NA	NA	NA	NA	NA	NA	NA	NA	NA	NA	NA	NA	NA	NA	NA	NA	NA	NA	NA	NA	NA	NA	NA	NA
1	RS	Social Sciences	*Gross, J. J., & Barrett, L. F. (2011). Emotion generation and emotion regulation: One or two depends on your point of view. Emotion Review, 3, 8-16.	RS-133	female	male	NA	female	NA	NA	NA	NA	NA	NA	NA	NA	NA	NA	NA	NA	NA	NA	NA	NA	NA	NA	NA	NA	NA	NA	NA	NA	NA	NA	NA	NA	NA	NA	NA	NA	NA	NA	NA	NA	NA	NA	NA	NA	NA
1	RS	Social Sciences	Haase, C.M., Holley, S.R., Bloch, L., Verstaen, A., & Levenson, R.W. (2016). Interpersonal emotional behaviors and physical health: A 20-year longitudinal study of long-term married couples, Emotion, 16, 965-977.	RS-133	female	female	NA	male	female	female	NA	NA	female	NA	NA	NA	NA	NA	NA	NA	NA	NA	NA	NA	NA	NA	NA	NA	NA	NA	NA	NA	NA	NA	NA	NA	NA	NA	NA	NA	NA	NA	NA	NA	NA	NA	NA	NA	NA
1	RS	Social Sciences	Blanke, E. S., Brose, A., Kalokerinos, E. K., Erbas, Y., Riediger, M., & Kuppens, P. (2019). Mix it to fix it: Emotion regulation variability in daily life. Emotion.	RS-133	female	female	NA	male	female	female	NA	NA	female	female	NA	NA	NA	NA	NA	NA	NA	NA	NA	NA	NA	NA	NA	NA	NA	NA	NA	NA	NA	NA	NA	NA	NA	NA	NA	NA	NA	NA	NA	NA	NA	NA	NA	NA	NA
1	RS	Social Sciences	*Srivastava, S., Tamir, M., McGonigal, K. M., John, O. P., & Gross, J. J. (2009). The social costs of emotional suppression: A prospective study of the transition to college. Journal of Personality and Social Psychology, 90, 883-897.	RS-133	female	male	NA	male	female	female	NA	NA	male	NA	NA	NA	NA	NA	NA	NA	NA	NA	NA	NA	NA	NA	NA	NA	NA	NA	NA	NA	NA	NA	NA	NA	NA	NA	NA	NA	NA	NA	NA	NA	NA	NA	NA	NA	NA
1	RS	Social Sciences	Heiy, J. E., & Cheavens, J. S. (2014). Back to basics: A naturalistic assessment of the experience and regulation of emotion. Emotion, 14, 878-891.	RS-133	female	female	NA	female	NA	NA	NA	NA	NA	NA	NA	NA	NA	NA	NA	NA	NA	NA	NA	NA	NA	NA	NA	NA	NA	NA	NA	NA	NA	NA	NA	NA	NA	NA	NA	NA	NA	NA	NA	NA	NA	NA	NA	NA	NA
1	RS	Social Sciences	*Isaccowitz, D. M., Toner, K., Goren, D., and Wilson, H. R. (2008). Looking while unhappy: Moodcongruent gaze in young adults, positive gaze in older adults. Psychological Science, 19, 848-53.	RS-133	female	male	NA	male	female	female	NA	NA	NA	NA	NA	NA	NA	NA	NA	NA	NA	NA	NA	NA	NA	NA	NA	NA	NA	NA	NA	NA	NA	NA	NA	NA	NA	NA	NA	NA	NA	NA	NA	NA	NA	NA	NA	NA	NA
1	RS	Social Sciences	*Bloch, L., Haase, C., & Levenson, R. W. (2014). Emotion regulation predicts marital satisfaction: More than a wives<cd> tale. Emotion, 14, 130-144.	RS-133	female	female	NA	male	female	NA	NA	NA	NA	NA	NA	NA	NA	NA	NA	NA	NA	NA	NA	NA	NA	NA	NA	NA	NA	NA	NA	NA	NA	NA	NA	NA	NA	NA	NA	NA	NA	NA	NA	NA	NA	NA	NA	NA	NA
1	RS	Social Sciences	*Chim, L., Hogan, C., Fung, H.H., & Tsai, J.L. (2017). Valuing calm enhances enjoyment of calming (vs. exciting) amusement park rides and exercise. Emotion.	RS-133	female	female	NA	female	female	female	NA	NA	NA	NA	NA	NA	NA	NA	NA	NA	NA	NA	NA	NA	NA	NA	NA	NA	NA	NA	NA	NA	NA	NA	NA	NA	NA	NA	NA	NA	NA	NA	NA	NA	NA	NA	NA	NA	NA
1	RS	Social Sciences	Gross, J. J. (1998). Antecedent- and response-focused emotion regulation: Divergent consequences for experience, expression, and physiology. Journal of Personality and Social Psychology, 74, 224-237.	RS-133	female	male	NA	NA	NA	NA	NA	NA	NA	NA	NA	NA	NA	NA	NA	NA	NA	NA	NA	NA	NA	NA	NA	NA	NA	NA	NA	NA	NA	NA	NA	NA	NA	NA	NA	NA	NA	NA	NA	NA	NA	NA	NA	NA	NA
1	RS	Social Sciences	Butler, E. A., Egloff, B., Wilhelm, F. H., Smith, N. C., Erickson, E. A., & Gross, J. J. (2003). The social consequences of expressive suppression. Emotion, 3, 48-67.	RS-133	female	female	NA	male	male	male	NA	NA	female	female	NA	NA	NA	NA	NA	NA	NA	NA	NA	NA	NA	NA	NA	NA	NA	NA	NA	NA	NA	NA	NA	NA	NA	NA	NA	NA	NA	NA	NA	NA	NA	NA	NA	NA	NA
1	RS	Social Sciences	*Grandey, A. A. (2000). Emotion regulation in the workplace: A new way to conceptualize emotional labor. Journal of Occupational Health Psychology, 5, 95-110.	RS-133	female	female	NA	NA	NA	NA	NA	NA	NA	NA	NA	NA	NA	NA	NA	NA	NA	NA	NA	NA	NA	NA	NA	NA	NA	NA	NA	NA	NA	NA	NA	NA	NA	NA	NA	NA	NA	NA	NA	NA	NA	NA	NA	NA	NA
1	RS	Social Sciences	Livingstone, K. M., & Srivastava, S. (2012). Up-regulating positive emotions in everyday life: Strategies, individual differences, and associations with positive emotion and well-being. Journal of Research in Personality, 46, 504-516.	RS-133	female	female	NA	male	NA	NA	NA	NA	NA	NA	NA	NA	NA	NA	NA	NA	NA	NA	NA	NA	NA	NA	NA	NA	NA	NA	NA	NA	NA	NA	NA	NA	NA	NA	NA	NA	NA	NA	NA	NA	NA	NA	NA	NA	NA
1	RS	Social Sciences	*Thompson, R. J., Kircanski, K., & Gotlib, I. H. (2016). The grass is not as green as you think: Affect evaluation in people with internalizing disorders. Journal of Affective Disorders, 203, 233-240.	RS-133	female	male	NA	male	female	NA	NA	NA	NA	NA	NA	NA	NA	NA	NA	NA	NA	NA	NA	NA	NA	NA	NA	NA	NA	NA	NA	NA	NA	NA	NA	NA	NA	NA	NA	NA	NA	NA	NA	NA	NA	NA	NA	NA	NA
1	RS	Social Sciences	*Dore, B. P., Silvers, J.A., & Ochsner, K.N. (2016). Toward a personalized science of emotion regulation. Social and Personality Psychology Compass, 10, 171-187.	RS-133	female	male	NA	male	female	NA	NA	NA	NA	NA	NA	NA	NA	NA	NA	NA	NA	NA	NA	NA	NA	NA	NA	NA	NA	NA	NA	NA	NA	NA	NA	NA	NA	NA	NA	NA	NA	NA	NA	NA	NA	NA	NA	NA	NA
1	RS	Social Sciences	Le, B. M., & Impett, E. A. (2013). When holding back helps: Suppressing negative emotions during sacrifice feels authentic and is beneficial for the highly interdependent. Psychological Science, 24, 1809-1815.	RS-133	female	female	NA	female	NA	NA	NA	NA	NA	NA	NA	NA	NA	NA	NA	NA	NA	NA	NA	NA	NA	NA	NA	NA	NA	NA	NA	NA	NA	NA	NA	NA	NA	NA	NA	NA	NA	NA	NA	NA	NA	NA	NA	NA	NA
1	RS	Social Sciences	*Webb, T. L., Miles, E., & Sheeran, P. (2012). Dealing with feeling: A meta-analysis of the effectiveness of strategies derived from the process model of emotion regulation. Psychological Bulletin, 138, 775-808	RS-133	female	male	NA	male	female	NA	NA	NA	NA	NA	NA	NA	NA	NA	NA	NA	NA	NA	NA	NA	NA	NA	NA	NA	NA	NA	NA	NA	NA	NA	NA	NA	NA	NA	NA	NA	NA	NA	NA	NA	NA	NA	NA	NA	NA
1	RS	Social Sciences	*Parrott, W. G. (1993). Beyond hedonism: Motives for inhibiting good moods and for maintaining bad moods. In D. M. Wegner & J. W. Pennebaker (Eds.), Handbook of Mental Control (pp. 278-305). Englewood Cliffs, NJ: Prentice Hall.	RS-133	female	male	NA	NA	NA	NA	NA	NA	NA	NA	NA	NA	NA	NA	NA	NA	NA	NA	NA	NA	NA	NA	NA	NA	NA	NA	NA	NA	NA	NA	NA	NA	NA	NA	NA	NA	NA	NA	NA	NA	NA	NA	NA	NA	NA
1	RS	Social Sciences	Mauss, I.B., Levenson, R.W., McCarter, L., Wilhelm, F.H., & Gross, J.J. (2005). The tie that binds? Coherence among emotion experience, behavior, and physiology. Emotion, 5, 175-190.	RS-133	female	female	NA	male	male	male	NA	NA	male	NA	NA	NA	NA	NA	NA	NA	NA	NA	NA	NA	NA	NA	NA	NA	NA	NA	NA	NA	NA	NA	NA	NA	NA	NA	NA	NA	NA	NA	NA	NA	NA	NA	NA	NA	NA
1	RS	Social Sciences	Miyamoto, Y., Ma, X., & Petermann, A. G. (2014). Cultural differences in hedonic emotion regulation after a negative event. Emotion, 14, 804-815.	RS-133	female	male	NA	female	male	NA	NA	NA	NA	NA	NA	NA	NA	NA	NA	NA	NA	NA	NA	NA	NA	NA	NA	NA	NA	NA	NA	NA	NA	NA	NA	NA	NA	NA	NA	NA	NA	NA	NA	NA	NA	NA	NA	NA	NA
1	RS	Social Sciences	Gross, J.J. & John, O.P. (2003). Individual differences in two emotion regulation processes: Implications for affect, relationships, and well-being. Journal of Personality and Social Psychology, 85, 348-362.	RS-133	female	male	NA	male	NA	NA	NA	NA	NA	NA	NA	NA	NA	NA	NA	NA	NA	NA	NA	NA	NA	NA	NA	NA	NA	NA	NA	NA	NA	NA	NA	NA	NA	NA	NA	NA	NA	NA	NA	NA	NA	NA	NA	NA	NA
1	RS	Social Sciences	Ford, B. Q., Dmitrieva, J. O., Heller, D., Chentsova-Dutton, Y., Grossmann, I., Tamir, M., ... & Bokhan, T. (2015). Culture shapes whether the pursuit of happiness predicts higher or lower well-being. Journal of Experimental Psychology: General, 144, 1053-1062.	RS-133	female	male	NA	female	female	male	NA	NA	female	male	female	female	female	female	female	female	NA	NA	NA	NA	NA	NA	NA	NA	NA	NA	NA	NA	NA	NA	NA	NA	NA	NA	NA	NA	NA	NA	NA	NA	NA	NA	NA	NA	NA
1	RS	Social Sciences	Richards, J. M., & Gross, J. J. (2000). Emotion regulation and memory: The cognitive costs of keeping one's cool. Journal of Personality and Social Psychology, 79, 410-424.	RS-133	female	female	NA	male	NA	NA	NA	NA	NA	NA	NA	NA	NA	NA	NA	NA	NA	NA	NA	NA	NA	NA	NA	NA	NA	NA	NA	NA	NA	NA	NA	NA	NA	NA	NA	NA	NA	NA	NA	NA	NA	NA	NA	NA	NA
1	RS	Social Sciences	*Urry, H. L. & Gross, J. J. (2010). Emotion regulation in older age. Current Directions in Psychological Science, 19, 352-357.	RS-133	female	female	NA	male	NA	NA	NA	NA	NA	NA	NA	NA	NA	NA	NA	NA	NA	NA	NA	NA	NA	NA	NA	NA	NA	NA	NA	NA	NA	NA	NA	NA	NA	NA	NA	NA	NA	NA	NA	NA	NA	NA	NA	NA	NA
1	RS	Social Sciences	Sheppes, G., Scheibe, S., Suri, G., & Gross, J. J. (2011). Emotion regulation choice. Psychological Science, 22, 1391-1396.	RS-133	female	male	NA	male	female	male	NA	NA	NA	NA	NA	NA	NA	NA	NA	NA	NA	NA	NA	NA	NA	NA	NA	NA	NA	NA	NA	NA	NA	NA	NA	NA	NA	NA	NA	NA	NA	NA	NA	NA	NA	NA	NA	NA	NA
1	RS	Social Sciences	Kashdan, T. B., & Farmer, A. S. (2014). Differentiating emotions across contexts: Comparing adults with and without social anxiety disorder using random, social interaction, and daily experience sampling. Emotion, 14, 629-638.	RS-133	female	male	NA	female	NA	NA	NA	NA	NA	NA	NA	NA	NA	NA	NA	NA	NA	NA	NA	NA	NA	NA	NA	NA	NA	NA	NA	NA	NA	NA	NA	NA	NA	NA	NA	NA	NA	NA	NA	NA	NA	NA	NA	NA	NA
1	RS	Social Sciences	Lopes, P. N., Brackett, M. A., Nezlek, J. B., Sch<d9>tz, A., Sellin, I., & Salovey, P. (2004). Emotional intelligence and social interaction. Personality and Social Psychology Bulletin, 30, 1018-1034.	RS-133	female	male	NA	male	male	female	NA	NA	female	male	NA	NA	NA	NA	NA	NA	NA	NA	NA	NA	NA	NA	NA	NA	NA	NA	NA	NA	NA	NA	NA	NA	NA	NA	NA	NA	NA	NA	NA	NA	NA	NA	NA	NA	NA
1	RS	Social Sciences	Bonanno, G. A., Papa, A., Lalande, K., Westphal. M., & Coifman, K. (2004). The importance of being flexible. Psychological Science, 15, 482-487.	RS-133	female	male	NA	female	male	female	NA	NA	female	NA	NA	NA	NA	NA	NA	NA	NA	NA	NA	NA	NA	NA	NA	NA	NA	NA	NA	NA	NA	NA	NA	NA	NA	NA	NA	NA	NA	NA	NA	NA	NA	NA	NA	NA	NA
1	RS	Social Sciences	Riediger, M., Schmiedek, F., Wagner, G. G., & Lindenberger, U. (2009). Seeking pleasure and seeking pain: Differences in prohedonic and contra-hedonic motivation from adolescence to old age. Psychological Science, 20, 1529-1535.	RS-133	female	female	NA	male	male	male	NA	NA	NA	NA	NA	NA	NA	NA	NA	NA	NA	NA	NA	NA	NA	NA	NA	NA	NA	NA	NA	NA	NA	NA	NA	NA	NA	NA	NA	NA	NA	NA	NA	NA	NA	NA	NA	NA	NA
1	RS	Social Sciences	Scheibe, S., & Blanchard-Fields, F. (2009). Effects of emotion regulation on cognitive performance: What is costly for young adults is not so costly for older adults. Psychology and Aging, 24, 217-223.	RS-133	female	female	NA	male	NA	NA	NA	NA	NA	NA	NA	NA	NA	NA	NA	NA	NA	NA	NA	NA	NA	NA	NA	NA	NA	NA	NA	NA	NA	NA	NA	NA	NA	NA	NA	NA	NA	NA	NA	NA	NA	NA	NA	NA	NA
1	RS	Social Sciences	Lieberman, M. D., Inagaki, T. K., Tabibnia, G., & Crockett, M. J. (2011). Subjective responses to emotional stimuli during labeling, reappraisal, and distraction. Emotion, 11, 468-480.	RS-133	female	male	NA	male	female	female	NA	NA	NA	NA	NA	NA	NA	NA	NA	NA	NA	NA	NA	NA	NA	NA	NA	NA	NA	NA	NA	NA	NA	NA	NA	NA	NA	NA	NA	NA	NA	NA	NA	NA	NA	NA	NA	NA	NA
1	RS	Social Sciences	Gross, J. J. (2014). Emotion regulation: Conceptual and empirical foundations. In J.J. Gross (Ed.), Handbook of emotion regulation (2nd ed.) (pp. 3-20). New York, NY: Guilford.	RS-133	female	male	NA	NA	NA	NA	NA	NA	NA	NA	NA	NA	NA	NA	NA	NA	NA	NA	NA	NA	NA	NA	NA	NA	NA	NA	NA	NA	NA	NA	NA	NA	NA	NA	NA	NA	NA	NA	NA	NA	NA	NA	NA	NA	NA
1	RS	Social Sciences	Gross, J. J. (2015). Emotion regulation: Current status and future prospects. Psychological Inquiry, 26, 1-16.	RS-133	female	male	NA	NA	NA	NA	NA	NA	NA	NA	NA	NA	NA	NA	NA	NA	NA	NA	NA	NA	NA	NA	NA	NA	NA	NA	NA	NA	NA	NA	NA	NA	NA	NA	NA	NA	NA	NA	NA	NA	NA	NA	NA	NA	NA
1	RS	Social Sciences	*Hajcak, G., & Nieuwenhuis, S. (2006). Reappraisal modulates the electrocortical response to unpleasant pictures. Cognitive, Affective, & Behavioral Neuroscience, 6, 291-297.	RS-133	female	male	NA	male	NA	NA	NA	NA	NA	NA	NA	NA	NA	NA	NA	NA	NA	NA	NA	NA	NA	NA	NA	NA	NA	NA	NA	NA	NA	NA	NA	NA	NA	NA	NA	NA	NA	NA	NA	NA	NA	NA	NA	NA	NA
1	RS	Social Sciences	Halperin, E., Porat, R., Tamir, M & Gross, E. (2013). Can emotion regulation change political attitudes in intractable conflict? From the laboratory to the field. Psychological Science, 24, 106-111.	RS-133	female	male	NA	male	male	female	NA	NA	NA	NA	NA	NA	NA	NA	NA	NA	NA	NA	NA	NA	NA	NA	NA	NA	NA	NA	NA	NA	NA	NA	NA	NA	NA	NA	NA	NA	NA	NA	NA	NA	NA	NA	NA	NA	NA
1	RS	Social Sciences	Livingstone, K. M., & Isaccowitz, D. M. (2015). Situation selection and modification for emotion regulation in younger and older adults. Social Psychological and Personality Science, 6, 1-7.	RS-133	female	female	NA	male	NA	NA	NA	NA	NA	NA	NA	NA	NA	NA	NA	NA	NA	NA	NA	NA	NA	NA	NA	NA	NA	NA	NA	NA	NA	NA	NA	NA	NA	NA	NA	NA	NA	NA	NA	NA	NA	NA	NA	NA	NA
1	RS	Social Sciences	Mauss, I. B., Cook, C. L., & Gross, J. J. (2007). Automatic emotion regulation during anger provocation. Journal of Experimental Social Psychology, 43, 698?711.	RS-133	female	female	NA	male	female	NA	NA	NA	NA	NA	NA	NA	NA	NA	NA	NA	NA	NA	NA	NA	NA	NA	NA	NA	NA	NA	NA	NA	NA	NA	NA	NA	NA	NA	NA	NA	NA	NA	NA	NA	NA	NA	NA	NA	NA
1	RS	Social Sciences	Larsen, R. J. (2000). Towards a science of mood regulation. Psychological Inquiry, 11, 129-141.	RS-133	female	male	NA	NA	NA	NA	NA	NA	NA	NA	NA	NA	NA	NA	NA	NA	NA	NA	NA	NA	NA	NA	NA	NA	NA	NA	NA	NA	NA	NA	NA	NA	NA	NA	NA	NA	NA	NA	NA	NA	NA	NA	NA	NA	NA
1	RS	Social Sciences	Ford, B. Q., Feinberg, M., Lam, P., Mauss, I. B., & John, O. P. (2018). Using reappraisal to regulate negative emotion after the 2016 U.S. presidential election: Does emotion regulation trump political action? Journal of Personality and Social Psychology.	RS-133	female	male	NA	male	male	female	NA	NA	female	NA	NA	NA	NA	NA	NA	NA	NA	NA	NA	NA	NA	NA	NA	NA	NA	NA	NA	NA	NA	NA	NA	NA	NA	NA	NA	NA	NA	NA	NA	NA	NA	NA	NA	NA	NA
1	RS	Social Sciences	Coan, J. A., Schaefer, H. S., & Davidson, R. J. (2006). Lending a hand: Social regulation of the neural response to threat. Psychological Science, 17, 1032-1039.	RS-133	female	male	NA	male	female	NA	NA	NA	NA	NA	NA	NA	NA	NA	NA	NA	NA	NA	NA	NA	NA	NA	NA	NA	NA	NA	NA	NA	NA	NA	NA	NA	NA	NA	NA	NA	NA	NA	NA	NA	NA	NA	NA	NA	NA
1	RS	Social Sciences	Koval, P., Kuppens, P., Allen, N. B., & Sheeber, L. B. (2012). Getting stuck in depression: The roles of rumination and emotional inertia. Cognition & Emotion, 26, 1412-1427.	RS-133	female	male	NA	female	male	male	NA	NA	NA	NA	NA	NA	NA	NA	NA	NA	NA	NA	NA	NA	NA	NA	NA	NA	NA	NA	NA	NA	NA	NA	NA	NA	NA	NA	NA	NA	NA	NA	NA	NA	NA	NA	NA	NA	NA
1	RS	Social Sciences	Wagner, D. T., Barnes, C. M., & Scott, B. A. (2014). Driving it home: How workplace emotional labor harms employee home life. Personnel Psychology, 67, 487-516.	RS-133	female	male	NA	male	male	NA	NA	NA	NA	NA	NA	NA	NA	NA	NA	NA	NA	NA	NA	NA	NA	NA	NA	NA	NA	NA	NA	NA	NA	NA	NA	NA	NA	NA	NA	NA	NA	NA	NA	NA	NA	NA	NA	NA	NA
1	RS	Social Sciences	Denny, B. T., Inhoff, M. C., Zerubavel, N., Davachi, L., & Ochsner, K. N. (2015). Getting over it longlasting effects of emotion regulation on amygdala response. Psychological Science, 26, 1377-1388.	RS-133	female	male	NA	male	female	male	NA	NA	female	NA	NA	NA	NA	NA	NA	NA	NA	NA	NA	NA	NA	NA	NA	NA	NA	NA	NA	NA	NA	NA	NA	NA	NA	NA	NA	NA	NA	NA	NA	NA	NA	NA	NA	NA	NA
1	RS	Social Sciences	Tamir, M., John, O.P., Srivastava, S., & Gross, J.J. (2007). Implicit theories of emotion: Affective and social outcomes across a major life transition. Journal of Personality and Social Psychology, 92, 731-744.	RS-133	female	female	NA	male	male	male	NA	NA	NA	NA	NA	NA	NA	NA	NA	NA	NA	NA	NA	NA	NA	NA	NA	NA	NA	NA	NA	NA	NA	NA	NA	NA	NA	NA	NA	NA	NA	NA	NA	NA	NA	NA	NA	NA	NA
1	RS	Social Sciences	Gable, S. L., Reis, H. T., Impett, E. A., & Asher, E. R. (2004). What do you do when things go right? The intrapersonal and interpersonal benefits of sharing positive events. Journal of Personality and Social Psychology, 87, 228-245.	RS-133	female	female	NA	male	male	female	NA	NA	NA	NA	NA	NA	NA	NA	NA	NA	NA	NA	NA	NA	NA	NA	NA	NA	NA	NA	NA	NA	NA	NA	NA	NA	NA	NA	NA	NA	NA	NA	NA	NA	NA	NA	NA	NA	NA
1	RS	Social Sciences	Ehring, T., Tuschen-Caffier, B., Schn<d9>lle, J., Fischer, S., & Gross, J. J. (2010). Emotion regulation and vulnerability to depression: Spontaneous versus instructed use of emotion suppression and reappraisal. Emotion, 10, 563-572.	RS-133	female	male	NA	male	female	female	NA	NA	female	NA	NA	NA	NA	NA	NA	NA	NA	NA	NA	NA	NA	NA	NA	NA	NA	NA	NA	NA	NA	NA	NA	NA	NA	NA	NA	NA	NA	NA	NA	NA	NA	NA	NA	NA	NA
1	RS	Social Sciences	Zaki, M., & Williams, W. C. (2013). Interpersonal emotion regulation. Emotion, 13, 803-810.	RS-133	female	male	NA	male	NA	NA	NA	NA	NA	NA	NA	NA	NA	NA	NA	NA	NA	NA	NA	NA	NA	NA	NA	NA	NA	NA	NA	NA	NA	NA	NA	NA	NA	NA	NA	NA	NA	NA	NA	NA	NA	NA	NA	NA	NA
1	RS	Social Sciences	Shiota, M., & Levenson, R. (2009). Effects of aging on experimentally instructed detached reappraisal, positive reappraisal, and emotional behavior suppression. Psychology and Aging, 24, 890-900.	RS-133	female	female	NA	NA	NA	NA	NA	NA	NA	NA	NA	NA	NA	NA	NA	NA	NA	NA	NA	NA	NA	NA	NA	NA	NA	NA	NA	NA	NA	NA	NA	NA	NA	NA	NA	NA	NA	NA	NA	NA	NA	NA	NA	NA	NA
1	RS	Social Sciences	Tamir, M., Mitchell, C., & Gross, J.J. (2008). Hedonic and instrumental motives in anger regulation. Psychological Science, 19, 324-328.	RS-133	female	female	NA	male	male	NA	NA	NA	NA	NA	NA	NA	NA	NA	NA	NA	NA	NA	NA	NA	NA	NA	NA	NA	NA	NA	NA	NA	NA	NA	NA	NA	NA	NA	NA	NA	NA	NA	NA	NA	NA	NA	NA	NA	NA
1	RB	Humanities	"A Philis" by Pierre de Marbuef	RB-127	male	male	NA	NA	NA	NA	NA	NA	NA	NA	NA	NA	NA	NA	NA	NA	NA	NA	NA	NA	NA	NA	NA	NA	NA	NA	NA	NA	NA	NA	NA	NA	NA	NA	NA	NA	NA	NA	NA	NA	NA	NA	NA	NA	NA
1	RB	Humanities	"A Philis" by Pierre de Marbuef	RB-127	male	male	NA	NA	NA	NA	NA	NA	NA	NA	NA	NA	NA	NA	NA	NA	NA	NA	NA	NA	NA	NA	NA	NA	NA	NA	NA	NA	NA	NA	NA	NA	NA	NA	NA	NA	NA	NA	NA	NA	NA	NA	NA	NA	NA
1	RB	Humanities	"Traversee de la Mangrove" by Maryse Conde	RB-127	male	female	NA	NA	NA	NA	NA	NA	NA	NA	NA	NA	NA	NA	NA	NA	NA	NA	NA	NA	NA	NA	NA	NA	NA	NA	NA	NA	NA	NA	NA	NA	NA	NA	NA	NA	NA	NA	NA	NA	NA	NA	NA	NA	NA
1	RB	Humanities	"Traversee de la Mangrove" by Maryse Conde	RB-127	male	female	NA	NA	NA	NA	NA	NA	NA	NA	NA	NA	NA	NA	NA	NA	NA	NA	NA	NA	NA	NA	NA	NA	NA	NA	NA	NA	NA	NA	NA	NA	NA	NA	NA	NA	NA	NA	NA	NA	NA	NA	NA	NA	NA
1	RB	Humanities	"La Cantatrice chauve" by Eugene Ionesco and Robert Massin	RB-127	male	male	NA	male	NA	NA	NA	NA	NA	NA	NA	NA	NA	NA	NA	NA	NA	NA	NA	NA	NA	NA	NA	NA	NA	NA	NA	NA	NA	NA	NA	NA	NA	NA	NA	NA	NA	NA	NA	NA	NA	NA	NA	NA	NA
1	RB	Humanities	"La Cantatrice chauve" by Eugene Ionesco and Robert Massin	RB-127	male	male	NA	male	NA	NA	NA	NA	NA	NA	NA	NA	NA	NA	NA	NA	NA	NA	NA	NA	NA	NA	NA	NA	NA	NA	NA	NA	NA	NA	NA	NA	NA	NA	NA	NA	NA	NA	NA	NA	NA	NA	NA	NA	NA
1	RB	Humanities	"Celle que vous croyez" by Camille Laurens	RB-127	male	female	NA	NA	NA	NA	NA	NA	NA	NA	NA	NA	NA	NA	NA	NA	NA	NA	NA	NA	NA	NA	NA	NA	NA	NA	NA	NA	NA	NA	NA	NA	NA	NA	NA	NA	NA	NA	NA	NA	NA	NA	NA	NA	NA
1	RB	Humanities	"Celle que vous croyez" by Camille Laurens	RB-127	male	female	NA	NA	NA	NA	NA	NA	NA	NA	NA	NA	NA	NA	NA	NA	NA	NA	NA	NA	NA	NA	NA	NA	NA	NA	NA	NA	NA	NA	NA	NA	NA	NA	NA	NA	NA	NA	NA	NA	NA	NA	NA	NA	NA
1	RB	Humanities	"Le Dormeur du val" by Arthur Rimbaud	RB-127	male	male	NA	NA	NA	NA	NA	NA	NA	NA	NA	NA	NA	NA	NA	NA	NA	NA	NA	NA	NA	NA	NA	NA	NA	NA	NA	NA	NA	NA	NA	NA	NA	NA	NA	NA	NA	NA	NA	NA	NA	NA	NA	NA	NA
1	RB	Humanities	"Le Dormeur du val" by Arthur Rimbaud	RB-127	male	male	NA	NA	NA	NA	NA	NA	NA	NA	NA	NA	NA	NA	NA	NA	NA	NA	NA	NA	NA	NA	NA	NA	NA	NA	NA	NA	NA	NA	NA	NA	NA	NA	NA	NA	NA	NA	NA	NA	NA	NA	NA	NA	NA
1	RB	Humanities	"Mai" by Guillaume Apollinaire	RB-127	male	male	NA	NA	NA	NA	NA	NA	NA	NA	NA	NA	NA	NA	NA	NA	NA	NA	NA	NA	NA	NA	NA	NA	NA	NA	NA	NA	NA	NA	NA	NA	NA	NA	NA	NA	NA	NA	NA	NA	NA	NA	NA	NA	NA
1	RB	Humanities	"Mai" by Guillaume Apollinaire	RB-127	male	male	NA	NA	NA	NA	NA	NA	NA	NA	NA	NA	NA	NA	NA	NA	NA	NA	NA	NA	NA	NA	NA	NA	NA	NA	NA	NA	NA	NA	NA	NA	NA	NA	NA	NA	NA	NA	NA	NA	NA	NA	NA	NA	NA
1	RB	Humanities	Anthropologie du sensoriel. Les sens dans tous les sens, sous la direction d<90>Isabelle Bianquis, David Le Breton et Colette M_chin, Paris, L<90>Harmattan, 1998. (ILL)	RB-121	female	female	NA	female	male	NA	NA	NA	NA	NA	NA	NA	NA	NA	NA	NA	NA	NA	NA	NA	NA	NA	NA	NA	NA	NA	NA	NA	NA	NA	NA	NA	NA	NA	NA	NA	NA	NA	NA	NA	NA	NA	NA	NA	NA
1	RB	Humanities	Girolamo Fracastoro, La syphilis ou le mal fran<8d>ais (Livre III) (PDF Mme Winn)	RB-121	female	male	NA	NA	NA	NA	NA	NA	NA	NA	NA	NA	NA	NA	NA	NA	NA	NA	NA	NA	NA	NA	NA	NA	NA	NA	NA	NA	NA	NA	NA	NA	NA	NA	NA	NA	NA	NA	NA	NA	NA	NA	NA	NA	NA
1	RB	Humanities	Baudrillard, Figures de l<90>alt_rit_	RB-121	female	male	NA	male	NA	NA	NA	NA	NA	NA	NA	NA	NA	NA	NA	NA	NA	NA	NA	NA	NA	NA	NA	NA	NA	NA	NA	NA	NA	NA	NA	NA	NA	NA	NA	NA	NA	NA	NA	NA	NA	NA	NA	NA	NA
1	RB	Humanities	J_r<8e>me Fracastor, Syphilis ou le mal fran<8d>ais	RB-121	female	male	NA	NA	NA	NA	NA	NA	NA	NA	NA	NA	NA	NA	NA	NA	NA	NA	NA	NA	NA	NA	NA	NA	NA	NA	NA	NA	NA	NA	NA	NA	NA	NA	NA	NA	NA	NA	NA	NA	NA	NA	NA	NA	NA
1	RB	Humanities	Anne_: compte rendu de Todorov, Nous et les autres	RB-121	female	male	NA	NA	NA	NA	NA	NA	NA	NA	NA	NA	NA	NA	NA	NA	NA	NA	NA	NA	NA	NA	NA	NA	NA	NA	NA	NA	NA	NA	NA	NA	NA	NA	NA	NA	NA	NA	NA	NA	NA	NA	NA	NA	NA
1	RB	Humanities	French Forum, 43, no 2, Fall 2018, Alt_rit_ et diff_rences _ l<90>aube des temps modernes, _d. Cynthia Skenazi et Colette H. Winn	RB-121	female	female	NA	female	NA	NA	NA	NA	NA	NA	NA	NA	NA	NA	NA	NA	NA	NA	NA	NA	NA	NA	NA	NA	NA	NA	NA	NA	NA	NA	NA	NA	NA	NA	NA	NA	NA	NA	NA	NA	NA	NA	NA	NA	NA
1	RB	Humanities	DUFOURNET, Jean, Adelin Charles FIORATO et Augustin REDONDO, _d., L<90>Image de l<90>Autre europ_en (XVe-XVIIe si<8f>cles), Paris, Presses de la Sorbonne Nouvelle, 1992. (ILL)	RB-121	female	male	NA	male	male	NA	NA	NA	NA	NA	NA	NA	NA	NA	NA	NA	NA	NA	NA	NA	NA	NA	NA	NA	NA	NA	NA	NA	NA	NA	NA	NA	NA	NA	NA	NA	NA	NA	NA	NA	NA	NA	NA	NA	NA
1	RB	Humanities	Esprit Cr_ateur, 53, no 4, Winter 2013, The Turk of Early Modern France, _d. Marcus Keller	RB-121	female	male	NA	NA	NA	NA	NA	NA	NA	NA	NA	NA	NA	NA	NA	NA	NA	NA	NA	NA	NA	NA	NA	NA	NA	NA	NA	NA	NA	NA	NA	NA	NA	NA	NA	NA	NA	NA	NA	NA	NA	NA	NA	NA	NA
1	RB	Humanities	F_lix Platter, Le voyage (de B_le) _ Montpellier (gallica.bnf.fr)	RB-121	female	male	NA	male	NA	NA	NA	NA	NA	NA	NA	NA	NA	NA	NA	NA	NA	NA	NA	NA	NA	NA	NA	NA	NA	NA	NA	NA	NA	NA	NA	NA	NA	NA	NA	NA	NA	NA	NA	NA	NA	NA	NA	NA	NA
1	RB	Humanities	Abel Jouan, Le tour royal	RB-121	female	male	NA	NA	NA	NA	NA	NA	NA	NA	NA	NA	NA	NA	NA	NA	NA	NA	NA	NA	NA	NA	NA	NA	NA	NA	NA	NA	NA	NA	NA	NA	NA	NA	NA	NA	NA	NA	NA	NA	NA	NA	NA	NA	NA
1	RB	Humanities	Cultural Encounters, Representing "Otherness", sous la direction de Elizabeth Hallam et Brian V. Street, Londres, Routledge, 2000. (Mobius SLU Pius Library)	RB-121	female	female	NA	male	NA	NA	NA	NA	NA	NA	NA	NA	NA	NA	NA	NA	NA	NA	NA	NA	NA	NA	NA	NA	NA	NA	NA	NA	NA	NA	NA	NA	NA	NA	NA	NA	NA	NA	NA	NA	NA	NA	NA	NA	NA
1	RB	Humanities	BENHABIB, Seyla, Another Cosmopolitanism, Oxford, Oxford University Press, 2006. (JZ1308 B48 2006)	RB-121	female	female	NA	NA	NA	NA	NA	NA	NA	NA	NA	NA	NA	NA	NA	NA	NA	NA	NA	NA	NA	NA	NA	NA	NA	NA	NA	NA	NA	NA	NA	NA	NA	NA	NA	NA	NA	NA	NA	NA	NA	NA	NA	NA	NA
1	RB	Humanities	Jean-Jacques Rousseau, <8a>_Discours sur l<90>origine et les fondements de l<90>in_galit_ parmi les hommes _	RB-121	female	male	NA	NA	NA	NA	NA	NA	NA	NA	NA	NA	NA	NA	NA	NA	NA	NA	NA	NA	NA	NA	NA	NA	NA	NA	NA	NA	NA	NA	NA	NA	NA	NA	NA	NA	NA	NA	NA	NA	NA	NA	NA	NA	NA
1	RB	Humanities	<97>lodie_: compte rendu de Gomez-G_raud, <97>crire le voyage au XVIe si<8f>cle	RB-121	female	female	NA	NA	NA	NA	NA	NA	NA	NA	NA	NA	NA	NA	NA	NA	NA	NA	NA	NA	NA	NA	NA	NA	NA	NA	NA	NA	NA	NA	NA	NA	NA	NA	NA	NA	NA	NA	NA	NA	NA	NA	NA	NA	NA
1	RB	Humanities	Encounters with Alterity in Early Modern French Literature	RB-121	female	male	NA	NA	NA	NA	NA	NA	NA	NA	NA	NA	NA	NA	NA	NA	NA	NA	NA	NA	NA	NA	NA	NA	NA	NA	NA	NA	NA	NA	NA	NA	NA	NA	NA	NA	NA	NA	NA	NA	NA	NA	NA	NA	NA
1	RB	Humanities	BAUDRILLARD, Jean et Marc GUILLAUME, Figures de l<90>alt_rit_, Paris, Descartes et Cie, 1994. (ILL)	RB-121	female	male	NA	male	NA	NA	NA	NA	NA	NA	NA	NA	NA	NA	NA	NA	NA	NA	NA	NA	NA	NA	NA	NA	NA	NA	NA	NA	NA	NA	NA	NA	NA	NA	NA	NA	NA	NA	NA	NA	NA	NA	NA	NA	NA
1	RB	Humanities	Michel de Montaigne, Journal de Voyage, Folio, ISBN 2-07-037473-4	RB-121	female	male	NA	NA	NA	NA	NA	NA	NA	NA	NA	NA	NA	NA	NA	NA	NA	NA	NA	NA	NA	NA	NA	NA	NA	NA	NA	NA	NA	NA	NA	NA	NA	NA	NA	NA	NA	NA	NA	NA	NA	NA	NA	NA	NA
1	RB	Humanities	Cultural Otherness and Beyond, sous la direction de Chhanda Gupta et Debi Prasad Chattopadhyaya, Leiden, Brill, 1998. (Mobius MU Ellis)	RB-121	female	female	NA	female	NA	NA	NA	NA	NA	NA	NA	NA	NA	NA	NA	NA	NA	NA	NA	NA	NA	NA	NA	NA	NA	NA	NA	NA	NA	NA	NA	NA	NA	NA	NA	NA	NA	NA	NA	NA	NA	NA	NA	NA	NA
1	RB	Humanities	FERR<97>OL, Gilles et Guy JUCQUOIS, dir., Dictionnaire de l<90>alt_rit_ et des relations interculturelles, Paris, A. Colin, 2003. (ILL)	RB-121	female	male	NA	male	NA	NA	NA	NA	NA	NA	NA	NA	NA	NA	NA	NA	NA	NA	NA	NA	NA	NA	NA	NA	NA	NA	NA	NA	NA	NA	NA	NA	NA	NA	NA	NA	NA	NA	NA	NA	NA	NA	NA	NA	NA
1	RB	Humanities	Thomas Platter, Le voyage (de B_le) _ Montpellier	RB-121	female	male	NA	NA	NA	NA	NA	NA	NA	NA	NA	NA	NA	NA	NA	NA	NA	NA	NA	NA	NA	NA	NA	NA	NA	NA	NA	NA	NA	NA	NA	NA	NA	NA	NA	NA	NA	NA	NA	NA	NA	NA	NA	NA	NA
1	RB	Humanities	BENHABIB, Seyla, The Claims of Culture. Equality and Diversity in the Global Era, Princeton, NJ, Princeton University Press, 2002. (HM631 B45 2002)	RB-121	female	female	NA	NA	NA	NA	NA	NA	NA	NA	NA	NA	NA	NA	NA	NA	NA	NA	NA	NA	NA	NA	NA	NA	NA	NA	NA	NA	NA	NA	NA	NA	NA	NA	NA	NA	NA	NA	NA	NA	NA	NA	NA	NA	NA
1	RB	Humanities	Le rire des voyageurs	RB-121	female	female	NA	NA	NA	NA	NA	NA	NA	NA	NA	NA	NA	NA	NA	NA	NA	NA	NA	NA	NA	NA	NA	NA	NA	NA	NA	NA	NA	NA	NA	NA	NA	NA	NA	NA	NA	NA	NA	NA	NA	NA	NA	NA	NA
1	RB	Humanities	Salvador_: compte rendu de L_vi-Strauss, Race et histoire	RB-121	female	male	NA	NA	NA	NA	NA	NA	NA	NA	NA	NA	NA	NA	NA	NA	NA	NA	NA	NA	NA	NA	NA	NA	NA	NA	NA	NA	NA	NA	NA	NA	NA	NA	NA	NA	NA	NA	NA	NA	NA	NA	NA	NA	NA
1	RB	Humanities	Michel de Montaigne, Essais (Des cannibales et des coches), Ellipses, ISBN 9782729844141	RB-121	female	male	NA	NA	NA	NA	NA	NA	NA	NA	NA	NA	NA	NA	NA	NA	NA	NA	NA	NA	NA	NA	NA	NA	NA	NA	NA	NA	NA	NA	NA	NA	NA	NA	NA	NA	NA	NA	NA	NA	NA	NA	NA	NA	NA
1	RB	Humanities	Jacques Cartier, Voyages au Canada, <97>d. La d_couverte	RB-121	female	male	NA	NA	NA	NA	NA	NA	NA	NA	NA	NA	NA	NA	NA	NA	NA	NA	NA	NA	NA	NA	NA	NA	NA	NA	NA	NA	NA	NA	NA	NA	NA	NA	NA	NA	NA	NA	NA	NA	NA	NA	NA	NA	NA
1	RB	Humanities	LESTRINGANT, Frank, Jean de L_ry ou l<90>invention du sauvage. Essai sur l<90>Histoire d<90>un voyage faict en la terre du Br_sil, 2e _dition, Paris, Honor_ Champion, coll. <8a> <97>tudes et essais sur la Renaissance _, 2005. (ILL)	RB-121	female	male	NA	NA	NA	NA	NA	NA	NA	NA	NA	NA	NA	NA	NA	NA	NA	NA	NA	NA	NA	NA	NA	NA	NA	NA	NA	NA	NA	NA	NA	NA	NA	NA	NA	NA	NA	NA	NA	NA	NA	NA	NA	NA	NA
1	RB	Humanities	GOMEZ-G<97>RAUD, Marie-Christine, _d., <8a> Les Mod<8f>les du r_cit de voyage _, Litt_rales, no 7, 1990. (ILL)	RB-121	female	female	NA	NA	NA	NA	NA	NA	NA	NA	NA	NA	NA	NA	NA	NA	NA	NA	NA	NA	NA	NA	NA	NA	NA	NA	NA	NA	NA	NA	NA	NA	NA	NA	NA	NA	NA	NA	NA	NA	NA	NA	NA	NA	NA
1	RB	Humanities	Marie de L<90>Incarnation, Correspondance	RB-121	female	female	NA	NA	NA	NA	NA	NA	NA	NA	NA	NA	NA	NA	NA	NA	NA	NA	NA	NA	NA	NA	NA	NA	NA	NA	NA	NA	NA	NA	NA	NA	NA	NA	NA	NA	NA	NA	NA	NA	NA	NA	NA	NA	NA
1	RB	Humanities	GRIVEL, Charles, <8a> Le corps du voyage et de l<90>_criture _, Texte, 19-20, 1996, p. 40-62 (ILL)	RB-121	female	male	NA	NA	NA	NA	NA	NA	NA	NA	NA	NA	NA	NA	NA	NA	NA	NA	NA	NA	NA	NA	NA	NA	NA	NA	NA	NA	NA	NA	NA	NA	NA	NA	NA	NA	NA	NA	NA	NA	NA	NA	NA	NA	NA
1	RB	Humanities	PASQUALI, Adrien, <8a> R_cits de voyage et narrativit_ _, Texte, 19-20, 1996, p. 9-39. (ILL)	RB-121	female	male	NA	NA	NA	NA	NA	NA	NA	NA	NA	NA	NA	NA	NA	NA	NA	NA	NA	NA	NA	NA	NA	NA	NA	NA	NA	NA	NA	NA	NA	NA	NA	NA	NA	NA	NA	NA	NA	NA	NA	NA	NA	NA	NA
1	RB	Humanities	Todorov, La Conqu<90>te de l<90>Am_rique	RB-121	female	male	NA	NA	NA	NA	NA	NA	NA	NA	NA	NA	NA	NA	NA	NA	NA	NA	NA	NA	NA	NA	NA	NA	NA	NA	NA	NA	NA	NA	NA	NA	NA	NA	NA	NA	NA	NA	NA	NA	NA	NA	NA	NA	NA
1	RB	Humanities	Montaigne, De la vanit_	RB-121	female	male	NA	NA	NA	NA	NA	NA	NA	NA	NA	NA	NA	NA	NA	NA	NA	NA	NA	NA	NA	NA	NA	NA	NA	NA	NA	NA	NA	NA	NA	NA	NA	NA	NA	NA	NA	NA	NA	NA	NA	NA	NA	NA	NA
1	RB	Humanities	BHABHA, Homi, The Location of Culture, London, Routledge, 1994. (PN761 B43 1994c.2)	RB-121	female	male	NA	NA	NA	NA	NA	NA	NA	NA	NA	NA	NA	NA	NA	NA	NA	NA	NA	NA	NA	NA	NA	NA	NA	NA	NA	NA	NA	NA	NA	NA	NA	NA	NA	NA	NA	NA	NA	NA	NA	NA	NA	NA	NA
1	RB	Humanities	LEVI-STRAUSS, Claude, Race et histoire. Race et culture, Paris, Albin Michel, 2001. (Mobius, Altoona Public Library)	RB-121	female	male	NA	NA	NA	NA	NA	NA	NA	NA	NA	NA	NA	NA	NA	NA	NA	NA	NA	NA	NA	NA	NA	NA	NA	NA	NA	NA	NA	NA	NA	NA	NA	NA	NA	NA	NA	NA	NA	NA	NA	NA	NA	NA	NA
1	RB	Humanities	Marguerite de Navarre, Heptam_ron, nouvelle 57	RB-121	female	female	NA	NA	NA	NA	NA	NA	NA	NA	NA	NA	NA	NA	NA	NA	NA	NA	NA	NA	NA	NA	NA	NA	NA	NA	NA	NA	NA	NA	NA	NA	NA	NA	NA	NA	NA	NA	NA	NA	NA	NA	NA	NA	NA
1	RB	Humanities	JULLIEN, Fran<8d>ois, <8a> L<90><97>cart et l<90>entre. Ou comment penser l<90>alt_rit_ _, Le<8d>on inaugurale de la Chaire sur l<90>alt_rit_, Paris, Galil_e, 2012. (ILL)	RB-121	female	male	NA	NA	NA	NA	NA	NA	NA	NA	NA	NA	NA	NA	NA	NA	NA	NA	NA	NA	NA	NA	NA	NA	NA	NA	NA	NA	NA	NA	NA	NA	NA	NA	NA	NA	NA	NA	NA	NA	NA	NA	NA	NA	NA
1	RB	Humanities	Joachim Du Bellay, Les Regrets, Les Antiquit_s de Rome, Gallimard, ISBN 2-07-032147-9	RB-121	female	male	NA	NA	NA	NA	NA	NA	NA	NA	NA	NA	NA	NA	NA	NA	NA	NA	NA	NA	NA	NA	NA	NA	NA	NA	NA	NA	NA	NA	NA	NA	NA	NA	NA	NA	NA	NA	NA	NA	NA	NA	NA	NA	NA
1	RB	Humanities	Jean de L_ry, Les Indiens du Br_sil, <97>d. Mille et une nuits, EAN 9782842056841	RB-121	female	male	NA	NA	NA	NA	NA	NA	NA	NA	NA	NA	NA	NA	NA	NA	NA	NA	NA	NA	NA	NA	NA	NA	NA	NA	NA	NA	NA	NA	NA	NA	NA	NA	NA	NA	NA	NA	NA	NA	NA	NA	NA	NA	NA
1	RB	Humanities	Rencontres sensorielles, Perspectives ethnographiques sur les sens, sous la direction de Paul-Louis Colon, Paris, P_tra, 2013. (ILL)	RB-121	female	male	NA	NA	NA	NA	NA	NA	NA	NA	NA	NA	NA	NA	NA	NA	NA	NA	NA	NA	NA	NA	NA	NA	NA	NA	NA	NA	NA	NA	NA	NA	NA	NA	NA	NA	NA	NA	NA	NA	NA	NA	NA	NA	NA
1	RB	Humanities	Le cannibale. Grandeur et d_cadence	RB-121	female	male	NA	NA	NA	NA	NA	NA	NA	NA	NA	NA	NA	NA	NA	NA	NA	NA	NA	NA	NA	NA	NA	NA	NA	NA	NA	NA	NA	NA	NA	NA	NA	NA	NA	NA	NA	NA	NA	NA	NA	NA	NA	NA	NA
1	RB	Humanities	LESTRINGANT, Frank, Le Br_sil de Montaigne. Le Nouveau Monde des <8a>_Essais__ (1580-1592), Paris, Chandeigne, coll._<8a> Magellane__, 2005. (ILL)	RB-121	female	male	NA	NA	NA	NA	NA	NA	NA	NA	NA	NA	NA	NA	NA	NA	NA	NA	NA	NA	NA	NA	NA	NA	NA	NA	NA	NA	NA	NA	NA	NA	NA	NA	NA	NA	NA	NA	NA	NA	NA	NA	NA	NA	NA
1	RB	Humanities	LEVI-STRAUSS, Claude, Le Regard _loign_. Paris: Plon, 1983. (Mobius, Altoona Public Library)	RB-121	female	male	NA	NA	NA	NA	NA	NA	NA	NA	NA	NA	NA	NA	NA	NA	NA	NA	NA	NA	NA	NA	NA	NA	NA	NA	NA	NA	NA	NA	NA	NA	NA	NA	NA	NA	NA	NA	NA	NA	NA	NA	NA	NA	NA
1	RB	Humanities	CAVALLI-SFORZA, Luca et Francesco. Qui sommes-nous? Une histoire de la diversit_ humaine. 1993 (en italien), Paris, Albin Michel, 1994. (ILL)	RB-121	female	male	NA	male	NA	NA	NA	NA	NA	NA	NA	NA	NA	NA	NA	NA	NA	NA	NA	NA	NA	NA	NA	NA	NA	NA	NA	NA	NA	NA	NA	NA	NA	NA	NA	NA	NA	NA	NA	NA	NA	NA	NA	NA	NA
1	RB	Humanities	_For the Pleasure of Ladies: Theft, Gender, and Object Relations in Au Bonheur des Dames<94> by Rosemary Peters Crick, inL<90><97>criture du f_minin chez Zola et dans la fiction naturaliste (2003).	RB-010	female	female	NA	NA	NA	NA	NA	NA	NA	NA	NA	NA	NA	NA	NA	NA	NA	NA	NA	NA	NA	NA	NA	NA	NA	NA	NA	NA	NA	NA	NA	NA	NA	NA	NA	NA	NA	NA	NA	NA	NA	NA	NA	NA	NA
1	RB	Humanities	_Switching Codes: Class, Clothing, and Cultural Change in the Works of Marivaux and Watteau<94> by Amy Wyngaard	RB-010	female	female	NA	NA	NA	NA	NA	NA	NA	NA	NA	NA	NA	NA	NA	NA	NA	NA	NA	NA	NA	NA	NA	NA	NA	NA	NA	NA	NA	NA	NA	NA	NA	NA	NA	NA	NA	NA	NA	NA	NA	NA	NA	NA	NA
1	RB	Humanities	_Une femme _ la mode<94> by Madame Angelot	RB-010	female	female	NA	NA	NA	NA	NA	NA	NA	NA	NA	NA	NA	NA	NA	NA	NA	NA	NA	NA	NA	NA	NA	NA	NA	NA	NA	NA	NA	NA	NA	NA	NA	NA	NA	NA	NA	NA	NA	NA	NA	NA	NA	NA	NA
1	RB	Humanities	_V<90>tements ou costumes ?<94>, by Daniel Roche	RB-010	female	male	NA	NA	NA	NA	NA	NA	NA	NA	NA	NA	NA	NA	NA	NA	NA	NA	NA	NA	NA	NA	NA	NA	NA	NA	NA	NA	NA	NA	NA	NA	NA	NA	NA	NA	NA	NA	NA	NA	NA	NA	NA	NA	NA
1	RB	Humanities	_Dela mode<94> by Th_ophile Gautier (1857)	RB-010	female	male	NA	NA	NA	NA	NA	NA	NA	NA	NA	NA	NA	NA	NA	NA	NA	NA	NA	NA	NA	NA	NA	NA	NA	NA	NA	NA	NA	NA	NA	NA	NA	NA	NA	NA	NA	NA	NA	NA	NA	NA	NA	NA	NA
1	RB	Humanities	_St_phane Mallarm_ as Miss Satin: The Texture of Fashion and Poetry<94> by Claire Lyu, inL<90>Esprit cr_ateur (2000)	RB-010	female	female	NA	NA	NA	NA	NA	NA	NA	NA	NA	NA	NA	NA	NA	NA	NA	NA	NA	NA	NA	NA	NA	NA	NA	NA	NA	NA	NA	NA	NA	NA	NA	NA	NA	NA	NA	NA	NA	NA	NA	NA	NA	NA	NA
1	RB	Humanities	_Literature and Society in the Early Enlightenment: The Case of Marivaux<94> by Lionel Gossman	RB-010	female	male	NA	NA	NA	NA	NA	NA	NA	NA	NA	NA	NA	NA	NA	NA	NA	NA	NA	NA	NA	NA	NA	NA	NA	NA	NA	NA	NA	NA	NA	NA	NA	NA	NA	NA	NA	NA	NA	NA	NA	NA	NA	NA	NA
1	RB	Humanities	_Roland Barthes: Semiology and the Rhetorical Code of Fashion<94> by Paul Jobling	RB-010	female	male	NA	NA	NA	NA	NA	NA	NA	NA	NA	NA	NA	NA	NA	NA	NA	NA	NA	NA	NA	NA	NA	NA	NA	NA	NA	NA	NA	NA	NA	NA	NA	NA	NA	NA	NA	NA	NA	NA	NA	NA	NA	NA	NA
1	RB	Humanities	_Fashion Animation: Heads, Hats, and the Uncanny Work of Fashion<94> by Susan Hiner	RB-010	female	female	NA	NA	NA	NA	NA	NA	NA	NA	NA	NA	NA	NA	NA	NA	NA	NA	NA	NA	NA	NA	NA	NA	NA	NA	NA	NA	NA	NA	NA	NA	NA	NA	NA	NA	NA	NA	NA	NA	NA	NA	NA	NA	NA
1	RB	Humanities	_Paris, capitale du XIXe si<8f>cle<94> by Walter Benjamin (1939)	RB-010	female	male	NA	NA	NA	NA	NA	NA	NA	NA	NA	NA	NA	NA	NA	NA	NA	NA	NA	NA	NA	NA	NA	NA	NA	NA	NA	NA	NA	NA	NA	NA	NA	NA	NA	NA	NA	NA	NA	NA	NA	NA	NA	NA	NA
1	RB	Humanities	_The Remaking of Paris: Zola and Haussmann<94> by Brian Nelson, in The Cambridge Companion to the Literature of Paris (2013).	RB-010	female	male	NA	NA	NA	NA	NA	NA	NA	NA	NA	NA	NA	NA	NA	NA	NA	NA	NA	NA	NA	NA	NA	NA	NA	NA	NA	NA	NA	NA	NA	NA	NA	NA	NA	NA	NA	NA	NA	NA	NA	NA	NA	NA	NA
1	RB	Humanities	_D_finir le go_t<94> by Victor Hugo (1863)	RB-010	female	male	NA	NA	NA	NA	NA	NA	NA	NA	NA	NA	NA	NA	NA	NA	NA	NA	NA	NA	NA	NA	NA	NA	NA	NA	NA	NA	NA	NA	NA	NA	NA	NA	NA	NA	NA	NA	NA	NA	NA	NA	NA	NA	NA
1	RB	Humanities	Le v<90>tement _crit by Roland Barthes	RB-010	female	male	NA	NA	NA	NA	NA	NA	NA	NA	NA	NA	NA	NA	NA	NA	NA	NA	NA	NA	NA	NA	NA	NA	NA	NA	NA	NA	NA	NA	NA	NA	NA	NA	NA	NA	NA	NA	NA	NA	NA	NA	NA	NA	NA
1	RB	Humanities	Marivaux, Pierre de. Le jeu de l<90>amour et du hasard	RB-010	female	male	NA	NA	NA	NA	NA	NA	NA	NA	NA	NA	NA	NA	NA	NA	NA	NA	NA	NA	NA	NA	NA	NA	NA	NA	NA	NA	NA	NA	NA	NA	NA	NA	NA	NA	NA	NA	NA	NA	NA	NA	NA	NA	NA
1	RB	Humanities	From Le Peintre de la vie moderne (1868): La femme by Charles Baudelaire	RB-010	female	male	NA	NA	NA	NA	NA	NA	NA	NA	NA	NA	NA	NA	NA	NA	NA	NA	NA	NA	NA	NA	NA	NA	NA	NA	NA	NA	NA	NA	NA	NA	NA	NA	NA	NA	NA	NA	NA	NA	NA	NA	NA	NA	NA
1	RB	Humanities	From Paris-Guide (1867):_La mode et la Parisienne<94> by Emmeline Raymond	RB-010	female	female	NA	NA	NA	NA	NA	NA	NA	NA	NA	NA	NA	NA	NA	NA	NA	NA	NA	NA	NA	NA	NA	NA	NA	NA	NA	NA	NA	NA	NA	NA	NA	NA	NA	NA	NA	NA	NA	NA	NA	NA	NA	NA	NA
1	RB	Humanities	_Introduction<94> to Fashion, Modernity, and Materiality: From Rousseau to Art Deco, edited by Heidi Brevik-Zender (2018)	RB-010	female	NA	NA	NA	NA	NA	NA	NA	NA	NA	NA	NA	NA	NA	NA	NA	NA	NA	NA	NA	NA	NA	NA	NA	NA	NA	NA	NA	NA	NA	NA	NA	NA	NA	NA	NA	NA	NA	NA	NA	NA	NA	NA	NA	NA
1	RB	Humanities	Rh_torique du signe: la raison de la Mod by Roland Barthes	RB-010	female	male	NA	NA	NA	NA	NA	NA	NA	NA	NA	NA	NA	NA	NA	NA	NA	NA	NA	NA	NA	NA	NA	NA	NA	NA	NA	NA	NA	NA	NA	NA	NA	NA	NA	NA	NA	NA	NA	NA	NA	NA	NA	NA	NA
1	RB	Humanities	_The Philosophy of Furniture<94> by Edgar Allan Poe	RB-010	female	male	NA	NA	NA	NA	NA	NA	NA	NA	NA	NA	NA	NA	NA	NA	NA	NA	NA	NA	NA	NA	NA	NA	NA	NA	NA	NA	NA	NA	NA	NA	NA	NA	NA	NA	NA	NA	NA	NA	NA	NA	NA	NA	NA
1	RB	Humanities	Beaumarchais, Pierre. La folle journ_e, ou le mariage de Figaro	RB-010	female	male	NA	NA	NA	NA	NA	NA	NA	NA	NA	NA	NA	NA	NA	NA	NA	NA	NA	NA	NA	NA	NA	NA	NA	NA	NA	NA	NA	NA	NA	NA	NA	NA	NA	NA	NA	NA	NA	NA	NA	NA	NA	NA	NA
1	RB	Humanities	Zola, Emile. Au bonheur des dames	RB-010	female	male	NA	NA	NA	NA	NA	NA	NA	NA	NA	NA	NA	NA	NA	NA	NA	NA	NA	NA	NA	NA	NA	NA	NA	NA	NA	NA	NA	NA	NA	NA	NA	NA	NA	NA	NA	NA	NA	NA	NA	NA	NA	NA	NA
1	RB	Humanities	From Les Fleurs du Mal (1861): _<8f> une mendiante rousse<94> by Charles Baudelaire	RB-010	female	male	NA	NA	NA	NA	NA	NA	NA	NA	NA	NA	NA	NA	NA	NA	NA	NA	NA	NA	NA	NA	NA	NA	NA	NA	NA	NA	NA	NA	NA	NA	NA	NA	NA	NA	NA	NA	NA	NA	NA	NA	NA	NA	NA
1	RB	Humanities	_Writing Itself: On Roland Barthes<94> by Susan Sontag	RB-010	female	female	NA	NA	NA	NA	NA	NA	NA	NA	NA	NA	NA	NA	NA	NA	NA	NA	NA	NA	NA	NA	NA	NA	NA	NA	NA	NA	NA	NA	NA	NA	NA	NA	NA	NA	NA	NA	NA	NA	NA	NA	NA	NA	NA
1	RB	Humanities	_La grisette<94> by Balzac, Honore de	RB-010	female	male	NA	NA	NA	NA	NA	NA	NA	NA	NA	NA	NA	NA	NA	NA	NA	NA	NA	NA	NA	NA	NA	NA	NA	NA	NA	NA	NA	NA	NA	NA	NA	NA	NA	NA	NA	NA	NA	NA	NA	NA	NA	NA	NA
1	RB	Humanities	Barbey d<90>Aurevilly, Jules. Du dandysme et de George Brummell	RB-010	female	male	NA	NA	NA	NA	NA	NA	NA	NA	NA	NA	NA	NA	NA	NA	NA	NA	NA	NA	NA	NA	NA	NA	NA	NA	NA	NA	NA	NA	NA	NA	NA	NA	NA	NA	NA	NA	NA	NA	NA	NA	NA	NA	NA
1	RB	Humanities	_La grisette<94> by Jules Janin	RB-010	female	male	NA	NA	NA	NA	NA	NA	NA	NA	NA	NA	NA	NA	NA	NA	NA	NA	NA	NA	NA	NA	NA	NA	NA	NA	NA	NA	NA	NA	NA	NA	NA	NA	NA	NA	NA	NA	NA	NA	NA	NA	NA	NA	NA
1	RB	Humanities	_Le Mariage de Figaro<94> by Roland Barthes	RB-010	female	male	NA	NA	NA	NA	NA	NA	NA	NA	NA	NA	NA	NA	NA	NA	NA	NA	NA	NA	NA	NA	NA	NA	NA	NA	NA	NA	NA	NA	NA	NA	NA	NA	NA	NA	NA	NA	NA	NA	NA	NA	NA	NA	NA
1	RB	Humanities	"Histoire, modes et syst<8f>mes vestimentaires du XVIIe au XIXe si<8f>cle<94> by Daniel Roche	RB-010	female	male	NA	NA	NA	NA	NA	NA	NA	NA	NA	NA	NA	NA	NA	NA	NA	NA	NA	NA	NA	NA	NA	NA	NA	NA	NA	NA	NA	NA	NA	NA	NA	NA	NA	NA	NA	NA	NA	NA	NA	NA	NA	NA	NA
1	RB	Humanities	Balzac, Honor_ de. Le trait_ de la vie _l_gante	RB-010	female	male	NA	NA	NA	NA	NA	NA	NA	NA	NA	NA	NA	NA	NA	NA	NA	NA	NA	NA	NA	NA	NA	NA	NA	NA	NA	NA	NA	NA	NA	NA	NA	NA	NA	NA	NA	NA	NA	NA	NA	NA	NA	NA	NA
1	RB	Humanities	No reading	RB-095	female	NA	NA	NA	NA	NA	NA	NA	NA	NA	NA	NA	NA	NA	NA	NA	NA	NA	NA	NA	NA	NA	NA	NA	NA	NA	NA	NA	NA	NA	NA	NA	NA	NA	NA	NA	NA	NA	NA	NA	NA	NA	NA	NA	NA
1	RB	Humanities	Il ruolo del cibo ne _La Grande Bellezza<94>	RB-056	female	NA	NA	NA	NA	NA	NA	NA	NA	NA	NA	NA	NA	NA	NA	NA	NA	NA	NA	NA	NA	NA	NA	NA	NA	NA	NA	NA	NA	NA	NA	NA	NA	NA	NA	NA	NA	NA	NA	NA	NA	NA	NA	NA	NA
1	RB	Humanities	Il ruolo del cibo ne _La Grande Bellezza<94>	RB-056	female	NA	NA	NA	NA	NA	NA	NA	NA	NA	NA	NA	NA	NA	NA	NA	NA	NA	NA	NA	NA	NA	NA	NA	NA	NA	NA	NA	NA	NA	NA	NA	NA	NA	NA	NA	NA	NA	NA	NA	NA	NA	NA	NA	NA
1	RB	Humanities	Caroline Walker Bynum. (1985). Fast, Feast, and Flesh: The Religious Significance of Food to Medieval Women. Representations, 11, 1-25.	RB-056	female	female	NA	NA	NA	NA	NA	NA	NA	NA	NA	NA	NA	NA	NA	NA	NA	NA	NA	NA	NA	NA	NA	NA	NA	NA	NA	NA	NA	NA	NA	NA	NA	NA	NA	NA	NA	NA	NA	NA	NA	NA	NA	NA	NA
1	RB	Humanities	Caroline Walker Bynum. (1985). Fast, Feast, and Flesh: The Religious Significance of Food to Medieval Women. Representations, 11, 1-25.	RB-056	female	female	NA	NA	NA	NA	NA	NA	NA	NA	NA	NA	NA	NA	NA	NA	NA	NA	NA	NA	NA	NA	NA	NA	NA	NA	NA	NA	NA	NA	NA	NA	NA	NA	NA	NA	NA	NA	NA	NA	NA	NA	NA	NA	NA
1	RB	Humanities	Granoro, il packaging diventa sostenibile	RB-056	female	NA	NA	NA	NA	NA	NA	NA	NA	NA	NA	NA	NA	NA	NA	NA	NA	NA	NA	NA	NA	NA	NA	NA	NA	NA	NA	NA	NA	NA	NA	NA	NA	NA	NA	NA	NA	NA	NA	NA	NA	NA	NA	NA	NA
1	RB	Humanities	Granoro, il packaging diventa sostenibile	RB-056	female	NA	NA	NA	NA	NA	NA	NA	NA	NA	NA	NA	NA	NA	NA	NA	NA	NA	NA	NA	NA	NA	NA	NA	NA	NA	NA	NA	NA	NA	NA	NA	NA	NA	NA	NA	NA	NA	NA	NA	NA	NA	NA	NA	NA
1	RB	Humanities	Armando al Panthon da Il Dipendente	RB-056	female	male	NA	NA	NA	NA	NA	NA	NA	NA	NA	NA	NA	NA	NA	NA	NA	NA	NA	NA	NA	NA	NA	NA	NA	NA	NA	NA	NA	NA	NA	NA	NA	NA	NA	NA	NA	NA	NA	NA	NA	NA	NA	NA	NA
1	RB	Humanities	Armando al Panthon da Il Dipendente	RB-056	female	male	NA	NA	NA	NA	NA	NA	NA	NA	NA	NA	NA	NA	NA	NA	NA	NA	NA	NA	NA	NA	NA	NA	NA	NA	NA	NA	NA	NA	NA	NA	NA	NA	NA	NA	NA	NA	NA	NA	NA	NA	NA	NA	NA
1	RB	Humanities	Lo Street Food a Venezia	RB-056	female	NA	NA	NA	NA	NA	NA	NA	NA	NA	NA	NA	NA	NA	NA	NA	NA	NA	NA	NA	NA	NA	NA	NA	NA	NA	NA	NA	NA	NA	NA	NA	NA	NA	NA	NA	NA	NA	NA	NA	NA	NA	NA	NA	NA
1	RB	Humanities	Lo Street Food a Venezia	RB-056	female	NA	NA	NA	NA	NA	NA	NA	NA	NA	NA	NA	NA	NA	NA	NA	NA	NA	NA	NA	NA	NA	NA	NA	NA	NA	NA	NA	NA	NA	NA	NA	NA	NA	NA	NA	NA	NA	NA	NA	NA	NA	NA	NA	NA
1	RB	Humanities	Bacco in Toscana by Francesco Redi	RB-056	female	male	NA	NA	NA	NA	NA	NA	NA	NA	NA	NA	NA	NA	NA	NA	NA	NA	NA	NA	NA	NA	NA	NA	NA	NA	NA	NA	NA	NA	NA	NA	NA	NA	NA	NA	NA	NA	NA	NA	NA	NA	NA	NA	NA
1	RB	Humanities	Bacco in Toscana by Francesco Redi	RB-056	female	male	NA	NA	NA	NA	NA	NA	NA	NA	NA	NA	NA	NA	NA	NA	NA	NA	NA	NA	NA	NA	NA	NA	NA	NA	NA	NA	NA	NA	NA	NA	NA	NA	NA	NA	NA	NA	NA	NA	NA	NA	NA	NA	NA
1	RB	Humanities	Slow Food and the Politics of _Virtuous Globalization<94>, Alison Leitch	RB-056	female	female	NA	NA	NA	NA	NA	NA	NA	NA	NA	NA	NA	NA	NA	NA	NA	NA	NA	NA	NA	NA	NA	NA	NA	NA	NA	NA	NA	NA	NA	NA	NA	NA	NA	NA	NA	NA	NA	NA	NA	NA	NA	NA	NA
1	RB	Humanities	Slow Food and the Politics of _Virtuous Globalization<94>, Alison Leitch	RB-056	female	female	NA	NA	NA	NA	NA	NA	NA	NA	NA	NA	NA	NA	NA	NA	NA	NA	NA	NA	NA	NA	NA	NA	NA	NA	NA	NA	NA	NA	NA	NA	NA	NA	NA	NA	NA	NA	NA	NA	NA	NA	NA	NA	NA
1	RB	Humanities	Quella buona cucina Italiana	RB-056	female	NA	NA	NA	NA	NA	NA	NA	NA	NA	NA	NA	NA	NA	NA	NA	NA	NA	NA	NA	NA	NA	NA	NA	NA	NA	NA	NA	NA	NA	NA	NA	NA	NA	NA	NA	NA	NA	NA	NA	NA	NA	NA	NA	NA
1	RB	Humanities	Quella buona cucina Italiana	RB-056	female	NA	NA	NA	NA	NA	NA	NA	NA	NA	NA	NA	NA	NA	NA	NA	NA	NA	NA	NA	NA	NA	NA	NA	NA	NA	NA	NA	NA	NA	NA	NA	NA	NA	NA	NA	NA	NA	NA	NA	NA	NA	NA	NA	NA
1	RB	Humanities	Fiera del Tartufo Bianco d<90>Alba 2019	RB-056	female	NA	NA	NA	NA	NA	NA	NA	NA	NA	NA	NA	NA	NA	NA	NA	NA	NA	NA	NA	NA	NA	NA	NA	NA	NA	NA	NA	NA	NA	NA	NA	NA	NA	NA	NA	NA	NA	NA	NA	NA	NA	NA	NA	NA
1	RB	Humanities	Fiera del Tartufo Bianco d<90>Alba 2019	RB-056	female	NA	NA	NA	NA	NA	NA	NA	NA	NA	NA	NA	NA	NA	NA	NA	NA	NA	NA	NA	NA	NA	NA	NA	NA	NA	NA	NA	NA	NA	NA	NA	NA	NA	NA	NA	NA	NA	NA	NA	NA	NA	NA	NA	NA
1	RB	Humanities	Il manifesto della cucina futurista, Filippo T. Marinetti e Fillia	RB-056	female	male	NA	NA	NA	NA	NA	NA	NA	NA	NA	NA	NA	NA	NA	NA	NA	NA	NA	NA	NA	NA	NA	NA	NA	NA	NA	NA	NA	NA	NA	NA	NA	NA	NA	NA	NA	NA	NA	NA	NA	NA	NA	NA	NA
1	RB	Humanities	Il manifesto della cucina futurista, Filippo T. Marinetti e Fillia	RB-056	female	male	NA	NA	NA	NA	NA	NA	NA	NA	NA	NA	NA	NA	NA	NA	NA	NA	NA	NA	NA	NA	NA	NA	NA	NA	NA	NA	NA	NA	NA	NA	NA	NA	NA	NA	NA	NA	NA	NA	NA	NA	NA	NA	NA
1	RB	Humanities	Un Cappuccino al bar	RB-056	female	NA	NA	NA	NA	NA	NA	NA	NA	NA	NA	NA	NA	NA	NA	NA	NA	NA	NA	NA	NA	NA	NA	NA	NA	NA	NA	NA	NA	NA	NA	NA	NA	NA	NA	NA	NA	NA	NA	NA	NA	NA	NA	NA	NA
1	RB	Humanities	Un Cappuccino al bar	RB-056	female	NA	NA	NA	NA	NA	NA	NA	NA	NA	NA	NA	NA	NA	NA	NA	NA	NA	NA	NA	NA	NA	NA	NA	NA	NA	NA	NA	NA	NA	NA	NA	NA	NA	NA	NA	NA	NA	NA	NA	NA	NA	NA	NA	NA
1	RB	Humanities	Cibo e letteratura	RB-056	female	NA	NA	NA	NA	NA	NA	NA	NA	NA	NA	NA	NA	NA	NA	NA	NA	NA	NA	NA	NA	NA	NA	NA	NA	NA	NA	NA	NA	NA	NA	NA	NA	NA	NA	NA	NA	NA	NA	NA	NA	NA	NA	NA	NA
1	RB	Humanities	Cibo e letteratura	RB-056	female	NA	NA	NA	NA	NA	NA	NA	NA	NA	NA	NA	NA	NA	NA	NA	NA	NA	NA	NA	NA	NA	NA	NA	NA	NA	NA	NA	NA	NA	NA	NA	NA	NA	NA	NA	NA	NA	NA	NA	NA	NA	NA	NA	NA
1	RB	Humanities	Galateo by Monsignor Giovanni della Casa	RB-056	female	male	NA	NA	NA	NA	NA	NA	NA	NA	NA	NA	NA	NA	NA	NA	NA	NA	NA	NA	NA	NA	NA	NA	NA	NA	NA	NA	NA	NA	NA	NA	NA	NA	NA	NA	NA	NA	NA	NA	NA	NA	NA	NA	NA
1	RB	Humanities	Galateo by Monsignor Giovanni della Casa	RB-056	female	male	NA	NA	NA	NA	NA	NA	NA	NA	NA	NA	NA	NA	NA	NA	NA	NA	NA	NA	NA	NA	NA	NA	NA	NA	NA	NA	NA	NA	NA	NA	NA	NA	NA	NA	NA	NA	NA	NA	NA	NA	NA	NA	NA
1	RB	Humanities	Storia golosit_ del Carnevale di Venezia by Pierluigi Ceolin	RB-056	female	male	NA	NA	NA	NA	NA	NA	NA	NA	NA	NA	NA	NA	NA	NA	NA	NA	NA	NA	NA	NA	NA	NA	NA	NA	NA	NA	NA	NA	NA	NA	NA	NA	NA	NA	NA	NA	NA	NA	NA	NA	NA	NA	NA
1	RB	Humanities	Storia golosit_ del Carnevale di Venezia by Pierluigi Ceolin	RB-056	female	male	NA	NA	NA	NA	NA	NA	NA	NA	NA	NA	NA	NA	NA	NA	NA	NA	NA	NA	NA	NA	NA	NA	NA	NA	NA	NA	NA	NA	NA	NA	NA	NA	NA	NA	NA	NA	NA	NA	NA	NA	NA	NA	NA
1	RB	Humanities	Il panino Mc Italy e il Ministro Zaia, chestoria!	RB-056	female	NA	NA	NA	NA	NA	NA	NA	NA	NA	NA	NA	NA	NA	NA	NA	NA	NA	NA	NA	NA	NA	NA	NA	NA	NA	NA	NA	NA	NA	NA	NA	NA	NA	NA	NA	NA	NA	NA	NA	NA	NA	NA	NA	NA
1	RB	Humanities	Il panino Mc Italy e il Ministro Zaia, chestoria!	RB-056	female	NA	NA	NA	NA	NA	NA	NA	NA	NA	NA	NA	NA	NA	NA	NA	NA	NA	NA	NA	NA	NA	NA	NA	NA	NA	NA	NA	NA	NA	NA	NA	NA	NA	NA	NA	NA	NA	NA	NA	NA	NA	NA	NA	NA
1	RB	Humanities	La cucina barocca	RB-056	female	NA	NA	NA	NA	NA	NA	NA	NA	NA	NA	NA	NA	NA	NA	NA	NA	NA	NA	NA	NA	NA	NA	NA	NA	NA	NA	NA	NA	NA	NA	NA	NA	NA	NA	NA	NA	NA	NA	NA	NA	NA	NA	NA	NA
1	RB	Humanities	La cucina barocca	RB-056	female	NA	NA	NA	NA	NA	NA	NA	NA	NA	NA	NA	NA	NA	NA	NA	NA	NA	NA	NA	NA	NA	NA	NA	NA	NA	NA	NA	NA	NA	NA	NA	NA	NA	NA	NA	NA	NA	NA	NA	NA	NA	NA	NA	NA
1	RB	Humanities	La Sagra del Fungo Porcino	RB-056	female	NA	NA	NA	NA	NA	NA	NA	NA	NA	NA	NA	NA	NA	NA	NA	NA	NA	NA	NA	NA	NA	NA	NA	NA	NA	NA	NA	NA	NA	NA	NA	NA	NA	NA	NA	NA	NA	NA	NA	NA	NA	NA	NA	NA
1	RB	Humanities	La Sagra del Fungo Porcino	RB-056	female	NA	NA	NA	NA	NA	NA	NA	NA	NA	NA	NA	NA	NA	NA	NA	NA	NA	NA	NA	NA	NA	NA	NA	NA	NA	NA	NA	NA	NA	NA	NA	NA	NA	NA	NA	NA	NA	NA	NA	NA	NA	NA	NA	NA
1	RB	Humanities	Deborah Ascolese. Il risotto alla milanese...parente dell<90>arancino?! Il Giornale del Cibo	RB-056	female	female	NA	NA	NA	NA	NA	NA	NA	NA	NA	NA	NA	NA	NA	NA	NA	NA	NA	NA	NA	NA	NA	NA	NA	NA	NA	NA	NA	NA	NA	NA	NA	NA	NA	NA	NA	NA	NA	NA	NA	NA	NA	NA	NA
1	RB	Humanities	Deborah Ascolese. Il risotto alla milanese...parente dell<90>arancino?! Il Giornale del Cibo	RB-056	female	female	NA	NA	NA	NA	NA	NA	NA	NA	NA	NA	NA	NA	NA	NA	NA	NA	NA	NA	NA	NA	NA	NA	NA	NA	NA	NA	NA	NA	NA	NA	NA	NA	NA	NA	NA	NA	NA	NA	NA	NA	NA	NA	NA
1	RB	Humanities	Maria Dominicis & John Reynolds. Repase y escriba: curso avanzado de gram_tica y composici<dc>n. 7aed.	RB-029-A	female	female	male	male	NA	NA	male	NA	NA	NA	NA	NA	NA	NA	NA	NA	NA	NA	NA	NA	NA	NA	NA	NA	NA	NA	NA	NA	NA	NA	NA	NA	NA	NA	NA	NA	NA	NA	NA	NA	NA	NA	NA	NA	NA
1	RB	Humanities	Maria Dominicis & John Reynolds. Repase y escriba: curso avanzado de gram_tica y composici<dc>n. 7aed.	RB-029-A	female	female	male	male	NA	NA	male	NA	NA	NA	NA	NA	NA	NA	NA	NA	NA	NA	NA	NA	NA	NA	NA	NA	NA	NA	NA	NA	NA	NA	NA	NA	NA	NA	NA	NA	NA	NA	NA	NA	NA	NA	NA	NA	NA
1	RB	Humanities	Elena Garro, La factura	RB-029-B	male	female	NA	NA	NA	NA	NA	NA	NA	NA	NA	NA	NA	NA	NA	NA	NA	NA	NA	NA	NA	NA	NA	NA	NA	NA	NA	NA	NA	NA	NA	NA	NA	NA	NA	NA	NA	NA	NA	NA	NA	NA	NA	NA	NA
1	RB	Humanities	Elena Garro, La factura	RB-029-B	male	female	NA	NA	NA	NA	NA	NA	NA	NA	NA	NA	NA	NA	NA	NA	NA	NA	NA	NA	NA	NA	NA	NA	NA	NA	NA	NA	NA	NA	NA	NA	NA	NA	NA	NA	NA	NA	NA	NA	NA	NA	NA	NA	NA
1	RB	Humanities	Jorges Luis Borges, Emma Zunz	RB-029-B	male	male	NA	NA	NA	NA	NA	NA	NA	NA	NA	NA	NA	NA	NA	NA	NA	NA	NA	NA	NA	NA	NA	NA	NA	NA	NA	NA	NA	NA	NA	NA	NA	NA	NA	NA	NA	NA	NA	NA	NA	NA	NA	NA	NA
1	RB	Humanities	Jorges Luis Borges, Emma Zunz	RB-029-B	male	male	NA	NA	NA	NA	NA	NA	NA	NA	NA	NA	NA	NA	NA	NA	NA	NA	NA	NA	NA	NA	NA	NA	NA	NA	NA	NA	NA	NA	NA	NA	NA	NA	NA	NA	NA	NA	NA	NA	NA	NA	NA	NA	NA
1	RB	Humanities	Julio Cort_zar, Continuidad de los parques	RB-029-B	male	male	NA	NA	NA	NA	NA	NA	NA	NA	NA	NA	NA	NA	NA	NA	NA	NA	NA	NA	NA	NA	NA	NA	NA	NA	NA	NA	NA	NA	NA	NA	NA	NA	NA	NA	NA	NA	NA	NA	NA	NA	NA	NA	NA
1	RB	Humanities	Julio Cort_zar, Continuidad de los parques	RB-029-B	male	male	NA	NA	NA	NA	NA	NA	NA	NA	NA	NA	NA	NA	NA	NA	NA	NA	NA	NA	NA	NA	NA	NA	NA	NA	NA	NA	NA	NA	NA	NA	NA	NA	NA	NA	NA	NA	NA	NA	NA	NA	NA	NA	NA
1	RB	Humanities	Isabel Allende, Dos palabras	RB-029-B	male	female	NA	NA	NA	NA	NA	NA	NA	NA	NA	NA	NA	NA	NA	NA	NA	NA	NA	NA	NA	NA	NA	NA	NA	NA	NA	NA	NA	NA	NA	NA	NA	NA	NA	NA	NA	NA	NA	NA	NA	NA	NA	NA	NA
1	RB	Humanities	Isabel Allende, Dos palabras	RB-029-B	male	female	NA	NA	NA	NA	NA	NA	NA	NA	NA	NA	NA	NA	NA	NA	NA	NA	NA	NA	NA	NA	NA	NA	NA	NA	NA	NA	NA	NA	NA	NA	NA	NA	NA	NA	NA	NA	NA	NA	NA	NA	NA	NA	NA
1	RB	Humanities	sergio Vodanovic, El delantal blanco	RB-029-B	male	male	NA	NA	NA	NA	NA	NA	NA	NA	NA	NA	NA	NA	NA	NA	NA	NA	NA	NA	NA	NA	NA	NA	NA	NA	NA	NA	NA	NA	NA	NA	NA	NA	NA	NA	NA	NA	NA	NA	NA	NA	NA	NA	NA
1	RB	Humanities	sergio Vodanovic, El delantal blanco	RB-029-B	male	male	NA	NA	NA	NA	NA	NA	NA	NA	NA	NA	NA	NA	NA	NA	NA	NA	NA	NA	NA	NA	NA	NA	NA	NA	NA	NA	NA	NA	NA	NA	NA	NA	NA	NA	NA	NA	NA	NA	NA	NA	NA	NA	NA
1	RB	Humanities	Antonio Machado, _He andado muchos caminos	RB-122	male	male	NA	NA	NA	NA	NA	NA	NA	NA	NA	NA	NA	NA	NA	NA	NA	NA	NA	NA	NA	NA	NA	NA	NA	NA	NA	NA	NA	NA	NA	NA	NA	NA	NA	NA	NA	NA	NA	NA	NA	NA	NA	NA	NA
1	RB	Humanities	Antonio Machado, _He andado muchos caminos	RB-122	male	male	NA	NA	NA	NA	NA	NA	NA	NA	NA	NA	NA	NA	NA	NA	NA	NA	NA	NA	NA	NA	NA	NA	NA	NA	NA	NA	NA	NA	NA	NA	NA	NA	NA	NA	NA	NA	NA	NA	NA	NA	NA	NA	NA
1	RB	Humanities	Ana Maria Matute, _Pecado de omisi<dc>n<94>	RB-122	male	female	NA	NA	NA	NA	NA	NA	NA	NA	NA	NA	NA	NA	NA	NA	NA	NA	NA	NA	NA	NA	NA	NA	NA	NA	NA	NA	NA	NA	NA	NA	NA	NA	NA	NA	NA	NA	NA	NA	NA	NA	NA	NA	NA
1	RB	Humanities	Ana Maria Matute, _Pecado de omisi<dc>n<94>	RB-122	male	female	NA	NA	NA	NA	NA	NA	NA	NA	NA	NA	NA	NA	NA	NA	NA	NA	NA	NA	NA	NA	NA	NA	NA	NA	NA	NA	NA	NA	NA	NA	NA	NA	NA	NA	NA	NA	NA	NA	NA	NA	NA	NA	NA
1	RB	Humanities	Gabriela Mistral, _Meciendo<94>	RB-122	male	female	NA	NA	NA	NA	NA	NA	NA	NA	NA	NA	NA	NA	NA	NA	NA	NA	NA	NA	NA	NA	NA	NA	NA	NA	NA	NA	NA	NA	NA	NA	NA	NA	NA	NA	NA	NA	NA	NA	NA	NA	NA	NA	NA
1	RB	Humanities	Gabriela Mistral, _Meciendo<94>	RB-122	male	female	NA	NA	NA	NA	NA	NA	NA	NA	NA	NA	NA	NA	NA	NA	NA	NA	NA	NA	NA	NA	NA	NA	NA	NA	NA	NA	NA	NA	NA	NA	NA	NA	NA	NA	NA	NA	NA	NA	NA	NA	NA	NA	NA
1	RB	Humanities	Juan Rulfo, _No oyes ladrar los perros<94>	RB-122	male	male	NA	NA	NA	NA	NA	NA	NA	NA	NA	NA	NA	NA	NA	NA	NA	NA	NA	NA	NA	NA	NA	NA	NA	NA	NA	NA	NA	NA	NA	NA	NA	NA	NA	NA	NA	NA	NA	NA	NA	NA	NA	NA	NA
1	RB	Humanities	Juan Rulfo, _No oyes ladrar los perros<94>	RB-122	male	male	NA	NA	NA	NA	NA	NA	NA	NA	NA	NA	NA	NA	NA	NA	NA	NA	NA	NA	NA	NA	NA	NA	NA	NA	NA	NA	NA	NA	NA	NA	NA	NA	NA	NA	NA	NA	NA	NA	NA	NA	NA	NA	NA
1	RB	Humanities	Fuentes, Carlos. Aura. M_xico, D.F.: Biblioteca Era, 2013. Impreso.	RB-122	male	male	NA	NA	NA	NA	NA	NA	NA	NA	NA	NA	NA	NA	NA	NA	NA	NA	NA	NA	NA	NA	NA	NA	NA	NA	NA	NA	NA	NA	NA	NA	NA	NA	NA	NA	NA	NA	NA	NA	NA	NA	NA	NA	NA
1	RB	Humanities	Fuentes, Carlos. Aura. M_xico, D.F.: Biblioteca Era, 2013. Impreso.	RB-122	male	male	NA	NA	NA	NA	NA	NA	NA	NA	NA	NA	NA	NA	NA	NA	NA	NA	NA	NA	NA	NA	NA	NA	NA	NA	NA	NA	NA	NA	NA	NA	NA	NA	NA	NA	NA	NA	NA	NA	NA	NA	NA	NA	NA
1	RB	Humanities	Paloma Pedrero, Resguardo personal	RB-122	male	female	NA	NA	NA	NA	NA	NA	NA	NA	NA	NA	NA	NA	NA	NA	NA	NA	NA	NA	NA	NA	NA	NA	NA	NA	NA	NA	NA	NA	NA	NA	NA	NA	NA	NA	NA	NA	NA	NA	NA	NA	NA	NA	NA
1	RB	Humanities	Paloma Pedrero, Resguardo personal	RB-122	male	female	NA	NA	NA	NA	NA	NA	NA	NA	NA	NA	NA	NA	NA	NA	NA	NA	NA	NA	NA	NA	NA	NA	NA	NA	NA	NA	NA	NA	NA	NA	NA	NA	NA	NA	NA	NA	NA	NA	NA	NA	NA	NA	NA
1	RB	Humanities	Rosario Castellanos, _Y las madres, <8f>qu_ opinan?<94>	RB-122	male	female	NA	NA	NA	NA	NA	NA	NA	NA	NA	NA	NA	NA	NA	NA	NA	NA	NA	NA	NA	NA	NA	NA	NA	NA	NA	NA	NA	NA	NA	NA	NA	NA	NA	NA	NA	NA	NA	NA	NA	NA	NA	NA	NA
1	RB	Humanities	Rosario Castellanos, _Y las madres, <8f>qu_ opinan?<94>	RB-122	male	female	NA	NA	NA	NA	NA	NA	NA	NA	NA	NA	NA	NA	NA	NA	NA	NA	NA	NA	NA	NA	NA	NA	NA	NA	NA	NA	NA	NA	NA	NA	NA	NA	NA	NA	NA	NA	NA	NA	NA	NA	NA	NA	NA
1	RB	Humanities	Friedman, Edward, Teresa Valdivieso y Carmelo Virgillo. Aproximaciones al estudio de laliteratura hisp_nica. 7a ed. NY: McGraw-Hill, 2012. Impreso.	RB-122	male	male	NA	male	female	NA	NA	NA	NA	NA	NA	NA	NA	NA	NA	NA	NA	NA	NA	NA	NA	NA	NA	NA	NA	NA	NA	NA	NA	NA	NA	NA	NA	NA	NA	NA	NA	NA	NA	NA	NA	NA	NA	NA	NA
1	RB	Humanities	Friedman, Edward, Teresa Valdivieso y Carmelo Virgillo. Aproximaciones al estudio de laliteratura hisp_nica. 7a ed. NY: McGraw-Hill, 2012. Impreso.	RB-122	male	male	NA	male	female	NA	NA	NA	NA	NA	NA	NA	NA	NA	NA	NA	NA	NA	NA	NA	NA	NA	NA	NA	NA	NA	NA	NA	NA	NA	NA	NA	NA	NA	NA	NA	NA	NA	NA	NA	NA	NA	NA	NA	NA
1	RB	Humanities	Garc<90>a M_rquez, Gabriel. Cr<dc>nica de una muerte anunciada. Barcelona: Debolsillo, 2007. Impreso.	RB-122	male	male	NA	NA	NA	NA	NA	NA	NA	NA	NA	NA	NA	NA	NA	NA	NA	NA	NA	NA	NA	NA	NA	NA	NA	NA	NA	NA	NA	NA	NA	NA	NA	NA	NA	NA	NA	NA	NA	NA	NA	NA	NA	NA	NA
1	RB	Humanities	Garc<90>a M_rquez, Gabriel. Cr<dc>nica de una muerte anunciada. Barcelona: Debolsillo, 2007. Impreso.	RB-122	male	male	NA	NA	NA	NA	NA	NA	NA	NA	NA	NA	NA	NA	NA	NA	NA	NA	NA	NA	NA	NA	NA	NA	NA	NA	NA	NA	NA	NA	NA	NA	NA	NA	NA	NA	NA	NA	NA	NA	NA	NA	NA	NA	NA
1	RB	Humanities	Nancy Morej<dc>n, _Mujer negra<94>	RB-122	male	female	NA	NA	NA	NA	NA	NA	NA	NA	NA	NA	NA	NA	NA	NA	NA	NA	NA	NA	NA	NA	NA	NA	NA	NA	NA	NA	NA	NA	NA	NA	NA	NA	NA	NA	NA	NA	NA	NA	NA	NA	NA	NA	NA
1	RB	Humanities	Nancy Morej<dc>n, _Mujer negra<94>	RB-122	male	female	NA	NA	NA	NA	NA	NA	NA	NA	NA	NA	NA	NA	NA	NA	NA	NA	NA	NA	NA	NA	NA	NA	NA	NA	NA	NA	NA	NA	NA	NA	NA	NA	NA	NA	NA	NA	NA	NA	NA	NA	NA	NA	NA
1	RB	Humanities	Edmundo Paz Sold_n, _Amor, a la distancia<94>	RB-122	male	male	NA	NA	NA	NA	NA	NA	NA	NA	NA	NA	NA	NA	NA	NA	NA	NA	NA	NA	NA	NA	NA	NA	NA	NA	NA	NA	NA	NA	NA	NA	NA	NA	NA	NA	NA	NA	NA	NA	NA	NA	NA	NA	NA
1	RB	Humanities	Edmundo Paz Sold_n, _Amor, a la distancia<94>	RB-122	male	male	NA	NA	NA	NA	NA	NA	NA	NA	NA	NA	NA	NA	NA	NA	NA	NA	NA	NA	NA	NA	NA	NA	NA	NA	NA	NA	NA	NA	NA	NA	NA	NA	NA	NA	NA	NA	NA	NA	NA	NA	NA	NA	NA
1	RB	Humanities	Emilia Pardo Baz_n, _El encaje roto"	RB-122	male	female	NA	NA	NA	NA	NA	NA	NA	NA	NA	NA	NA	NA	NA	NA	NA	NA	NA	NA	NA	NA	NA	NA	NA	NA	NA	NA	NA	NA	NA	NA	NA	NA	NA	NA	NA	NA	NA	NA	NA	NA	NA	NA	NA
1	RB	Humanities	Emilia Pardo Baz_n, _El encaje roto"	RB-122	male	female	NA	NA	NA	NA	NA	NA	NA	NA	NA	NA	NA	NA	NA	NA	NA	NA	NA	NA	NA	NA	NA	NA	NA	NA	NA	NA	NA	NA	NA	NA	NA	NA	NA	NA	NA	NA	NA	NA	NA	NA	NA	NA	NA
1	RB	Humanities	Emilia Pardo Baz_n, _Las medias roja"	RB-122	male	female	NA	NA	NA	NA	NA	NA	NA	NA	NA	NA	NA	NA	NA	NA	NA	NA	NA	NA	NA	NA	NA	NA	NA	NA	NA	NA	NA	NA	NA	NA	NA	NA	NA	NA	NA	NA	NA	NA	NA	NA	NA	NA	NA
1	RB	Humanities	Emilia Pardo Baz_n, _Las medias roja"	RB-122	male	female	NA	NA	NA	NA	NA	NA	NA	NA	NA	NA	NA	NA	NA	NA	NA	NA	NA	NA	NA	NA	NA	NA	NA	NA	NA	NA	NA	NA	NA	NA	NA	NA	NA	NA	NA	NA	NA	NA	NA	NA	NA	NA	NA
1	RB	Humanities	Frederico Garc<90>a Lorca, La casa de Bernarda Alba	RB-122	male	male	NA	NA	NA	NA	NA	NA	NA	NA	NA	NA	NA	NA	NA	NA	NA	NA	NA	NA	NA	NA	NA	NA	NA	NA	NA	NA	NA	NA	NA	NA	NA	NA	NA	NA	NA	NA	NA	NA	NA	NA	NA	NA	NA
1	RB	Humanities	Frederico Garc<90>a Lorca, La casa de Bernarda Alba	RB-122	male	male	NA	NA	NA	NA	NA	NA	NA	NA	NA	NA	NA	NA	NA	NA	NA	NA	NA	NA	NA	NA	NA	NA	NA	NA	NA	NA	NA	NA	NA	NA	NA	NA	NA	NA	NA	NA	NA	NA	NA	NA	NA	NA	NA
1	RB	Humanities	Julio Cort_zar, _Casa tomada"	RB-122	male	male	NA	NA	NA	NA	NA	NA	NA	NA	NA	NA	NA	NA	NA	NA	NA	NA	NA	NA	NA	NA	NA	NA	NA	NA	NA	NA	NA	NA	NA	NA	NA	NA	NA	NA	NA	NA	NA	NA	NA	NA	NA	NA	NA
1	RB	Humanities	Julio Cort_zar, _Casa tomada"	RB-122	male	male	NA	NA	NA	NA	NA	NA	NA	NA	NA	NA	NA	NA	NA	NA	NA	NA	NA	NA	NA	NA	NA	NA	NA	NA	NA	NA	NA	NA	NA	NA	NA	NA	NA	NA	NA	NA	NA	NA	NA	NA	NA	NA	NA
1	RB	Humanities	Cristina Peri Rossi, _La navidad de los lagartos"	RB-122	male	female	NA	NA	NA	NA	NA	NA	NA	NA	NA	NA	NA	NA	NA	NA	NA	NA	NA	NA	NA	NA	NA	NA	NA	NA	NA	NA	NA	NA	NA	NA	NA	NA	NA	NA	NA	NA	NA	NA	NA	NA	NA	NA	NA
1	RB	Humanities	Cristina Peri Rossi, _La navidad de los lagartos"	RB-122	male	female	NA	NA	NA	NA	NA	NA	NA	NA	NA	NA	NA	NA	NA	NA	NA	NA	NA	NA	NA	NA	NA	NA	NA	NA	NA	NA	NA	NA	NA	NA	NA	NA	NA	NA	NA	NA	NA	NA	NA	NA	NA	NA	NA
1	RB	Humanities	Antonio Machado, _Proverbios y cantares: XXIX<94>	RB-122	male	male	NA	NA	NA	NA	NA	NA	NA	NA	NA	NA	NA	NA	NA	NA	NA	NA	NA	NA	NA	NA	NA	NA	NA	NA	NA	NA	NA	NA	NA	NA	NA	NA	NA	NA	NA	NA	NA	NA	NA	NA	NA	NA	NA
1	RB	Humanities	Antonio Machado, _Proverbios y cantares: XXIX<94>	RB-122	male	male	NA	NA	NA	NA	NA	NA	NA	NA	NA	NA	NA	NA	NA	NA	NA	NA	NA	NA	NA	NA	NA	NA	NA	NA	NA	NA	NA	NA	NA	NA	NA	NA	NA	NA	NA	NA	NA	NA	NA	NA	NA	NA	NA
1	RB	Humanities	Arturo Uslar Pietri, _Notas sobre el vasallaje<94>	RB-122	male	male	NA	NA	NA	NA	NA	NA	NA	NA	NA	NA	NA	NA	NA	NA	NA	NA	NA	NA	NA	NA	NA	NA	NA	NA	NA	NA	NA	NA	NA	NA	NA	NA	NA	NA	NA	NA	NA	NA	NA	NA	NA	NA	NA
1	RB	Humanities	Arturo Uslar Pietri, _Notas sobre el vasallaje<94>	RB-122	male	male	NA	NA	NA	NA	NA	NA	NA	NA	NA	NA	NA	NA	NA	NA	NA	NA	NA	NA	NA	NA	NA	NA	NA	NA	NA	NA	NA	NA	NA	NA	NA	NA	NA	NA	NA	NA	NA	NA	NA	NA	NA	NA	NA
1	RB	Humanities	Gabriela Mistral, _Yo no tengo soledad<94>	RB-122	male	female	NA	NA	NA	NA	NA	NA	NA	NA	NA	NA	NA	NA	NA	NA	NA	NA	NA	NA	NA	NA	NA	NA	NA	NA	NA	NA	NA	NA	NA	NA	NA	NA	NA	NA	NA	NA	NA	NA	NA	NA	NA	NA	NA
1	RB	Humanities	Gabriela Mistral, _Yo no tengo soledad<94>	RB-122	male	female	NA	NA	NA	NA	NA	NA	NA	NA	NA	NA	NA	NA	NA	NA	NA	NA	NA	NA	NA	NA	NA	NA	NA	NA	NA	NA	NA	NA	NA	NA	NA	NA	NA	NA	NA	NA	NA	NA	NA	NA	NA	NA	NA
1	RB	Humanities	Alfonsina Storni, _T<f1> me quieres blanca<94>	RB-122	male	female	NA	NA	NA	NA	NA	NA	NA	NA	NA	NA	NA	NA	NA	NA	NA	NA	NA	NA	NA	NA	NA	NA	NA	NA	NA	NA	NA	NA	NA	NA	NA	NA	NA	NA	NA	NA	NA	NA	NA	NA	NA	NA	NA
1	RB	Humanities	Alfonsina Storni, _T<f1> me quieres blanca<94>	RB-122	male	female	NA	NA	NA	NA	NA	NA	NA	NA	NA	NA	NA	NA	NA	NA	NA	NA	NA	NA	NA	NA	NA	NA	NA	NA	NA	NA	NA	NA	NA	NA	NA	NA	NA	NA	NA	NA	NA	NA	NA	NA	NA	NA	NA
1	RB	Humanities	Nicolas Guill_n, _Balada de los dos abuelos<94>	RB-122	male	male	NA	NA	NA	NA	NA	NA	NA	NA	NA	NA	NA	NA	NA	NA	NA	NA	NA	NA	NA	NA	NA	NA	NA	NA	NA	NA	NA	NA	NA	NA	NA	NA	NA	NA	NA	NA	NA	NA	NA	NA	NA	NA	NA
1	RB	Humanities	Nicolas Guill_n, _Balada de los dos abuelos<94>	RB-122	male	male	NA	NA	NA	NA	NA	NA	NA	NA	NA	NA	NA	NA	NA	NA	NA	NA	NA	NA	NA	NA	NA	NA	NA	NA	NA	NA	NA	NA	NA	NA	NA	NA	NA	NA	NA	NA	NA	NA	NA	NA	NA	NA	NA
1	RB	Humanities	Jos_ Mart<90>, _Mi raza"	RB-122	male	male	NA	NA	NA	NA	NA	NA	NA	NA	NA	NA	NA	NA	NA	NA	NA	NA	NA	NA	NA	NA	NA	NA	NA	NA	NA	NA	NA	NA	NA	NA	NA	NA	NA	NA	NA	NA	NA	NA	NA	NA	NA	NA	NA
1	RB	Humanities	Jos_ Mart<90>, _Mi raza"	RB-122	male	male	NA	NA	NA	NA	NA	NA	NA	NA	NA	NA	NA	NA	NA	NA	NA	NA	NA	NA	NA	NA	NA	NA	NA	NA	NA	NA	NA	NA	NA	NA	NA	NA	NA	NA	NA	NA	NA	NA	NA	NA	NA	NA	NA
1	RB	Humanities	Octavio Paz, _Todos santos, d<90>a de muertos<94>	RB-122	male	male	NA	NA	NA	NA	NA	NA	NA	NA	NA	NA	NA	NA	NA	NA	NA	NA	NA	NA	NA	NA	NA	NA	NA	NA	NA	NA	NA	NA	NA	NA	NA	NA	NA	NA	NA	NA	NA	NA	NA	NA	NA	NA	NA
1	RB	Humanities	Octavio Paz, _Todos santos, d<90>a de muertos<94>	RB-122	male	male	NA	NA	NA	NA	NA	NA	NA	NA	NA	NA	NA	NA	NA	NA	NA	NA	NA	NA	NA	NA	NA	NA	NA	NA	NA	NA	NA	NA	NA	NA	NA	NA	NA	NA	NA	NA	NA	NA	NA	NA	NA	NA	NA
1	RB	Humanities	Nicolas Guillen, "No s_ por qu_ piensas t<f1><94>	RB-122	male	male	NA	NA	NA	NA	NA	NA	NA	NA	NA	NA	NA	NA	NA	NA	NA	NA	NA	NA	NA	NA	NA	NA	NA	NA	NA	NA	NA	NA	NA	NA	NA	NA	NA	NA	NA	NA	NA	NA	NA	NA	NA	NA	NA
1	RB	Humanities	Nicolas Guillen, "No s_ por qu_ piensas t<f1><94>	RB-122	male	male	NA	NA	NA	NA	NA	NA	NA	NA	NA	NA	NA	NA	NA	NA	NA	NA	NA	NA	NA	NA	NA	NA	NA	NA	NA	NA	NA	NA	NA	NA	NA	NA	NA	NA	NA	NA	NA	NA	NA	NA	NA	NA	NA
1	RB	Humanities	Leer: Mariano Jos_ de Larra: "Vuelva Ud. ma<d0>ana" (PDF)	RB-132	female	male	NA	NA	NA	NA	NA	NA	NA	NA	NA	NA	NA	NA	NA	NA	NA	NA	NA	NA	NA	NA	NA	NA	NA	NA	NA	NA	NA	NA	NA	NA	NA	NA	NA	NA	NA	NA	NA	NA	NA	NA	NA	NA	NA
1	RB	Humanities	Leer: Mariano Jos_ de Larra: "Vuelva Ud. ma<d0>ana" (PDF)	RB-132	female	male	NA	NA	NA	NA	NA	NA	NA	NA	NA	NA	NA	NA	NA	NA	NA	NA	NA	NA	NA	NA	NA	NA	NA	NA	NA	NA	NA	NA	NA	NA	NA	NA	NA	NA	NA	NA	NA	NA	NA	NA	NA	NA	NA
1	RB	Humanities	Leer: Antonio Machado, <f1>El crimen fue en Granada<ee> (PDF)	RB-132	female	male	NA	NA	NA	NA	NA	NA	NA	NA	NA	NA	NA	NA	NA	NA	NA	NA	NA	NA	NA	NA	NA	NA	NA	NA	NA	NA	NA	NA	NA	NA	NA	NA	NA	NA	NA	NA	NA	NA	NA	NA	NA	NA	NA
1	RB	Humanities	Leer: Antonio Machado, <f1>El crimen fue en Granada<ee> (PDF)	RB-132	female	male	NA	NA	NA	NA	NA	NA	NA	NA	NA	NA	NA	NA	NA	NA	NA	NA	NA	NA	NA	NA	NA	NA	NA	NA	NA	NA	NA	NA	NA	NA	NA	NA	NA	NA	NA	NA	NA	NA	NA	NA	NA	NA	NA
1	RB	Humanities	Ver: Un chien andalou (Dir. Luis Bu<d0>uel & Salvador Dal<d5>)	RB-132	female	male	NA	male	NA	NA	NA	NA	NA	NA	NA	NA	NA	NA	NA	NA	NA	NA	NA	NA	NA	NA	NA	NA	NA	NA	NA	NA	NA	NA	NA	NA	NA	NA	NA	NA	NA	NA	NA	NA	NA	NA	NA	NA	NA
1	RB	Humanities	Ver: Un chien andalou (Dir. Luis Bu<d0>uel & Salvador Dal<d5>)	RB-132	female	male	NA	male	NA	NA	NA	NA	NA	NA	NA	NA	NA	NA	NA	NA	NA	NA	NA	NA	NA	NA	NA	NA	NA	NA	NA	NA	NA	NA	NA	NA	NA	NA	NA	NA	NA	NA	NA	NA	NA	NA	NA	NA	NA
1	RB	Humanities	Leer: Carme Riera "Y pongo por testigo a las gaviotas" (PDF)	RB-132	female	female	NA	NA	NA	NA	NA	NA	NA	NA	NA	NA	NA	NA	NA	NA	NA	NA	NA	NA	NA	NA	NA	NA	NA	NA	NA	NA	NA	NA	NA	NA	NA	NA	NA	NA	NA	NA	NA	NA	NA	NA	NA	NA	NA
1	RB	Humanities	Leer: Carme Riera "Y pongo por testigo a las gaviotas" (PDF)	RB-132	female	female	NA	NA	NA	NA	NA	NA	NA	NA	NA	NA	NA	NA	NA	NA	NA	NA	NA	NA	NA	NA	NA	NA	NA	NA	NA	NA	NA	NA	NA	NA	NA	NA	NA	NA	NA	NA	NA	NA	NA	NA	NA	NA	NA
1	RB	Humanities	Ver y discutir en clase: Vel<e0>zquez, Las meninas (1656)	RB-132	female	male	NA	NA	NA	NA	NA	NA	NA	NA	NA	NA	NA	NA	NA	NA	NA	NA	NA	NA	NA	NA	NA	NA	NA	NA	NA	NA	NA	NA	NA	NA	NA	NA	NA	NA	NA	NA	NA	NA	NA	NA	NA	NA	NA
1	RB	Humanities	Ver y discutir en clase: Vel<e0>zquez, Las meninas (1656)	RB-132	female	male	NA	NA	NA	NA	NA	NA	NA	NA	NA	NA	NA	NA	NA	NA	NA	NA	NA	NA	NA	NA	NA	NA	NA	NA	NA	NA	NA	NA	NA	NA	NA	NA	NA	NA	NA	NA	NA	NA	NA	NA	NA	NA	NA
1	RB	Humanities	Leer: Lourdes Ortiz, <f1>F<e0>tima de los naufragios<ee> (PDF)	RB-132	female	female	NA	NA	NA	NA	NA	NA	NA	NA	NA	NA	NA	NA	NA	NA	NA	NA	NA	NA	NA	NA	NA	NA	NA	NA	NA	NA	NA	NA	NA	NA	NA	NA	NA	NA	NA	NA	NA	NA	NA	NA	NA	NA	NA
1	RB	Humanities	Leer: Lourdes Ortiz, <f1>F<e0>tima de los naufragios<ee> (PDF)	RB-132	female	female	NA	NA	NA	NA	NA	NA	NA	NA	NA	NA	NA	NA	NA	NA	NA	NA	NA	NA	NA	NA	NA	NA	NA	NA	NA	NA	NA	NA	NA	NA	NA	NA	NA	NA	NA	NA	NA	NA	NA	NA	NA	NA	NA
1	RB	Humanities	Leer: Emilia Pardo Baz<e0>n, "Champagne" (PDF)	RB-132	female	female	NA	NA	NA	NA	NA	NA	NA	NA	NA	NA	NA	NA	NA	NA	NA	NA	NA	NA	NA	NA	NA	NA	NA	NA	NA	NA	NA	NA	NA	NA	NA	NA	NA	NA	NA	NA	NA	NA	NA	NA	NA	NA	NA
1	RB	Humanities	Leer: Emilia Pardo Baz<e0>n, "Champagne" (PDF)	RB-132	female	female	NA	NA	NA	NA	NA	NA	NA	NA	NA	NA	NA	NA	NA	NA	NA	NA	NA	NA	NA	NA	NA	NA	NA	NA	NA	NA	NA	NA	NA	NA	NA	NA	NA	NA	NA	NA	NA	NA	NA	NA	NA	NA	NA
1	RB	Humanities	Leer: Manuel Rivas, poemas de La desaparici<d1> de la neu (PDF)	RB-132	female	male	NA	NA	NA	NA	NA	NA	NA	NA	NA	NA	NA	NA	NA	NA	NA	NA	NA	NA	NA	NA	NA	NA	NA	NA	NA	NA	NA	NA	NA	NA	NA	NA	NA	NA	NA	NA	NA	NA	NA	NA	NA	NA	NA
1	RB	Humanities	Leer: Manuel Rivas, poemas de La desaparici<d1> de la neu (PDF)	RB-132	female	male	NA	NA	NA	NA	NA	NA	NA	NA	NA	NA	NA	NA	NA	NA	NA	NA	NA	NA	NA	NA	NA	NA	NA	NA	NA	NA	NA	NA	NA	NA	NA	NA	NA	NA	NA	NA	NA	NA	NA	NA	NA	NA	NA
1	RB	Humanities	Leer: Manuel Rivas, poemas de La desaparici<d1>n de la nieve (PDF)	RB-132	female	male	NA	NA	NA	NA	NA	NA	NA	NA	NA	NA	NA	NA	NA	NA	NA	NA	NA	NA	NA	NA	NA	NA	NA	NA	NA	NA	NA	NA	NA	NA	NA	NA	NA	NA	NA	NA	NA	NA	NA	NA	NA	NA	NA
1	RB	Humanities	Leer: Manuel Rivas, poemas de La desaparici<d1>n de la nieve (PDF)	RB-132	female	male	NA	NA	NA	NA	NA	NA	NA	NA	NA	NA	NA	NA	NA	NA	NA	NA	NA	NA	NA	NA	NA	NA	NA	NA	NA	NA	NA	NA	NA	NA	NA	NA	NA	NA	NA	NA	NA	NA	NA	NA	NA	NA	NA
1	RB	Humanities	Leer: Mar<d5>a Teresa Le<d1>n, <f1>Luz para los duraznos y las muchachas<ee> (PDF)	RB-132	female	female	NA	NA	NA	NA	NA	NA	NA	NA	NA	NA	NA	NA	NA	NA	NA	NA	NA	NA	NA	NA	NA	NA	NA	NA	NA	NA	NA	NA	NA	NA	NA	NA	NA	NA	NA	NA	NA	NA	NA	NA	NA	NA	NA
1	RB	Humanities	Leer: Mar<d5>a Teresa Le<d1>n, <f1>Luz para los duraznos y las muchachas<ee> (PDF)	RB-132	female	female	NA	NA	NA	NA	NA	NA	NA	NA	NA	NA	NA	NA	NA	NA	NA	NA	NA	NA	NA	NA	NA	NA	NA	NA	NA	NA	NA	NA	NA	NA	NA	NA	NA	NA	NA	NA	NA	NA	NA	NA	NA	NA	NA
1	RB	Humanities	Leer: Manuel Rivas, poemas de Elurraren Urtzea (PDF)	RB-132	female	male	NA	NA	NA	NA	NA	NA	NA	NA	NA	NA	NA	NA	NA	NA	NA	NA	NA	NA	NA	NA	NA	NA	NA	NA	NA	NA	NA	NA	NA	NA	NA	NA	NA	NA	NA	NA	NA	NA	NA	NA	NA	NA	NA
1	RB	Humanities	Leer: Manuel Rivas, poemas de Elurraren Urtzea (PDF)	RB-132	female	male	NA	NA	NA	NA	NA	NA	NA	NA	NA	NA	NA	NA	NA	NA	NA	NA	NA	NA	NA	NA	NA	NA	NA	NA	NA	NA	NA	NA	NA	NA	NA	NA	NA	NA	NA	NA	NA	NA	NA	NA	NA	NA	NA
1	RB	Humanities	Leer: Miguel de Cervantes, Don Quijote de la Mancha, cap<d5>tulos I, II (pp. 21-32) IX (pp. 68-72) (PDF)	RB-132	female	male	NA	NA	NA	NA	NA	NA	NA	NA	NA	NA	NA	NA	NA	NA	NA	NA	NA	NA	NA	NA	NA	NA	NA	NA	NA	NA	NA	NA	NA	NA	NA	NA	NA	NA	NA	NA	NA	NA	NA	NA	NA	NA	NA
1	RB	Humanities	Leer: Miguel de Cervantes, Don Quijote de la Mancha, cap<d5>tulos I, II (pp. 21-32) IX (pp. 68-72) (PDF)	RB-132	female	male	NA	NA	NA	NA	NA	NA	NA	NA	NA	NA	NA	NA	NA	NA	NA	NA	NA	NA	NA	NA	NA	NA	NA	NA	NA	NA	NA	NA	NA	NA	NA	NA	NA	NA	NA	NA	NA	NA	NA	NA	NA	NA	NA
1	RB	Humanities	Leer: Mariano Jos_ de Larra"La Nochebuena de 1836" (PDF)	RB-132	female	male	NA	NA	NA	NA	NA	NA	NA	NA	NA	NA	NA	NA	NA	NA	NA	NA	NA	NA	NA	NA	NA	NA	NA	NA	NA	NA	NA	NA	NA	NA	NA	NA	NA	NA	NA	NA	NA	NA	NA	NA	NA	NA	NA
1	RB	Humanities	Leer: Mariano Jos_ de Larra"La Nochebuena de 1836" (PDF)	RB-132	female	male	NA	NA	NA	NA	NA	NA	NA	NA	NA	NA	NA	NA	NA	NA	NA	NA	NA	NA	NA	NA	NA	NA	NA	NA	NA	NA	NA	NA	NA	NA	NA	NA	NA	NA	NA	NA	NA	NA	NA	NA	NA	NA	NA
1	RB	Humanities	Leer art<d5>culo sobre las compa<d0>as de turismo bajo Franco (PDF)	RB-132	female	NA	NA	NA	NA	NA	NA	NA	NA	NA	NA	NA	NA	NA	NA	NA	NA	NA	NA	NA	NA	NA	NA	NA	NA	NA	NA	NA	NA	NA	NA	NA	NA	NA	NA	NA	NA	NA	NA	NA	NA	NA	NA	NA	NA
1	RB	Humanities	Leer art<d5>culo sobre las compa<d0>as de turismo bajo Franco (PDF)	RB-132	female	NA	NA	NA	NA	NA	NA	NA	NA	NA	NA	NA	NA	NA	NA	NA	NA	NA	NA	NA	NA	NA	NA	NA	NA	NA	NA	NA	NA	NA	NA	NA	NA	NA	NA	NA	NA	NA	NA	NA	NA	NA	NA	NA	NA
1	RB	Humanities	Ver: La novia (Dir. Paula Ortiz)	RB-132	female	female	NA	NA	NA	NA	NA	NA	NA	NA	NA	NA	NA	NA	NA	NA	NA	NA	NA	NA	NA	NA	NA	NA	NA	NA	NA	NA	NA	NA	NA	NA	NA	NA	NA	NA	NA	NA	NA	NA	NA	NA	NA	NA	NA
1	RB	Humanities	Ver: La novia (Dir. Paula Ortiz)	RB-132	female	female	NA	NA	NA	NA	NA	NA	NA	NA	NA	NA	NA	NA	NA	NA	NA	NA	NA	NA	NA	NA	NA	NA	NA	NA	NA	NA	NA	NA	NA	NA	NA	NA	NA	NA	NA	NA	NA	NA	NA	NA	NA	NA	NA
1	RB	Humanities	En clase: ver y discutir cuadros de Remedios Varo, Salvador Dal<d5>, Joan Mir<d1>	RB-132	female	male	NA	male	NA	NA	NA	NA	NA	NA	NA	NA	NA	NA	NA	NA	NA	NA	NA	NA	NA	NA	NA	NA	NA	NA	NA	NA	NA	NA	NA	NA	NA	NA	NA	NA	NA	NA	NA	NA	NA	NA	NA	NA	NA
1	RB	Humanities	En clase: ver y discutir cuadros de Remedios Varo, Salvador Dal<d5>, Joan Mir<d1>	RB-132	female	male	NA	male	NA	NA	NA	NA	NA	NA	NA	NA	NA	NA	NA	NA	NA	NA	NA	NA	NA	NA	NA	NA	NA	NA	NA	NA	NA	NA	NA	NA	NA	NA	NA	NA	NA	NA	NA	NA	NA	NA	NA	NA	NA
1	RB	Humanities	Leer: Carme Riera, <f1>Te dejo el mar<ee> (PDF)	RB-132	female	female	NA	NA	NA	NA	NA	NA	NA	NA	NA	NA	NA	NA	NA	NA	NA	NA	NA	NA	NA	NA	NA	NA	NA	NA	NA	NA	NA	NA	NA	NA	NA	NA	NA	NA	NA	NA	NA	NA	NA	NA	NA	NA	NA
1	RB	Humanities	Leer: Carme Riera, <f1>Te dejo el mar<ee> (PDF)	RB-132	female	female	NA	NA	NA	NA	NA	NA	NA	NA	NA	NA	NA	NA	NA	NA	NA	NA	NA	NA	NA	NA	NA	NA	NA	NA	NA	NA	NA	NA	NA	NA	NA	NA	NA	NA	NA	NA	NA	NA	NA	NA	NA	NA	NA
1	RB	Humanities	Leer: Carrie B. Douglass, <f1>Mental Constructions of Spain<ee> (PDF)	RB-132	female	female	NA	NA	NA	NA	NA	NA	NA	NA	NA	NA	NA	NA	NA	NA	NA	NA	NA	NA	NA	NA	NA	NA	NA	NA	NA	NA	NA	NA	NA	NA	NA	NA	NA	NA	NA	NA	NA	NA	NA	NA	NA	NA	NA
1	RB	Humanities	Leer: Carrie B. Douglass, <f1>Mental Constructions of Spain<ee> (PDF)	RB-132	female	female	NA	NA	NA	NA	NA	NA	NA	NA	NA	NA	NA	NA	NA	NA	NA	NA	NA	NA	NA	NA	NA	NA	NA	NA	NA	NA	NA	NA	NA	NA	NA	NA	NA	NA	NA	NA	NA	NA	NA	NA	NA	NA	NA
1	RB	Humanities	Leer: Manuel Rivas, poemas de A desaparici<d1>n da neve (PDF)	RB-132	female	male	NA	NA	NA	NA	NA	NA	NA	NA	NA	NA	NA	NA	NA	NA	NA	NA	NA	NA	NA	NA	NA	NA	NA	NA	NA	NA	NA	NA	NA	NA	NA	NA	NA	NA	NA	NA	NA	NA	NA	NA	NA	NA	NA
1	RB	Humanities	Leer: Manuel Rivas, poemas de A desaparici<d1>n da neve (PDF)	RB-132	female	male	NA	NA	NA	NA	NA	NA	NA	NA	NA	NA	NA	NA	NA	NA	NA	NA	NA	NA	NA	NA	NA	NA	NA	NA	NA	NA	NA	NA	NA	NA	NA	NA	NA	NA	NA	NA	NA	NA	NA	NA	NA	NA	NA
1	RB	Humanities	Leer: Antonio Buero Vallejo, El sue<d0>o de la raz<d1>n (s. XX) (pp. 1-25, PDF)	RB-132	female	male	NA	NA	NA	NA	NA	NA	NA	NA	NA	NA	NA	NA	NA	NA	NA	NA	NA	NA	NA	NA	NA	NA	NA	NA	NA	NA	NA	NA	NA	NA	NA	NA	NA	NA	NA	NA	NA	NA	NA	NA	NA	NA	NA
1	RB	Humanities	Leer: Antonio Buero Vallejo, El sue<d0>o de la raz<d1>n (s. XX) (pp. 1-25, PDF)	RB-132	female	male	NA	NA	NA	NA	NA	NA	NA	NA	NA	NA	NA	NA	NA	NA	NA	NA	NA	NA	NA	NA	NA	NA	NA	NA	NA	NA	NA	NA	NA	NA	NA	NA	NA	NA	NA	NA	NA	NA	NA	NA	NA	NA	NA
1	RB	Humanities	Leer: Max Aub, Antolog<d5>a traducida (PDF, fragmento)	RB-132	female	male	NA	NA	NA	NA	NA	NA	NA	NA	NA	NA	NA	NA	NA	NA	NA	NA	NA	NA	NA	NA	NA	NA	NA	NA	NA	NA	NA	NA	NA	NA	NA	NA	NA	NA	NA	NA	NA	NA	NA	NA	NA	NA	NA
1	RB	Humanities	Leer: Max Aub, Antolog<d5>a traducida (PDF, fragmento)	RB-132	female	male	NA	NA	NA	NA	NA	NA	NA	NA	NA	NA	NA	NA	NA	NA	NA	NA	NA	NA	NA	NA	NA	NA	NA	NA	NA	NA	NA	NA	NA	NA	NA	NA	NA	NA	NA	NA	NA	NA	NA	NA	NA	NA	NA
1	RB	Humanities	Leer: Art<d5>culo sobre El valle de los ca<d5>dos/ la exhumaci<d1>n de Franco (https://www.lavanguardia.com/politica/20180824/451421780790/gobiernoexhumacion-franco-valle-caidos-familia.html)	RB-132	female	male	NA	NA	NA	NA	NA	NA	NA	NA	NA	NA	NA	NA	NA	NA	NA	NA	NA	NA	NA	NA	NA	NA	NA	NA	NA	NA	NA	NA	NA	NA	NA	NA	NA	NA	NA	NA	NA	NA	NA	NA	NA	NA	NA
1	RB	Humanities	Leer: Art<d5>culo sobre El valle de los ca<d5>dos/ la exhumaci<d1>n de Franco (https://www.lavanguardia.com/politica/20180824/451421780790/gobiernoexhumacion-franco-valle-caidos-familia.html)	RB-132	female	male	NA	NA	NA	NA	NA	NA	NA	NA	NA	NA	NA	NA	NA	NA	NA	NA	NA	NA	NA	NA	NA	NA	NA	NA	NA	NA	NA	NA	NA	NA	NA	NA	NA	NA	NA	NA	NA	NA	NA	NA	NA	NA	NA
1	RB	Humanities	Leer: Bernardo Atxaga, fragmentos de Obabakoak: <f1>A modo de autobiograf<d5>a<ee> (PDF)	RB-132	female	male	NA	NA	NA	NA	NA	NA	NA	NA	NA	NA	NA	NA	NA	NA	NA	NA	NA	NA	NA	NA	NA	NA	NA	NA	NA	NA	NA	NA	NA	NA	NA	NA	NA	NA	NA	NA	NA	NA	NA	NA	NA	NA	NA
1	RB	Humanities	Leer: Bernardo Atxaga, fragmentos de Obabakoak: <f1>A modo de autobiograf<d5>a<ee> (PDF)	RB-132	female	male	NA	NA	NA	NA	NA	NA	NA	NA	NA	NA	NA	NA	NA	NA	NA	NA	NA	NA	NA	NA	NA	NA	NA	NA	NA	NA	NA	NA	NA	NA	NA	NA	NA	NA	NA	NA	NA	NA	NA	NA	NA	NA	NA
1	RB	Humanities	View: <cb>Qu_ he hecho yo para merecer esto? (Dir. Pedro Almod<d1>var)	RB-132	female	male	NA	NA	NA	NA	NA	NA	NA	NA	NA	NA	NA	NA	NA	NA	NA	NA	NA	NA	NA	NA	NA	NA	NA	NA	NA	NA	NA	NA	NA	NA	NA	NA	NA	NA	NA	NA	NA	NA	NA	NA	NA	NA	NA
1	RB	Humanities	View: <cb>Qu_ he hecho yo para merecer esto? (Dir. Pedro Almod<d1>var)	RB-132	female	male	NA	NA	NA	NA	NA	NA	NA	NA	NA	NA	NA	NA	NA	NA	NA	NA	NA	NA	NA	NA	NA	NA	NA	NA	NA	NA	NA	NA	NA	NA	NA	NA	NA	NA	NA	NA	NA	NA	NA	NA	NA	NA	NA
1	RB	Humanities	Federico Garc<d5>a Lorca, Bodas de sangre. Ed. Tim Reed. Cervantes and Co, 2011. ISBN: 978-1-58977-087-4.	RB-132	female	male	NA	male	NA	NA	NA	NA	NA	NA	NA	NA	NA	NA	NA	NA	NA	NA	NA	NA	NA	NA	NA	NA	NA	NA	NA	NA	NA	NA	NA	NA	NA	NA	NA	NA	NA	NA	NA	NA	NA	NA	NA	NA	NA
1	RB	Humanities	Federico Garc<d5>a Lorca, Bodas de sangre. Ed. Tim Reed. Cervantes and Co, 2011. ISBN: 978-1-58977-087-4.	RB-132	female	male	NA	male	NA	NA	NA	NA	NA	NA	NA	NA	NA	NA	NA	NA	NA	NA	NA	NA	NA	NA	NA	NA	NA	NA	NA	NA	NA	NA	NA	NA	NA	NA	NA	NA	NA	NA	NA	NA	NA	NA	NA	NA	NA
1	RB	Humanities	Ver y discutir las <f1>Pinturas negras<ee> de Francisco de Goya en clase	RB-132	female	male	NA	NA	NA	NA	NA	NA	NA	NA	NA	NA	NA	NA	NA	NA	NA	NA	NA	NA	NA	NA	NA	NA	NA	NA	NA	NA	NA	NA	NA	NA	NA	NA	NA	NA	NA	NA	NA	NA	NA	NA	NA	NA	NA
1	RB	Humanities	Ver y discutir las <f1>Pinturas negras<ee> de Francisco de Goya en clase	RB-132	female	male	NA	NA	NA	NA	NA	NA	NA	NA	NA	NA	NA	NA	NA	NA	NA	NA	NA	NA	NA	NA	NA	NA	NA	NA	NA	NA	NA	NA	NA	NA	NA	NA	NA	NA	NA	NA	NA	NA	NA	NA	NA	NA	NA
1	RB	Humanities	Leer: Bernardo Atxaga, fragmentos de Obabakoak: <f1>M_todo para plagiar<ee> (PDF)	RB-132	female	male	NA	NA	NA	NA	NA	NA	NA	NA	NA	NA	NA	NA	NA	NA	NA	NA	NA	NA	NA	NA	NA	NA	NA	NA	NA	NA	NA	NA	NA	NA	NA	NA	NA	NA	NA	NA	NA	NA	NA	NA	NA	NA	NA
1	RB	Humanities	Leer: Bernardo Atxaga, fragmentos de Obabakoak: <f1>M_todo para plagiar<ee> (PDF)	RB-132	female	male	NA	NA	NA	NA	NA	NA	NA	NA	NA	NA	NA	NA	NA	NA	NA	NA	NA	NA	NA	NA	NA	NA	NA	NA	NA	NA	NA	NA	NA	NA	NA	NA	NA	NA	NA	NA	NA	NA	NA	NA	NA	NA	NA
1	RB	Humanities	Leer: Federico Garc<d5>a Lorca, Bodas de sangre: actos I y II, acto III	RB-132	female	male	NA	NA	NA	NA	NA	NA	NA	NA	NA	NA	NA	NA	NA	NA	NA	NA	NA	NA	NA	NA	NA	NA	NA	NA	NA	NA	NA	NA	NA	NA	NA	NA	NA	NA	NA	NA	NA	NA	NA	NA	NA	NA	NA
1	RB	Humanities	Leer: Federico Garc<d5>a Lorca, Bodas de sangre: actos I y II, acto III	RB-132	female	male	NA	NA	NA	NA	NA	NA	NA	NA	NA	NA	NA	NA	NA	NA	NA	NA	NA	NA	NA	NA	NA	NA	NA	NA	NA	NA	NA	NA	NA	NA	NA	NA	NA	NA	NA	NA	NA	NA	NA	NA	NA	NA	NA
1	RB	Humanities	Leer: Jo Labanyi <f1>Propaganda Art: Culture by the People or for the People<ee> (PDF)	RB-132	female	male	NA	NA	NA	NA	NA	NA	NA	NA	NA	NA	NA	NA	NA	NA	NA	NA	NA	NA	NA	NA	NA	NA	NA	NA	NA	NA	NA	NA	NA	NA	NA	NA	NA	NA	NA	NA	NA	NA	NA	NA	NA	NA	NA
1	RB	Humanities	Leer: Jo Labanyi <f1>Propaganda Art: Culture by the People or for the People<ee> (PDF)	RB-132	female	male	NA	NA	NA	NA	NA	NA	NA	NA	NA	NA	NA	NA	NA	NA	NA	NA	NA	NA	NA	NA	NA	NA	NA	NA	NA	NA	NA	NA	NA	NA	NA	NA	NA	NA	NA	NA	NA	NA	NA	NA	NA	NA	NA
1	RB	Humanities	Leer: Juan Mars_, fragmento de El amante biling<d9>e (PDF)	RB-132	female	male	NA	NA	NA	NA	NA	NA	NA	NA	NA	NA	NA	NA	NA	NA	NA	NA	NA	NA	NA	NA	NA	NA	NA	NA	NA	NA	NA	NA	NA	NA	NA	NA	NA	NA	NA	NA	NA	NA	NA	NA	NA	NA	NA
1	RB	Humanities	Leer: Juan Mars_, fragmento de El amante biling<d9>e (PDF)	RB-132	female	male	NA	NA	NA	NA	NA	NA	NA	NA	NA	NA	NA	NA	NA	NA	NA	NA	NA	NA	NA	NA	NA	NA	NA	NA	NA	NA	NA	NA	NA	NA	NA	NA	NA	NA	NA	NA	NA	NA	NA	NA	NA	NA	NA
1	RB	Humanities	Leer: Pablo Neruda, poemas de Espa<d0>a en el coraz<d1>n: <f1>Madrid, 1936<ee> (PDF)	RB-132	female	male	NA	NA	NA	NA	NA	NA	NA	NA	NA	NA	NA	NA	NA	NA	NA	NA	NA	NA	NA	NA	NA	NA	NA	NA	NA	NA	NA	NA	NA	NA	NA	NA	NA	NA	NA	NA	NA	NA	NA	NA	NA	NA	NA
1	RB	Humanities	Leer: Pablo Neruda, poemas de Espa<d0>a en el coraz<d1>n: <f1>Madrid, 1936<ee> (PDF)	RB-132	female	male	NA	NA	NA	NA	NA	NA	NA	NA	NA	NA	NA	NA	NA	NA	NA	NA	NA	NA	NA	NA	NA	NA	NA	NA	NA	NA	NA	NA	NA	NA	NA	NA	NA	NA	NA	NA	NA	NA	NA	NA	NA	NA	NA
1	RB	Humanities	Leer: Anon., Lazarillo de Tormes. Pr<d1>logo y tratados 1-2; Tratados 3-7.	RB-132	female	NA	NA	NA	NA	NA	NA	NA	NA	NA	NA	NA	NA	NA	NA	NA	NA	NA	NA	NA	NA	NA	NA	NA	NA	NA	NA	NA	NA	NA	NA	NA	NA	NA	NA	NA	NA	NA	NA	NA	NA	NA	NA	NA	NA
1	RB	Humanities	Leer: Anon., Lazarillo de Tormes. Pr<d1>logo y tratados 1-2; Tratados 3-7.	RB-132	female	NA	NA	NA	NA	NA	NA	NA	NA	NA	NA	NA	NA	NA	NA	NA	NA	NA	NA	NA	NA	NA	NA	NA	NA	NA	NA	NA	NA	NA	NA	NA	NA	NA	NA	NA	NA	NA	NA	NA	NA	NA	NA	NA	NA
1	RB	Humanities	Leer y discutir en clase: La constituci<d1>n espa<d0>ola de 1978	RB-132	female	male	NA	male	male	male	NA	NA	male	male	male	NA	NA	NA	NA	NA	NA	NA	NA	NA	NA	NA	NA	NA	NA	NA	NA	NA	NA	NA	NA	NA	NA	NA	NA	NA	NA	NA	NA	NA	NA	NA	NA	NA	NA
1	RB	Humanities	Leer y discutir en clase: La constituci<d1>n espa<d0>ola de 1978	RB-132	female	male	NA	male	male	male	NA	NA	male	male	male	NA	NA	NA	NA	NA	NA	NA	NA	NA	NA	NA	NA	NA	NA	NA	NA	NA	NA	NA	NA	NA	NA	NA	NA	NA	NA	NA	NA	NA	NA	NA	NA	NA	NA
1	RB	Humanities	Lectura opcional: King, <f1>Catalonia is Not Spain<ee> (PDF)	RB-132	female	NA	NA	NA	NA	NA	NA	NA	NA	NA	NA	NA	NA	NA	NA	NA	NA	NA	NA	NA	NA	NA	NA	NA	NA	NA	NA	NA	NA	NA	NA	NA	NA	NA	NA	NA	NA	NA	NA	NA	NA	NA	NA	NA	NA
1	RB	Humanities	Lectura opcional: King, <f1>Catalonia is Not Spain<ee> (PDF)	RB-132	female	NA	NA	NA	NA	NA	NA	NA	NA	NA	NA	NA	NA	NA	NA	NA	NA	NA	NA	NA	NA	NA	NA	NA	NA	NA	NA	NA	NA	NA	NA	NA	NA	NA	NA	NA	NA	NA	NA	NA	NA	NA	NA	NA	NA
1	RB	Humanities	Leer: Montero, <f1>Speed of change<ee> (PDF)	RB-132	female	female	NA	NA	NA	NA	NA	NA	NA	NA	NA	NA	NA	NA	NA	NA	NA	NA	NA	NA	NA	NA	NA	NA	NA	NA	NA	NA	NA	NA	NA	NA	NA	NA	NA	NA	NA	NA	NA	NA	NA	NA	NA	NA	NA
1	RB	Humanities	Leer: Montero, <f1>Speed of change<ee> (PDF)	RB-132	female	female	NA	NA	NA	NA	NA	NA	NA	NA	NA	NA	NA	NA	NA	NA	NA	NA	NA	NA	NA	NA	NA	NA	NA	NA	NA	NA	NA	NA	NA	NA	NA	NA	NA	NA	NA	NA	NA	NA	NA	NA	NA	NA	NA
1	RB	Humanities	Leer: Najat el-Hachmi, <f1>Yo tambi_n soy catalana<ee> (PDF)	RB-132	female	female	NA	NA	NA	NA	NA	NA	NA	NA	NA	NA	NA	NA	NA	NA	NA	NA	NA	NA	NA	NA	NA	NA	NA	NA	NA	NA	NA	NA	NA	NA	NA	NA	NA	NA	NA	NA	NA	NA	NA	NA	NA	NA	NA
1	RB	Humanities	Leer: Najat el-Hachmi, <f1>Yo tambi_n soy catalana<ee> (PDF)	RB-132	female	female	NA	NA	NA	NA	NA	NA	NA	NA	NA	NA	NA	NA	NA	NA	NA	NA	NA	NA	NA	NA	NA	NA	NA	NA	NA	NA	NA	NA	NA	NA	NA	NA	NA	NA	NA	NA	NA	NA	NA	NA	NA	NA	NA
1	RB	Humanities	Leer: Pablo Neruda, poemas de Espa<d0>a en el coraz<d1>n: <f1>El general Franco en los infiernos<ee> (PDF)	RB-132	female	male	NA	NA	NA	NA	NA	NA	NA	NA	NA	NA	NA	NA	NA	NA	NA	NA	NA	NA	NA	NA	NA	NA	NA	NA	NA	NA	NA	NA	NA	NA	NA	NA	NA	NA	NA	NA	NA	NA	NA	NA	NA	NA	NA
1	RB	Humanities	Leer: Pablo Neruda, poemas de Espa<d0>a en el coraz<d1>n: <f1>El general Franco en los infiernos<ee> (PDF)	RB-132	female	male	NA	NA	NA	NA	NA	NA	NA	NA	NA	NA	NA	NA	NA	NA	NA	NA	NA	NA	NA	NA	NA	NA	NA	NA	NA	NA	NA	NA	NA	NA	NA	NA	NA	NA	NA	NA	NA	NA	NA	NA	NA	NA	NA
1	RB	Humanities	Mar<d5>a Rosa Menocal, <f1>Beginnings<ee>	RB-132	female	female	NA	NA	NA	NA	NA	NA	NA	NA	NA	NA	NA	NA	NA	NA	NA	NA	NA	NA	NA	NA	NA	NA	NA	NA	NA	NA	NA	NA	NA	NA	NA	NA	NA	NA	NA	NA	NA	NA	NA	NA	NA	NA	NA
1	RB	Humanities	Mar<d5>a Rosa Menocal, <f1>Beginnings<ee>	RB-132	female	female	NA	NA	NA	NA	NA	NA	NA	NA	NA	NA	NA	NA	NA	NA	NA	NA	NA	NA	NA	NA	NA	NA	NA	NA	NA	NA	NA	NA	NA	NA	NA	NA	NA	NA	NA	NA	NA	NA	NA	NA	NA	NA	NA
1	RB	Humanities	Anon., La vida de Lazarillo de Tormes. Eds. Annette Cash and James Murray, Cervantes and Co, 2002. ISBN: 1-58977-002-1.	RB-132	female	NA	NA	NA	NA	NA	NA	NA	NA	NA	NA	NA	NA	NA	NA	NA	NA	NA	NA	NA	NA	NA	NA	NA	NA	NA	NA	NA	NA	NA	NA	NA	NA	NA	NA	NA	NA	NA	NA	NA	NA	NA	NA	NA	NA
1	RB	Humanities	Anon., La vida de Lazarillo de Tormes. Eds. Annette Cash and James Murray, Cervantes and Co, 2002. ISBN: 1-58977-002-1.	RB-132	female	NA	NA	NA	NA	NA	NA	NA	NA	NA	NA	NA	NA	NA	NA	NA	NA	NA	NA	NA	NA	NA	NA	NA	NA	NA	NA	NA	NA	NA	NA	NA	NA	NA	NA	NA	NA	NA	NA	NA	NA	NA	NA	NA	NA
1	RB	Humanities	Lectura opcional: Mar-Molinero, <f1>The Politics of Language: Spain<cd>s Minority Languages<ee>	RB-132	female	female	NA	NA	NA	NA	NA	NA	NA	NA	NA	NA	NA	NA	NA	NA	NA	NA	NA	NA	NA	NA	NA	NA	NA	NA	NA	NA	NA	NA	NA	NA	NA	NA	NA	NA	NA	NA	NA	NA	NA	NA	NA	NA	NA
1	RB	Humanities	Lectura opcional: Mar-Molinero, <f1>The Politics of Language: Spain<cd>s Minority Languages<ee>	RB-132	female	female	NA	NA	NA	NA	NA	NA	NA	NA	NA	NA	NA	NA	NA	NA	NA	NA	NA	NA	NA	NA	NA	NA	NA	NA	NA	NA	NA	NA	NA	NA	NA	NA	NA	NA	NA	NA	NA	NA	NA	NA	NA	NA	NA
1	RB	Humanities	Leer: Merc<8f> Rodoreda, <f1>El helado rosa<ee> (PDF)	RB-132	female	female	NA	NA	NA	NA	NA	NA	NA	NA	NA	NA	NA	NA	NA	NA	NA	NA	NA	NA	NA	NA	NA	NA	NA	NA	NA	NA	NA	NA	NA	NA	NA	NA	NA	NA	NA	NA	NA	NA	NA	NA	NA	NA	NA
1	RB	Humanities	Leer: Merc<8f> Rodoreda, <f1>El helado rosa<ee> (PDF)	RB-132	female	female	NA	NA	NA	NA	NA	NA	NA	NA	NA	NA	NA	NA	NA	NA	NA	NA	NA	NA	NA	NA	NA	NA	NA	NA	NA	NA	NA	NA	NA	NA	NA	NA	NA	NA	NA	NA	NA	NA	NA	NA	NA	NA	NA
1	RB	Humanities	Fragmentos de Cantar de mio Cid; selecci<d1>n de jarchas	RB-132	female	NA	NA	NA	NA	NA	NA	NA	NA	NA	NA	NA	NA	NA	NA	NA	NA	NA	NA	NA	NA	NA	NA	NA	NA	NA	NA	NA	NA	NA	NA	NA	NA	NA	NA	NA	NA	NA	NA	NA	NA	NA	NA	NA	NA
1	RB	Humanities	Fragmentos de Cantar de mio Cid; selecci<d1>n de jarchas	RB-132	female	NA	NA	NA	NA	NA	NA	NA	NA	NA	NA	NA	NA	NA	NA	NA	NA	NA	NA	NA	NA	NA	NA	NA	NA	NA	NA	NA	NA	NA	NA	NA	NA	NA	NA	NA	NA	NA	NA	NA	NA	NA	NA	NA	NA
1	RB	Humanities	Ver: Los girasoles ciegos (Dir. Jose Lu<d5>s Cuerda)	RB-132	female	male	NA	NA	NA	NA	NA	NA	NA	NA	NA	NA	NA	NA	NA	NA	NA	NA	NA	NA	NA	NA	NA	NA	NA	NA	NA	NA	NA	NA	NA	NA	NA	NA	NA	NA	NA	NA	NA	NA	NA	NA	NA	NA	NA
1	RB	Humanities	Ver: Los girasoles ciegos (Dir. Jose Lu<d5>s Cuerda)	RB-132	female	male	NA	NA	NA	NA	NA	NA	NA	NA	NA	NA	NA	NA	NA	NA	NA	NA	NA	NA	NA	NA	NA	NA	NA	NA	NA	NA	NA	NA	NA	NA	NA	NA	NA	NA	NA	NA	NA	NA	NA	NA	NA	NA	NA
1	RB	Humanities	Ver: Hermosa juventud (Dir. Jaime Rosales)	RB-132	female	male	NA	NA	NA	NA	NA	NA	NA	NA	NA	NA	NA	NA	NA	NA	NA	NA	NA	NA	NA	NA	NA	NA	NA	NA	NA	NA	NA	NA	NA	NA	NA	NA	NA	NA	NA	NA	NA	NA	NA	NA	NA	NA	NA
1	RB	Humanities	Ver: Hermosa juventud (Dir. Jaime Rosales)	RB-132	female	male	NA	NA	NA	NA	NA	NA	NA	NA	NA	NA	NA	NA	NA	NA	NA	NA	NA	NA	NA	NA	NA	NA	NA	NA	NA	NA	NA	NA	NA	NA	NA	NA	NA	NA	NA	NA	NA	NA	NA	NA	NA	NA	NA
1	RB	Humanities	Leer: Ram<d1>n G<d1>mez de la Serna, Greguer<d5>as (PDF, selecciones)	RB-132	female	male	NA	NA	NA	NA	NA	NA	NA	NA	NA	NA	NA	NA	NA	NA	NA	NA	NA	NA	NA	NA	NA	NA	NA	NA	NA	NA	NA	NA	NA	NA	NA	NA	NA	NA	NA	NA	NA	NA	NA	NA	NA	NA	NA
1	RB	Humanities	Leer: Ram<d1>n G<d1>mez de la Serna, Greguer<d5>as (PDF, selecciones)	RB-132	female	male	NA	NA	NA	NA	NA	NA	NA	NA	NA	NA	NA	NA	NA	NA	NA	NA	NA	NA	NA	NA	NA	NA	NA	NA	NA	NA	NA	NA	NA	NA	NA	NA	NA	NA	NA	NA	NA	NA	NA	NA	NA	NA	NA
1	RB	Humanities	Leer: Emilia Pardo Baz<e0>n, "N<e0>ufragas" (PDF)	RB-132	female	female	NA	NA	NA	NA	NA	NA	NA	NA	NA	NA	NA	NA	NA	NA	NA	NA	NA	NA	NA	NA	NA	NA	NA	NA	NA	NA	NA	NA	NA	NA	NA	NA	NA	NA	NA	NA	NA	NA	NA	NA	NA	NA	NA
1	RB	Humanities	Leer: Emilia Pardo Baz<e0>n, "N<e0>ufragas" (PDF)	RB-132	female	female	NA	NA	NA	NA	NA	NA	NA	NA	NA	NA	NA	NA	NA	NA	NA	NA	NA	NA	NA	NA	NA	NA	NA	NA	NA	NA	NA	NA	NA	NA	NA	NA	NA	NA	NA	NA	NA	NA	NA	NA	NA	NA	NA
1	RB	Humanities	Ver: La maleta mexicana (Dir. Trisha Ziff)	RB-132	female	female	NA	NA	NA	NA	NA	NA	NA	NA	NA	NA	NA	NA	NA	NA	NA	NA	NA	NA	NA	NA	NA	NA	NA	NA	NA	NA	NA	NA	NA	NA	NA	NA	NA	NA	NA	NA	NA	NA	NA	NA	NA	NA	NA
1	RB	Humanities	Ver: La maleta mexicana (Dir. Trisha Ziff)	RB-132	female	female	NA	NA	NA	NA	NA	NA	NA	NA	NA	NA	NA	NA	NA	NA	NA	NA	NA	NA	NA	NA	NA	NA	NA	NA	NA	NA	NA	NA	NA	NA	NA	NA	NA	NA	NA	NA	NA	NA	NA	NA	NA	NA	NA
1	RB	Humanities	Leer: Rosal<d5>a de Castro, <f1>Adi<d1>s r<d5>os, adi<d1>s, fuentes<ee> de Cantares gallegos (PDF)	RB-132	female	female	NA	NA	NA	NA	NA	NA	NA	NA	NA	NA	NA	NA	NA	NA	NA	NA	NA	NA	NA	NA	NA	NA	NA	NA	NA	NA	NA	NA	NA	NA	NA	NA	NA	NA	NA	NA	NA	NA	NA	NA	NA	NA	NA
1	RB	Humanities	Leer: Rosal<d5>a de Castro, <f1>Adi<d1>s r<d5>os, adi<d1>s, fuentes<ee> de Cantares gallegos (PDF)	RB-132	female	female	NA	NA	NA	NA	NA	NA	NA	NA	NA	NA	NA	NA	NA	NA	NA	NA	NA	NA	NA	NA	NA	NA	NA	NA	NA	NA	NA	NA	NA	NA	NA	NA	NA	NA	NA	NA	NA	NA	NA	NA	NA	NA	NA
1	RB	Humanities	Ver muestras de las revistas Diario del Sinaia, Las Espa<d0>as en clase	RB-132	female	NA	NA	NA	NA	NA	NA	NA	NA	NA	NA	NA	NA	NA	NA	NA	NA	NA	NA	NA	NA	NA	NA	NA	NA	NA	NA	NA	NA	NA	NA	NA	NA	NA	NA	NA	NA	NA	NA	NA	NA	NA	NA	NA	NA
1	RB	Humanities	Ver muestras de las revistas Diario del Sinaia, Las Espa<d0>as en clase	RB-132	female	NA	NA	NA	NA	NA	NA	NA	NA	NA	NA	NA	NA	NA	NA	NA	NA	NA	NA	NA	NA	NA	NA	NA	NA	NA	NA	NA	NA	NA	NA	NA	NA	NA	NA	NA	NA	NA	NA	NA	NA	NA	NA	NA	NA
1	RB	Humanities	Ver antes de clase: Picasso, <f1>Guernica<ee> (1937)	RB-132	female	male	NA	NA	NA	NA	NA	NA	NA	NA	NA	NA	NA	NA	NA	NA	NA	NA	NA	NA	NA	NA	NA	NA	NA	NA	NA	NA	NA	NA	NA	NA	NA	NA	NA	NA	NA	NA	NA	NA	NA	NA	NA	NA	NA
1	RB	Humanities	Ver antes de clase: Picasso, <f1>Guernica<ee> (1937)	RB-132	female	male	NA	NA	NA	NA	NA	NA	NA	NA	NA	NA	NA	NA	NA	NA	NA	NA	NA	NA	NA	NA	NA	NA	NA	NA	NA	NA	NA	NA	NA	NA	NA	NA	NA	NA	NA	NA	NA	NA	NA	NA	NA	NA	NA
1	RB	Humanities	Follow-up: Several authors referenced, but no citations provided (via email)	RB-119	male	NA	NA	NA	NA	NA	NA	NA	NA	NA	NA	NA	NA	NA	NA	NA	NA	NA	NA	NA	NA	NA	NA	NA	NA	NA	NA	NA	NA	NA	NA	NA	NA	NA	NA	NA	NA	NA	NA	NA	NA	NA	NA	NA	NA
1	RB	Humanities	Laurencio, _Relaci<dc>n<94>	RB-040	male	NA	NA	NA	NA	NA	NA	NA	NA	NA	NA	NA	NA	NA	NA	NA	NA	NA	NA	NA	NA	NA	NA	NA	NA	NA	NA	NA	NA	NA	NA	NA	NA	NA	NA	NA	NA	NA	NA	NA	NA	NA	NA	NA	NA
1	RB	Humanities	The Black Blood of New spain	RB-040	male	female	NA	NA	NA	NA	NA	NA	NA	NA	NA	NA	NA	NA	NA	NA	NA	NA	NA	NA	NA	NA	NA	NA	NA	NA	NA	NA	NA	NA	NA	NA	NA	NA	NA	NA	NA	NA	NA	NA	NA	NA	NA	NA	NA
1	RB	Humanities	Jouve Mart<90>n, Esclavos de la ciudad letrada 1	RB-040	male	male	NA	NA	NA	NA	NA	NA	NA	NA	NA	NA	NA	NA	NA	NA	NA	NA	NA	NA	NA	NA	NA	NA	NA	NA	NA	NA	NA	NA	NA	NA	NA	NA	NA	NA	NA	NA	NA	NA	NA	NA	NA	NA	NA
1	RB	Humanities	Juan Roque and Juana Barba<90>s last wills and testaments1	RB-040	male	male	NA	NA	NA	NA	NA	NA	NA	NA	NA	NA	NA	NA	NA	NA	NA	NA	NA	NA	NA	NA	NA	NA	NA	NA	NA	NA	NA	NA	NA	NA	NA	NA	NA	NA	NA	NA	NA	NA	NA	NA	NA	NA	NA
1	RB	Humanities	Bennet, Colonial Blackness	RB-040	male	male	NA	NA	NA	NA	NA	NA	NA	NA	NA	NA	NA	NA	NA	NA	NA	NA	NA	NA	NA	NA	NA	NA	NA	NA	NA	NA	NA	NA	NA	NA	NA	NA	NA	NA	NA	NA	NA	NA	NA	NA	NA	NA	NA
1	RB	Humanities	Masferrer Le<dc>n, _Por las _nimas,<94>	RB-040	male	male	NA	female	NA	NA	NA	NA	NA	NA	NA	NA	NA	NA	NA	NA	NA	NA	NA	NA	NA	NA	NA	NA	NA	NA	NA	NA	NA	NA	NA	NA	NA	NA	NA	NA	NA	NA	NA	NA	NA	NA	NA	NA	NA
1	RB	Humanities	Carvajal y Robles, Fiestas de Lima	RB-040	male	male	NA	NA	NA	NA	NA	NA	NA	NA	NA	NA	NA	NA	NA	NA	NA	NA	NA	NA	NA	NA	NA	NA	NA	NA	NA	NA	NA	NA	NA	NA	NA	NA	NA	NA	NA	NA	NA	NA	NA	NA	NA	NA	NA
1	RB	Humanities	Cort_s L<dc>pez, La esclavitud, cap. 1	RB-040	male	male	NA	NA	NA	NA	NA	NA	NA	NA	NA	NA	NA	NA	NA	NA	NA	NA	NA	NA	NA	NA	NA	NA	NA	NA	NA	NA	NA	NA	NA	NA	NA	NA	NA	NA	NA	NA	NA	NA	NA	NA	NA	NA	NA
1	RB	Humanities	De la naturaleza de los etiopes	RB-040	male	male	NA	NA	NA	NA	NA	NA	NA	NA	NA	NA	NA	NA	NA	NA	NA	NA	NA	NA	NA	NA	NA	NA	NA	NA	NA	NA	NA	NA	NA	NA	NA	NA	NA	NA	NA	NA	NA	NA	NA	NA	NA	NA	NA
1	RB	Humanities	Carroll, _Black-Native Relations	RB-040	male	male	NA	NA	NA	NA	NA	NA	NA	NA	NA	NA	NA	NA	NA	NA	NA	NA	NA	NA	NA	NA	NA	NA	NA	NA	NA	NA	NA	NA	NA	NA	NA	NA	NA	NA	NA	NA	NA	NA	NA	NA	NA	NA	NA
1	RB	Humanities	Anonymous, _Compromisso,<94>	RB-040	male	NA	NA	NA	NA	NA	NA	NA	NA	NA	NA	NA	NA	NA	NA	NA	NA	NA	NA	NA	NA	NA	NA	NA	NA	NA	NA	NA	NA	NA	NA	NA	NA	NA	NA	NA	NA	NA	NA	NA	NA	NA	NA	NA	NA
1	RB	Humanities	Jouve Mart<90>n, Black Doctors	RB-040	male	male	NA	NA	NA	NA	NA	NA	NA	NA	NA	NA	NA	NA	NA	NA	NA	NA	NA	NA	NA	NA	NA	NA	NA	NA	NA	NA	NA	NA	NA	NA	NA	NA	NA	NA	NA	NA	NA	NA	NA	NA	NA	NA	NA
1	RB	Humanities	Walker, Exquisite Slaves	RB-040	male	female	NA	NA	NA	NA	NA	NA	NA	NA	NA	NA	NA	NA	NA	NA	NA	NA	NA	NA	NA	NA	NA	NA	NA	NA	NA	NA	NA	NA	NA	NA	NA	NA	NA	NA	NA	NA	NA	NA	NA	NA	NA	NA	NA
1	RB	Humanities	Juan Roque and Juana Barba<90>s last wills and testaments	RB-040	male	female	NA	NA	NA	NA	NA	NA	NA	NA	NA	NA	NA	NA	NA	NA	NA	NA	NA	NA	NA	NA	NA	NA	NA	NA	NA	NA	NA	NA	NA	NA	NA	NA	NA	NA	NA	NA	NA	NA	NA	NA	NA	NA	NA
1	RB	Humanities	Mulvey, _Slave Confraternities<94>	RB-040	male	female	NA	NA	NA	NA	NA	NA	NA	NA	NA	NA	NA	NA	NA	NA	NA	NA	NA	NA	NA	NA	NA	NA	NA	NA	NA	NA	NA	NA	NA	NA	NA	NA	NA	NA	NA	NA	NA	NA	NA	NA	NA	NA	NA
1	RB	Humanities	Anonymous, _El rey de los congos,<94>	RB-040	male	NA	NA	NA	NA	NA	NA	NA	NA	NA	NA	NA	NA	NA	NA	NA	NA	NA	NA	NA	NA	NA	NA	NA	NA	NA	NA	NA	NA	NA	NA	NA	NA	NA	NA	NA	NA	NA	NA	NA	NA	NA	NA	NA	NA
1	RB	Humanities	Jouve Mart<90>n, Esclavos de la ciudad letrada	RB-040	male	male	NA	NA	NA	NA	NA	NA	NA	NA	NA	NA	NA	NA	NA	NA	NA	NA	NA	NA	NA	NA	NA	NA	NA	NA	NA	NA	NA	NA	NA	NA	NA	NA	NA	NA	NA	NA	NA	NA	NA	NA	NA	NA	NA
1	RB	Humanities	Restall, _Black Conquistadors	RB-040	male	male	NA	NA	NA	NA	NA	NA	NA	NA	NA	NA	NA	NA	NA	NA	NA	NA	NA	NA	NA	NA	NA	NA	NA	NA	NA	NA	NA	NA	NA	NA	NA	NA	NA	NA	NA	NA	NA	NA	NA	NA	NA	NA	NA
1	RB	Humanities	Walker, _Queen of los Congos<94>	RB-040	male	female	NA	NA	NA	NA	NA	NA	NA	NA	NA	NA	NA	NA	NA	NA	NA	NA	NA	NA	NA	NA	NA	NA	NA	NA	NA	NA	NA	NA	NA	NA	NA	NA	NA	NA	NA	NA	NA	NA	NA	NA	NA	NA	NA
1	RB	Humanities	Vinson, Bearing Arms	RB-040	male	male	NA	NA	NA	NA	NA	NA	NA	NA	NA	NA	NA	NA	NA	NA	NA	NA	NA	NA	NA	NA	NA	NA	NA	NA	NA	NA	NA	NA	NA	NA	NA	NA	NA	NA	NA	NA	NA	NA	NA	NA	NA	NA	NA
1	RB	Humanities	Bennet, Africans	RB-040	male	male	NA	NA	NA	NA	NA	NA	NA	NA	NA	NA	NA	NA	NA	NA	NA	NA	NA	NA	NA	NA	NA	NA	NA	NA	NA	NA	NA	NA	NA	NA	NA	NA	NA	NA	NA	NA	NA	NA	NA	NA	NA	NA	NA
1	RB	Humanities	silva 9	RB-040	male	NA	NA	NA	NA	NA	NA	NA	NA	NA	NA	NA	NA	NA	NA	NA	NA	NA	NA	NA	NA	NA	NA	NA	NA	NA	NA	NA	NA	NA	NA	NA	NA	NA	NA	NA	NA	NA	NA	NA	NA	NA	NA	NA	NA
1	RB	Humanities	Sierra Silva, Urban Slavery	RB-040	male	male	NA	NA	NA	NA	NA	NA	NA	NA	NA	NA	NA	NA	NA	NA	NA	NA	NA	NA	NA	NA	NA	NA	NA	NA	NA	NA	NA	NA	NA	NA	NA	NA	NA	NA	NA	NA	NA	NA	NA	NA	NA	NA	NA
1	RB	Humanities	Anonymous, _Levantamiento,<94>	RB-040	male	unknown	NA	NA	NA	NA	NA	NA	NA	NA	NA	NA	NA	NA	NA	NA	NA	NA	NA	NA	NA	NA	NA	NA	NA	NA	NA	NA	NA	NA	NA	NA	NA	NA	NA	NA	NA	NA	NA	NA	NA	NA	NA	NA	NA
1	RB	Humanities	Jouve Mart<90>n, _Public Ceremonies<94>	RB-040	male	male	NA	NA	NA	NA	NA	NA	NA	NA	NA	NA	NA	NA	NA	NA	NA	NA	NA	NA	NA	NA	NA	NA	NA	NA	NA	NA	NA	NA	NA	NA	NA	NA	NA	NA	NA	NA	NA	NA	NA	NA	NA	NA	NA
1	RB	Humanities	The Iberian Roots of American Racism	RB-040	male	male	NA	NA	NA	NA	NA	NA	NA	NA	NA	NA	NA	NA	NA	NA	NA	NA	NA	NA	NA	NA	NA	NA	NA	NA	NA	NA	NA	NA	NA	NA	NA	NA	NA	NA	NA	NA	NA	NA	NA	NA	NA	NA	NA
1	RY	Humanities	Nineteenth-century Russian Plays: An Anthology, ed. F.D. Reeve (Norton, 1961)	RY-057	female	male	NA	NA	NA	NA	NA	NA	NA	NA	NA	NA	NA	NA	NA	NA	NA	NA	NA	NA	NA	NA	NA	NA	NA	NA	NA	NA	NA	NA	NA	NA	NA	NA	NA	NA	NA	NA	NA	NA	NA	NA	NA	NA	NA
1	RY	Humanities	Russian Ballet in Nineteenth Century	RY-057	female	male	NA	NA	NA	NA	NA	NA	NA	NA	NA	NA	NA	NA	NA	NA	NA	NA	NA	NA	NA	NA	NA	NA	NA	NA	NA	NA	NA	NA	NA	NA	NA	NA	NA	NA	NA	NA	NA	NA	NA	NA	NA	NA	NA
1	RY	Humanities	War and Peace	RY-057	female	male	NA	NA	NA	NA	NA	NA	NA	NA	NA	NA	NA	NA	NA	NA	NA	NA	NA	NA	NA	NA	NA	NA	NA	NA	NA	NA	NA	NA	NA	NA	NA	NA	NA	NA	NA	NA	NA	NA	NA	NA	NA	NA	NA
1	RY	Humanities	<e2> Pushkin Alexander, Boris Godunov & Other Dramatic Works, trans. James E Falen (Oxford, 2007)	RY-057	female	male	NA	NA	NA	NA	NA	NA	NA	NA	NA	NA	NA	NA	NA	NA	NA	NA	NA	NA	NA	NA	NA	NA	NA	NA	NA	NA	NA	NA	NA	NA	NA	NA	NA	NA	NA	NA	NA	NA	NA	NA	NA	NA	NA
1	RY	Humanities	Performance Studies: An Introduction	RY-057	female	male	NA	female	NA	NA	NA	NA	NA	NA	NA	NA	NA	NA	NA	NA	NA	NA	NA	NA	NA	NA	NA	NA	NA	NA	NA	NA	NA	NA	NA	NA	NA	NA	NA	NA	NA	NA	NA	NA	NA	NA	NA	NA	NA
1	RY	Humanities	Pushkin Alexander, Boris Godunov & Other Dramatic Works, trans. James E Falen (Oxford, 2007)	RY-057	female	NA	NA	NA	NA	NA	NA	NA	NA	NA	NA	NA	NA	NA	NA	NA	NA	NA	NA	NA	NA	NA	NA	NA	NA	NA	NA	NA	NA	NA	NA	NA	NA	NA	NA	NA	NA	NA	NA	NA	NA	NA	NA	NA	NA
1	RY	Humanities	article on later Sovietization of Swan Lake	RY-057	female	NA	NA	NA	NA	NA	NA	NA	NA	NA	NA	NA	NA	NA	NA	NA	NA	NA	NA	NA	NA	NA	NA	NA	NA	NA	NA	NA	NA	NA	NA	NA	NA	NA	NA	NA	NA	NA	NA	NA	NA	NA	NA	NA	NA
1	RY	Humanities	Schwartz<90>s The Dragon	RY-057	female	male	NA	NA	NA	NA	NA	NA	NA	NA	NA	NA	NA	NA	NA	NA	NA	NA	NA	NA	NA	NA	NA	NA	NA	NA	NA	NA	NA	NA	NA	NA	NA	NA	NA	NA	NA	NA	NA	NA	NA	NA	NA	NA	NA
1	RY	Humanities	<e2> Chekhov: The Essential Plays, translated by Michael Henry Heim (Modern Library Classics, 2003)	RY-057	female	male	NA	NA	NA	NA	NA	NA	NA	NA	NA	NA	NA	NA	NA	NA	NA	NA	NA	NA	NA	NA	NA	NA	NA	NA	NA	NA	NA	NA	NA	NA	NA	NA	NA	NA	NA	NA	NA	NA	NA	NA	NA	NA	NA
1	RY	Humanities	Nineteenth-century Russian Plays: An Anthology, ed. Franklin D. Reeve (Norton, 1961)	RY-057	female	NA	NA	NA	NA	NA	NA	NA	NA	NA	NA	NA	NA	NA	NA	NA	NA	NA	NA	NA	NA	NA	NA	NA	NA	NA	NA	NA	NA	NA	NA	NA	NA	NA	NA	NA	NA	NA	NA	NA	NA	NA	NA	NA	NA
1	RY	Humanities	Chekhov: The Essential Plays, translated by Michael Henry Heim (Modern Library Classics, 2003)	RY-057	female	male	NA	NA	NA	NA	NA	NA	NA	NA	NA	NA	NA	NA	NA	NA	NA	NA	NA	NA	NA	NA	NA	NA	NA	NA	NA	NA	NA	NA	NA	NA	NA	NA	NA	NA	NA	NA	NA	NA	NA	NA	NA	NA	NA
1	RI	STEM	Darwin Chapter 6	RI-134	male	male	female	NA	NA	NA	NA	NA	NA	NA	NA	NA	NA	NA	NA	NA	NA	NA	NA	NA	NA	NA	NA	NA	NA	NA	NA	NA	NA	NA	NA	NA	NA	NA	NA	NA	NA	NA	NA	NA	NA	NA	NA	NA	NA
1	RI	STEM	Genetics: Analysis of Genes and Genomes	RI-134	male	male	female	male	NA	NA	NA	NA	NA	NA	NA	NA	NA	NA	NA	NA	NA	NA	NA	NA	NA	NA	NA	NA	NA	NA	NA	NA	NA	NA	NA	NA	NA	NA	NA	NA	NA	NA	NA	NA	NA	NA	NA	NA	NA
1	RI	STEM	Larson ?	RI-134	male	NA	female	NA	NA	NA	NA	NA	NA	NA	NA	NA	NA	NA	NA	NA	NA	NA	NA	NA	NA	NA	NA	NA	NA	NA	NA	NA	NA	NA	NA	NA	NA	NA	NA	NA	NA	NA	NA	NA	NA	NA	NA	NA	NA
1	RI	STEM	Gould #1	RI-134	male	male	female	NA	NA	NA	NA	NA	NA	NA	NA	NA	NA	NA	NA	NA	NA	NA	NA	NA	NA	NA	NA	NA	NA	NA	NA	NA	NA	NA	NA	NA	NA	NA	NA	NA	NA	NA	NA	NA	NA	NA	NA	NA	NA
1	RI	STEM	Simpson ?	RI-134	male	NA	female	NA	NA	NA	NA	NA	NA	NA	NA	NA	NA	NA	NA	NA	NA	NA	NA	NA	NA	NA	NA	NA	NA	NA	NA	NA	NA	NA	NA	NA	NA	NA	NA	NA	NA	NA	NA	NA	NA	NA	NA	NA	NA
1	RI	STEM	Peter Stark, Last Breath: The Limits of Adventure	RI-131	male	male	NA	NA	NA	NA	NA	NA	NA	NA	NA	NA	NA	NA	NA	NA	NA	NA	NA	NA	NA	NA	NA	NA	NA	NA	NA	NA	NA	NA	NA	NA	NA	NA	NA	NA	NA	NA	NA	NA	NA	NA	NA	NA	NA
1	RI	STEM	Daniel Chiras, Human Biology	RI-131	male	male	NA	NA	NA	NA	NA	NA	NA	NA	NA	NA	NA	NA	NA	NA	NA	NA	NA	NA	NA	NA	NA	NA	NA	NA	NA	NA	NA	NA	NA	NA	NA	NA	NA	NA	NA	NA	NA	NA	NA	NA	NA	NA	NA
1	RI	STEM	Thomas Pollard & William Earnshaw, Cell Biology, Second Edition, Saunders, 2008	RI-125	male	male	NA	male	NA	NA	NA	NA	NA	NA	NA	NA	NA	NA	NA	NA	NA	NA	NA	NA	NA	NA	NA	NA	NA	NA	NA	NA	NA	NA	NA	NA	NA	NA	NA	NA	NA	NA	NA	NA	NA	NA	NA	NA	NA
1	RI	STEM	Microbiology: Laboratory Theory & Application Essentials by Michael J.Leboffe & Burton E. Pierce	RI-105-A	female	male	NA	male	NA	NA	NA	NA	NA	NA	NA	NA	NA	NA	NA	NA	NA	NA	NA	NA	NA	NA	NA	NA	NA	NA	NA	NA	NA	NA	NA	NA	NA	NA	NA	NA	NA	NA	NA	NA	NA	NA	NA	NA	NA
1	RI	STEM	Microbiology: Laboratory Theory & Application Essentials by Michael J.Leboffe & Burton E. Pierce	RI-105-A	female	male	NA	male	NA	NA	NA	NA	NA	NA	NA	NA	NA	NA	NA	NA	NA	NA	NA	NA	NA	NA	NA	NA	NA	NA	NA	NA	NA	NA	NA	NA	NA	NA	NA	NA	NA	NA	NA	NA	NA	NA	NA	NA	NA
1	RI	STEM	Microbiology: Laboratory Theory & Application (4th Edition) by Michael J. Leboffe & Burton E. Pierce	RI-105-B	female	male	NA	male	NA	NA	NA	NA	NA	NA	NA	NA	NA	NA	NA	NA	NA	NA	NA	NA	NA	NA	NA	NA	NA	NA	NA	NA	NA	NA	NA	NA	NA	NA	NA	NA	NA	NA	NA	NA	NA	NA	NA	NA	NA
1	RI	STEM	Mark Mattson, David Allison, Luigi Fontana, Michelle Harvie, Valter Longo, Willy Malaisse, Michael Mosley, Lucia Notterpek, Eric Ravussin, Frank Scheer, Thomas Seyfried, Krista Varady, & Satchidananda Panda. (2014) Meal frequency and timing in health and disease. Proc Natl AcadSci. 111:16647-53.	RI-111	male	male	NA	male	male	male	NA	NA	female	male	male	male	female	male	male	male	female	NA	NA	NA	NA	NA	NA	NA	NA	NA	NA	NA	NA	NA	NA	NA	NA	NA	NA	NA	NA	NA	NA	NA	NA	NA	NA	NA	NA
1	RI	STEM	Lin Zhang, Michael Hastings, Edward Green, Eran Tauber, Martin Sladek, Simon Webster, Charalambos Kyriacou, & David Wilcockson. (2013)Dissociation of circadian and circatidal timekeeping in the marine crustacean Eurydice pulchra.Curr Biol. 23:1863-73.	RI-111	male	male	NA	male	male	male	NA	NA	male	male	male	male	NA	NA	NA	NA	NA	NA	NA	NA	NA	NA	NA	NA	NA	NA	NA	NA	NA	NA	NA	NA	NA	NA	NA	NA	NA	NA	NA	NA	NA	NA	NA	NA	NA
1	RI	STEM	Martin R. Ralph, Russell G. Foster, Fred C. Davis, and Michael Menaker. (1990) Transplanted suprachiasmatic nucleus determines circadian period. Science247:975-978.	RI-111	male	male	NA	male	male	male	NA	NA	NA	NA	NA	NA	NA	NA	NA	NA	NA	NA	NA	NA	NA	NA	NA	NA	NA	NA	NA	NA	NA	NA	NA	NA	NA	NA	NA	NA	NA	NA	NA	NA	NA	NA	NA	NA	NA
1	RI	STEM	Satchidananda Panda, Ignacio Provencio, Daniel Tu, Susana Pires, Mark Rollag, Ana Maria Castrucci, Mathew Pletcher, Trey Sato, Tim Wiltshire, Mary Andahazy, Steve Kay, Russell Van Gelder, & John Hogenesch.(2003) Melanopsin is required for non-image-forming photic responses in blind mice. Science301: 525-7	RI-111	male	male	NA	male	male	male	NA	NA	female	male	female	male	male	male	female	male	male	NA	NA	NA	NA	NA	NA	NA	NA	NA	NA	NA	NA	NA	NA	NA	NA	NA	NA	NA	NA	NA	NA	NA	NA	NA	NA	NA	NA
1	RI	STEM	Scott S. Campbell and Patricia J. Murphy (1998) Extraocular circadian photo transduction in humans. Science. 279:396-9	RI-111	male	male	NA	female	NA	NA	NA	NA	NA	NA	NA	NA	NA	NA	NA	NA	NA	NA	NA	NA	NA	NA	NA	NA	NA	NA	NA	NA	NA	NA	NA	NA	NA	NA	NA	NA	NA	NA	NA	NA	NA	NA	NA	NA	NA
[truncated: 1,139 more rows]
[truncated: 38 more columns]
