# Supplementary material for: Diversify the syllabi: Underrepresentation of female authors in college course readings
Source: PLoS One. 2020 Oct 28;15(10):e0239012. doi: 10.1371/journal.pone.0239012 (PMC7592743; doi:10.1371/journal.pone.0239012)
Supplement: S2 Data — (CSV) [file pone.0239012.s002.csv]

sex	major_field	minor_field	discipline
female	nonscience	Non-S&E Managers	STEM
male	comp sci, math, engineer	Computer and information scientists	STEM
female	comp sci, math, engineer	Computer and information scientists	STEM
male	nonscience	Non-S&E Managers	STEM
male	other science	Chemists, except biochemists	STEM
female	other science	Psychologists	Social Sciences
male	nonscience	Other non-S&E occupations	Other
female	nonscience	Other non-S&E occupations	Other
female	nonscience	Other non-S&E occupations	Other
female	nonscience	Other non-S&E occupations	Other
female	nonscience	Sales and marketing occupations	Other
male	nonscience	Other non-S&E occupations	Other
male	nonscience	Sales and marketing occupations	Other
female	nonscience	Other non-S&E occupations	Other
male	nonscience	Management-related occupations	Other
female	nonscience	Other non-S&E occupations	Other
male	nonscience	Management-related occupations	Other
female	comp sci, math, engineer	Industrial engineers	STEM
male	comp sci, math, engineer	Computer and information scientists	STEM
female	nonscience	Other non-S&E occupations	Other
male	other science	Environmental life scientists	STEM
male	nonscience	Management-related occupations	Other
male	nonscience	Other non-S&E occupations	Other
female	nonscience	Non-S&E Managers	STEM
male	comp sci, math, engineer	Electrical or computer hardware engineers	STEM
female	nonscience	Sales and marketing occupations	Other
male	other science	Psychologists	Social Sciences
male	nonscience	Sales and marketing occupations	Other
male	other science	Postsecondary teachers - physical and related sciences	STEM
male	nonscience	Non-S&E Managers	STEM
male	nonscience	Other non-S&E occupations	Other
male	nonscience	Management-related occupations	Other
male	nonscience	Non-S&E postsecondary teachers	Other
male	comp sci, math, engineer	Computer and information scientists	STEM
female	nonscience	Non-S&E precollege teachers	Social Sciences
male	comp sci, math, engineer	Postsecondary teachers - engineering	STEM
female	nonscience	Non-S&E Managers	STEM
male	nonscience	Non-S&E Managers	STEM
male	nonscience	Other non-S&E occupations	Other
female	nonscience	Non-S&E precollege teachers	Social Sciences
female	other science	Biological and medical scientists	STEM
male	nonscience	Other non-S&E occupations	Other
female	other science	Chemists, except biochemists	STEM
male	nonscience	Non-S&E Managers	STEM
female	nonscience	Non-S&E precollege teachers	Social Sciences
male	comp sci, math, engineer	Mechanical engineers	STEM
male	nonscience	Sales and marketing occupations	Other
male	comp sci, math, engineer	Computer and information scientists	STEM
male	other science	Postsecondary teachers - life and related sciences	STEM
male	comp sci, math, engineer	Mechanical engineers	STEM
female	nonscience	Management-related occupations	Other
female	nonscience	Other non-S&E occupations	Other
male	nonscience	Non-S&E Managers	STEM
female	nonscience	Sales and marketing occupations	Other
male	nonscience	Other non-S&E occupations	Other
male	nonscience	Non-S&E Managers	STEM
female	other science	Psychologists	Social Sciences
female	nonscience	Non-S&E postsecondary teachers	Other
male	nonscience	Management-related occupations	Other
male	other science	Chemists, except biochemists	STEM
male	comp sci, math, engineer	Computer and information scientists	STEM
female	nonscience	Other non-S&E occupations	Other
male	other science	Biological and medical scientists	STEM
female	nonscience	Other non-S&E occupations	Other
male	nonscience	Management-related occupations	Other
female	nonscience	Sales and marketing occupations	Other
female	nonscience	Non-S&E Managers	STEM
female	nonscience	Other non-S&E occupations	Other
female	nonscience	Management-related occupations	Other
female	other science	Chemists, except biochemists	STEM
male	nonscience	Management-related occupations	Other
female	nonscience	Other non-S&E occupations	Other
female	nonscience	Non-S&E Managers	STEM
male	other science	Biological and medical scientists	STEM
male	comp sci, math, engineer	Computer and information scientists	STEM
female	other science	Environmental life scientists	STEM
male	comp sci, math, engineer	Computer and information scientists	STEM
male	nonscience	Sales and marketing occupations	Other
female	nonscience	Non-S&E Managers	STEM
female	other science	Biological and medical scientists	STEM
male	nonscience	Other non-S&E occupations	Other
male	nonscience	Non-S&E Managers	STEM
female	other science	Psychologists	Social Sciences
male	nonscience	Management-related occupations	Other
male	nonscience	Other non-S&E occupations	Other
female	nonscience	Other non-S&E occupations	Other
male	nonscience	Other non-S&E occupations	Other
male	nonscience	Non-S&E Managers	STEM
female	nonscience	Management-related occupations	Other
female	nonscience	Other non-S&E occupations	Other
male	comp sci, math, engineer	Mechanical engineers	STEM
female	nonscience	Management-related occupations	Other
female	nonscience	Sales and marketing occupations	Other
female	nonscience	Management-related occupations	Other
male	nonscience	Sales and marketing occupations	Other
male	nonscience	Non-S&E precollege teachers	Social Sciences
female	nonscience	Non-S&E Managers	STEM
female	nonscience	Other non-S&E occupations	Other
male	nonscience	Social services and related occupations	Social Sciences
female	nonscience	Non-S&E Managers	STEM
male	nonscience	Management-related occupations	Other
male	nonscience	Other non-S&E occupations	Other
female	nonscience	Other non-S&E occupations	Other
female	nonscience	Management-related occupations	Other
male	nonscience	Management-related occupations	Other
male	nonscience	Non-S&E Managers	STEM
male	comp sci, math, engineer	Other engineers	STEM
female	other science	Postsecondary teachers - social and related sciences	Social Sciences
female	nonscience	Other non-S&E occupations	Other
male	nonscience	Non-S&E Managers	STEM
female	nonscience	Art, humanities and related occupations	Humanities
male	nonscience	Other non-S&E occupations	Other
female	other science	Biological and medical scientists	STEM
male	comp sci, math, engineer	Other engineers	STEM
male	comp sci, math, engineer	Electrical or computer hardware engineers	STEM
male	nonscience	Other non-S&E occupations	Other
female	nonscience	Non-S&E Managers	STEM
male	nonscience	Other non-S&E occupations	Other
male	nonscience	Non-S&E Managers	STEM
female	nonscience	Non-S&E precollege teachers	Social Sciences
female	other science	Postsecondary teachers - life and related sciences	STEM
female	nonscience	Non-S&E Managers	STEM
male	comp sci, math, engineer	Electrical or computer hardware engineers	STEM
female	nonscience	Management-related occupations	Other
male	comp sci, math, engineer	Computer and information scientists	STEM
male	comp sci, math, engineer	Computer and information scientists	STEM
male	nonscience	Non-S&E Managers	STEM
female	nonscience	Sales and marketing occupations	Other
male	comp sci, math, engineer	Computer and information scientists	STEM
male	comp sci, math, engineer	Computer and information scientists	STEM
female	other science	Psychologists	Social Sciences
male	comp sci, math, engineer	Postsecondary teachers - computer and math sciences	STEM
male	nonscience	Non-S&E Managers	STEM
male	nonscience	Non-S&E precollege teachers	Social Sciences
female	nonscience	Art, humanities and related occupations	Humanities
male	nonscience	Management-related occupations	Other
female	nonscience	Social services and related occupations	Social Sciences
male	nonscience	Management-related occupations	Other
female	nonscience	Management-related occupations	Other
male	nonscience	Management-related occupations	Other
male	nonscience	Management-related occupations	Other
male	comp sci, math, engineer	Civil, architectural or sanitary engineers	STEM
female	nonscience	Management-related occupations	Other
male	nonscience	Non-S&E Managers	STEM
male	nonscience	Other non-S&E occupations	Other
male	nonscience	Non-S&E Managers	STEM
female	other science	Postsecondary teachers - social and related sciences	Social Sciences
female	nonscience	Management-related occupations	Other
male	comp sci, math, engineer	Aerospace, aeronautical or astronautical engineers	STEM
female	other science	Biological and medical scientists	STEM
male	other science	Biological and medical scientists	STEM
female	nonscience	Management-related occupations	Other
male	nonscience	Non-S&E Managers	STEM
male	nonscience	Other non-S&E occupations	Other
female	nonscience	Management-related occupations	Other
female	nonscience	Sales and marketing occupations	Other
female	nonscience	Management-related occupations	Other
male	comp sci, math, engineer	Computer and information scientists	STEM
female	nonscience	Non-S&E Managers	STEM
male	nonscience	Management-related occupations	Other
male	nonscience	Non-S&E Managers	STEM
female	nonscience	Sales and marketing occupations	Other
female	nonscience	Non-S&E precollege teachers	Social Sciences
male	nonscience	Non-S&E Managers	STEM
female	nonscience	Social services and related occupations	Social Sciences
female	nonscience	Non-S&E Managers	STEM
male	comp sci, math, engineer	Computer and information scientists	STEM
female	nonscience	Management-related occupations	Other
male	comp sci, math, engineer	Electrical or computer hardware engineers	STEM
male	comp sci, math, engineer	Computer and information scientists	STEM
female	comp sci, math, engineer	Computer and information scientists	STEM
male	nonscience	Social services and related occupations	Social Sciences
male	nonscience	Sales and marketing occupations	Other
female	nonscience	Non-S&E Managers	STEM
male	nonscience	Non-S&E precollege teachers	Social Sciences
male	nonscience	Non-S&E Managers	STEM
male	comp sci, math, engineer	Mechanical engineers	STEM
male	nonscience	Other non-S&E occupations	Other
female	nonscience	Other non-S&E occupations	Other
male	comp sci, math, engineer	Electrical or computer hardware engineers	STEM
male	nonscience	Other non-S&E occupations	Other
female	nonscience	Management-related occupations	Other
male	other science	Biological and medical scientists	STEM
male	nonscience	Other non-S&E occupations	Other
male	nonscience	Non-S&E precollege teachers	Social Sciences
male	other science	Other social and related scientists	Social Sciences
male	comp sci, math, engineer	Computer and information scientists	STEM
male	comp sci, math, engineer	Mechanical engineers	STEM
female	nonscience	Other non-S&E occupations	Other
male	nonscience	Non-S&E Managers	STEM
male	comp sci, math, engineer	Other engineers	STEM
male	comp sci, math, engineer	Civil, architectural or sanitary engineers	STEM
female	nonscience	Management-related occupations	Other
male	nonscience	Non-S&E postsecondary teachers	Other
male	nonscience	Non-S&E Managers	STEM
male	comp sci, math, engineer	Computer and information scientists	STEM
male	nonscience	Management-related occupations	Other
male	nonscience	Management-related occupations	Other
male	nonscience	Other non-S&E occupations	Other
female	nonscience	Art, humanities and related occupations	Humanities
male	nonscience	Non-S&E postsecondary teachers	Other
male	nonscience	Management-related occupations	Other
male	nonscience	Social services and related occupations	Social Sciences
male	other science	Biological and medical scientists	STEM
male	comp sci, math, engineer	Mechanical engineers	STEM
female	nonscience	Other non-S&E occupations	Other
female	nonscience	Sales and marketing occupations	Other
female	nonscience	Sales and marketing occupations	Other
male	comp sci, math, engineer	Mechanical engineers	STEM
female	nonscience	Management-related occupations	Other
female	nonscience	Non-S&E postsecondary teachers	Other
female	nonscience	Social services and related occupations	Social Sciences
male	comp sci, math, engineer	Computer and information scientists	STEM
male	nonscience	Management-related occupations	Other
female	other science	Other social and related scientists	Social Sciences
male	nonscience	Other non-S&E occupations	Other
female	nonscience	Management-related occupations	Other
male	other science	Earth scientists, geologists and oceanographers	STEM
male	comp sci, math, engineer	Mechanical engineers	STEM
male	comp sci, math, engineer	Civil, architectural or sanitary engineers	STEM
female	nonscience	Non-S&E precollege teachers	Social Sciences
female	nonscience	Non-S&E precollege teachers	Social Sciences
female	nonscience	Non-S&E postsecondary teachers	Other
male	other science	Earth scientists, geologists and oceanographers	STEM
female	nonscience	Non-S&E precollege teachers	Social Sciences
female	comp sci, math, engineer	Civil, architectural or sanitary engineers	STEM
male	nonscience	Other non-S&E occupations	Other
female	nonscience	Non-S&E precollege teachers	Social Sciences
female	nonscience	Management-related occupations	Other
male	comp sci, math, engineer	Other engineers	STEM
male	nonscience	Non-S&E precollege teachers	Social Sciences
female	nonscience	Non-S&E Managers	STEM
male	comp sci, math, engineer	Computer and information scientists	STEM
male	comp sci, math, engineer	Computer and information scientists	STEM
female	nonscience	Non-S&E Managers	STEM
female	nonscience	Non-S&E Managers	STEM
female	nonscience	Non-S&E Managers	STEM
female	nonscience	Other non-S&E occupations	Other
female	nonscience	Non-S&E precollege teachers	Social Sciences
female	nonscience	Non-S&E precollege teachers	Social Sciences
female	nonscience	Other non-S&E occupations	Other
male	nonscience	Other non-S&E occupations	Other
female	nonscience	Management-related occupations	Other
female	nonscience	Non-S&E precollege teachers	Social Sciences
male	comp sci, math, engineer	Other engineers	STEM
male	nonscience	Sales and marketing occupations	Other
female	nonscience	Sales and marketing occupations	Other
female	nonscience	Other non-S&E occupations	Other
male	nonscience	Non-S&E Managers	STEM
male	nonscience	Non-S&E Managers	STEM
male	nonscience	Non-S&E Managers	STEM
male	comp sci, math, engineer	Electrical or computer hardware engineers	STEM
male	comp sci, math, engineer	Computer and information scientists	STEM
male	nonscience	Other non-S&E occupations	Other
male	nonscience	Other non-S&E occupations	Other
male	nonscience	Non-S&E Managers	STEM
female	nonscience	Other non-S&E occupations	Other
male	comp sci, math, engineer	Postsecondary teachers - engineering	STEM
female	nonscience	Other non-S&E occupations	Other
female	nonscience	Sales and marketing occupations	Other
female	nonscience	Management-related occupations	Other
male	nonscience	Sales and marketing occupations	Other
female	comp sci, math, engineer	Computer and information scientists	STEM
male	nonscience	Other non-S&E occupations	Other
male	nonscience	Other non-S&E occupations	Other
male	nonscience	Sales and marketing occupations	Other
female	nonscience	Non-S&E precollege teachers	Social Sciences
male	comp sci, math, engineer	Civil, architectural or sanitary engineers	STEM
male	nonscience	Other non-S&E occupations	Other
female	nonscience	Social services and related occupations	Social Sciences
male	comp sci, math, engineer	Computer and information scientists	STEM
male	nonscience	Other non-S&E occupations	Other
male	comp sci, math, engineer	Computer and information scientists	STEM
female	nonscience	Management-related occupations	Other
male	nonscience	Non-S&E Managers	STEM
female	nonscience	Non-S&E precollege teachers	Social Sciences
male	nonscience	Sales and marketing occupations	Other
female	nonscience	Other non-S&E occupations	Other
female	nonscience	Non-S&E precollege teachers	Social Sciences
male	comp sci, math, engineer	Computer and information scientists	STEM
male	comp sci, math, engineer	Computer and information scientists	STEM
male	other science	Biological and medical scientists	STEM
female	nonscience	Social services and related occupations	Social Sciences
male	other science	Sociologists and anthropologists	Social Sciences
male	comp sci, math, engineer	Mechanical engineers	STEM
female	other science	Biological and medical scientists	STEM
male	nonscience	Other non-S&E occupations	Other
female	comp sci, math, engineer	Computer and information scientists	STEM
female	nonscience	Other non-S&E occupations	Other
male	nonscience	Other non-S&E occupations	Other
female	nonscience	Social services and related occupations	Social Sciences
female	nonscience	Sales and marketing occupations	Other
male	nonscience	Management-related occupations	Other
male	comp sci, math, engineer	Computer and information scientists	STEM
female	nonscience	Management-related occupations	Other
male	comp sci, math, engineer	Mechanical engineers	STEM
female	nonscience	Social services and related occupations	Social Sciences
male	other science	Postsecondary teachers - life and related sciences	STEM
female	nonscience	Sales and marketing occupations	Other
male	nonscience	Other non-S&E occupations	Other
male	comp sci, math, engineer	Civil, architectural or sanitary engineers	STEM
female	nonscience	Non-S&E postsecondary teachers	Other
female	other science	Biological and medical scientists	STEM
male	nonscience	Non-S&E Managers	STEM
female	nonscience	Management-related occupations	Other
male	nonscience	Non-S&E Managers	STEM
female	nonscience	Non-S&E precollege teachers	Social Sciences
male	nonscience	Management-related occupations	Other
female	nonscience	Other non-S&E occupations	Other
male	nonscience	Non-S&E Managers	STEM
male	nonscience	Sales and marketing occupations	Other
male	nonscience	Non-S&E Managers	STEM
female	nonscience	Non-S&E precollege teachers	Social Sciences
female	nonscience	Management-related occupations	Other
male	comp sci, math, engineer	Civil, architectural or sanitary engineers	STEM
male	comp sci, math, engineer	Mechanical engineers	STEM
female	nonscience	Management-related occupations	Other
female	nonscience	Non-S&E precollege teachers	Social Sciences
male	other science	Other social and related scientists	Social Sciences
female	nonscience	Management-related occupations	Other
male	nonscience	Other non-S&E occupations	Other
male	comp sci, math, engineer	Computer and information scientists	STEM
female	nonscience	Non-S&E precollege teachers	Social Sciences
female	nonscience	Management-related occupations	Other
male	other science	Psychologists	Social Sciences
male	comp sci, math, engineer	Civil, architectural or sanitary engineers	STEM
female	nonscience	Other non-S&E occupations	Other
male	nonscience	Other non-S&E occupations	Other
female	nonscience	Non-S&E precollege teachers	Social Sciences
female	nonscience	Other non-S&E occupations	Other
male	nonscience	Non-S&E Managers	STEM
male	other science	Postsecondary teachers - physical and related sciences	STEM
female	nonscience	Social services and related occupations	Social Sciences
male	comp sci, math, engineer	Computer and information scientists	STEM
male	other science	Postsecondary teachers - life and related sciences	STEM
female	nonscience	Other non-S&E occupations	Other
male	nonscience	Management-related occupations	Other
male	comp sci, math, engineer	Computer and information scientists	STEM
male	comp sci, math, engineer	Other engineers	STEM
male	nonscience	Other non-S&E occupations	Other
female	nonscience	Other non-S&E occupations	Other
female	nonscience	Sales and marketing occupations	Other
female	nonscience	Non-S&E postsecondary teachers	Other
male	nonscience	Other non-S&E occupations	Other
female	nonscience	Other non-S&E occupations	Other
female	nonscience	Non-S&E precollege teachers	Social Sciences
female	other science	Postsecondary teachers - life and related sciences	STEM
male	comp sci, math, engineer	Computer and information scientists	STEM
female	nonscience	Non-S&E Managers	STEM
male	comp sci, math, engineer	Mechanical engineers	STEM
male	nonscience	Non-S&E Managers	STEM
female	nonscience	Management-related occupations	Other
male	nonscience	Management-related occupations	Other
male	other science	Biological and medical scientists	STEM
male	nonscience	Sales and marketing occupations	Other
female	nonscience	Other non-S&E occupations	Other
male	nonscience	Sales and marketing occupations	Other
male	nonscience	Other non-S&E occupations	Other
male	comp sci, math, engineer	Computer and information scientists	STEM
male	comp sci, math, engineer	Mechanical engineers	STEM
male	comp sci, math, engineer	Computer and information scientists	STEM
male	other science	Chemists, except biochemists	STEM
female	nonscience	Other non-S&E occupations	Other
male	nonscience	Sales and marketing occupations	Other
male	comp sci, math, engineer	Computer and information scientists	STEM
male	comp sci, math, engineer	Computer and information scientists	STEM
female	comp sci, math, engineer	Civil, architectural or sanitary engineers	STEM
male	nonscience	Management-related occupations	Other
male	nonscience	Non-S&E Managers	STEM
male	comp sci, math, engineer	Other engineers	STEM
male	comp sci, math, engineer	Computer and information scientists	STEM
female	nonscience	Social services and related occupations	Social Sciences
male	nonscience	Management-related occupations	Other
female	nonscience	Management-related occupations	Other
male	comp sci, math, engineer	Other engineers	STEM
female	comp sci, math, engineer	Mathematical scientists	STEM
female	nonscience	Other non-S&E occupations	Other
male	nonscience	Non-S&E precollege teachers	Social Sciences
female	nonscience	Management-related occupations	Other
female	nonscience	Other non-S&E occupations	Other
female	comp sci, math, engineer	Other engineers	STEM
female	nonscience	Non-S&E postsecondary teachers	Other
male	nonscience	Management-related occupations	Other
female	nonscience	Management-related occupations	Other
female	nonscience	Other non-S&E occupations	Other
female	nonscience	Other non-S&E occupations	Other
male	nonscience	Other non-S&E occupations	Other
male	nonscience	Non-S&E postsecondary teachers	Other
female	nonscience	Non-S&E postsecondary teachers	Other
male	comp sci, math, engineer	Computer and information scientists	STEM
female	nonscience	Sales and marketing occupations	Other
male	comp sci, math, engineer	Aerospace, aeronautical or astronautical engineers	STEM
male	nonscience	Social services and related occupations	Social Sciences
male	nonscience	Sales and marketing occupations	Other
female	comp sci, math, engineer	Computer and information scientists	STEM
male	nonscience	Sales and marketing occupations	Other
female	nonscience	Management-related occupations	Other
male	comp sci, math, engineer	Mechanical engineers	STEM
male	nonscience	Non-S&E Managers	STEM
female	nonscience	Non-S&E Managers	STEM
male	nonscience	Other non-S&E occupations	Other
male	comp sci, math, engineer	Computer and information scientists	STEM
male	nonscience	Non-S&E postsecondary teachers	Other
male	comp sci, math, engineer	Computer and information scientists	STEM
male	comp sci, math, engineer	Computer and information scientists	STEM
female	nonscience	Other non-S&E occupations	Other
male	nonscience	Other non-S&E occupations	Other
female	nonscience	Management-related occupations	Other
male	nonscience	Sales and marketing occupations	Other
male	nonscience	Non-S&E Managers	STEM
male	other science	Postsecondary teachers - social and related sciences	Social Sciences
female	other science	Sociologists and anthropologists	Social Sciences
female	other science	Other physical & related scientists	STEM
female	nonscience	Management-related occupations	Other
female	nonscience	Sales and marketing occupations	Other
male	nonscience	Management-related occupations	Other
male	nonscience	Art, humanities and related occupations	Humanities
male	nonscience	Management-related occupations	Other
female	nonscience	Management-related occupations	Other
female	nonscience	Management-related occupations	Other
male	comp sci, math, engineer	Electrical or computer hardware engineers	STEM
female	nonscience	Non-S&E Managers	STEM
male	comp sci, math, engineer	Aerospace, aeronautical or astronautical engineers	STEM
female	nonscience	Management-related occupations	Other
male	comp sci, math, engineer	Electrical or computer hardware engineers	STEM
female	nonscience	Non-S&E precollege teachers	Social Sciences
male	other science	Biological and medical scientists	STEM
female	nonscience	Non-S&E Managers	STEM
female	comp sci, math, engineer	Computer and information scientists	STEM
female	nonscience	Other non-S&E occupations	Other
female	nonscience	Sales and marketing occupations	Other
male	comp sci, math, engineer	Mechanical engineers	STEM
male	nonscience	Non-S&E Managers	STEM
male	nonscience	Other non-S&E occupations	Other
male	other science	Biological and medical scientists	STEM
male	other science	Biological and medical scientists	STEM
male	nonscience	Social services and related occupations	Social Sciences
female	other science	Psychologists	Social Sciences
female	nonscience	Non-S&E precollege teachers	Social Sciences
female	nonscience	Sales and marketing occupations	Other
male	nonscience	Management-related occupations	Other
male	nonscience	Non-S&E Managers	STEM
male	nonscience	Management-related occupations	Other
male	comp sci, math, engineer	Computer and information scientists	STEM
female	nonscience	Management-related occupations	Other
female	nonscience	Sales and marketing occupations	Other
male	comp sci, math, engineer	Postsecondary teachers - engineering	STEM
female	nonscience	Social services and related occupations	Social Sciences
female	comp sci, math, engineer	Other engineers	STEM
male	nonscience	Management-related occupations	Other
male	other science	Postsecondary teachers - physical and related sciences	STEM
female	other science	Sociologists and anthropologists	Social Sciences
male	comp sci, math, engineer	Computer and information scientists	STEM
male	comp sci, math, engineer	Computer and information scientists	STEM
female	nonscience	Other non-S&E occupations	Other
male	comp sci, math, engineer	Computer and information scientists	STEM
male	comp sci, math, engineer	Computer and information scientists	STEM
female	nonscience	Non-S&E precollege teachers	Social Sciences
female	nonscience	Other non-S&E occupations	Other
female	nonscience	Non-S&E Managers	STEM
female	comp sci, math, engineer	Computer and information scientists	STEM
female	nonscience	Non-S&E postsecondary teachers	Other
female	nonscience	Other non-S&E occupations	Other
male	comp sci, math, engineer	Electrical or computer hardware engineers	STEM
female	nonscience	Non-S&E Managers	STEM
male	nonscience	Management-related occupations	Other
male	nonscience	Sales and marketing occupations	Other
male	other science	Physicists and astronomers	STEM
female	nonscience	Other non-S&E occupations	Other
female	nonscience	Other non-S&E occupations	Other
female	nonscience	Non-S&E Managers	STEM
male	nonscience	Management-related occupations	Other
female	nonscience	Management-related occupations	Other
female	nonscience	Management-related occupations	Other
male	comp sci, math, engineer	Computer and information scientists	STEM
male	nonscience	Other non-S&E occupations	Other
male	other science	Biological and medical scientists	STEM
female	other science	Psychologists	Social Sciences
female	other science	Other physical & related scientists	STEM
female	comp sci, math, engineer	Computer and information scientists	STEM
male	nonscience	Non-S&E Managers	STEM
female	nonscience	Social services and related occupations	Social Sciences
female	nonscience	Art, humanities and related occupations	Humanities
male	comp sci, math, engineer	Electrical or computer hardware engineers	STEM
male	nonscience	Management-related occupations	Other
male	comp sci, math, engineer	Mechanical engineers	STEM
female	nonscience	Management-related occupations	Other
male	nonscience	Non-S&E Managers	STEM
female	nonscience	Non-S&E Managers	STEM
male	comp sci, math, engineer	Mathematical scientists	STEM
male	nonscience	Other non-S&E occupations	Other
female	other science	Psychologists	Social Sciences
female	nonscience	Sales and marketing occupations	Other
male	comp sci, math, engineer	Mechanical engineers	STEM
female	nonscience	Other non-S&E occupations	Other
male	comp sci, math, engineer	Civil, architectural or sanitary engineers	STEM
male	nonscience	Other non-S&E occupations	Other
male	nonscience	Non-S&E Managers	STEM
female	comp sci, math, engineer	Other engineers	STEM
female	nonscience	Other non-S&E occupations	Other
male	other science	Biological and medical scientists	STEM
male	comp sci, math, engineer	Computer and information scientists	STEM
male	other science	Biological and medical scientists	STEM
female	nonscience	Non-S&E postsecondary teachers	Other
female	nonscience	Sales and marketing occupations	Other
male	nonscience	Management-related occupations	Other
female	nonscience	Management-related occupations	Other
male	nonscience	Other non-S&E occupations	Other
female	nonscience	Non-S&E precollege teachers	Social Sciences
male	comp sci, math, engineer	Computer and information scientists	STEM
male	other science	Economists	Social Sciences
female	other science	Other physical & related scientists	STEM
male	other science	Postsecondary teachers - physical and related sciences	STEM
female	nonscience	Management-related occupations	Other
female	nonscience	Non-S&E postsecondary teachers	Other
male	comp sci, math, engineer	Computer and information scientists	STEM
female	nonscience	Management-related occupations	Other
male	nonscience	Management-related occupations	Other
female	nonscience	Management-related occupations	Other
male	other science	Biological and medical scientists	STEM
female	comp sci, math, engineer	Computer and information scientists	STEM
female	nonscience	Management-related occupations	Other
female	nonscience	Other non-S&E occupations	Other
male	nonscience	Non-S&E Managers	STEM
male	comp sci, math, engineer	Civil, architectural or sanitary engineers	STEM
male	nonscience	Non-S&E Managers	STEM
male	comp sci, math, engineer	Mathematical scientists	STEM
female	other science	Postsecondary teachers - life and related sciences	STEM
female	nonscience	Sales and marketing occupations	Other
female	nonscience	Other non-S&E occupations	Other
male	nonscience	Non-S&E postsecondary teachers	Other
female	nonscience	Management-related occupations	Other
male	comp sci, math, engineer	Electrical or computer hardware engineers	STEM
female	comp sci, math, engineer	Computer and information scientists	STEM
female	nonscience	Other non-S&E occupations	Other
female	nonscience	Social services and related occupations	Social Sciences
female	nonscience	Non-S&E postsecondary teachers	Other
female	nonscience	Non-S&E postsecondary teachers	Other
male	comp sci, math, engineer	Computer and information scientists	STEM
male	nonscience	Management-related occupations	Other
male	nonscience	Non-S&E Managers	STEM
male	comp sci, math, engineer	Mechanical engineers	STEM
female	nonscience	Non-S&E precollege teachers	Social Sciences
male	nonscience	Sales and marketing occupations	Other
female	nonscience	Other non-S&E occupations	Other
female	other science	Biological and medical scientists	STEM
female	nonscience	Management-related occupations	Other
male	nonscience	Other non-S&E occupations	Other
female	nonscience	Non-S&E precollege teachers	Social Sciences
male	other science	Biological and medical scientists	STEM
female	nonscience	Non-S&E precollege teachers	Social Sciences
male	nonscience	Social services and related occupations	Social Sciences
male	comp sci, math, engineer	Postsecondary teachers - engineering	STEM
male	comp sci, math, engineer	Postsecondary teachers - engineering	STEM
female	nonscience	Non-S&E Managers	STEM
male	other science	Postsecondary teachers - social and related sciences	Social Sciences
male	comp sci, math, engineer	Computer and information scientists	STEM
male	comp sci, math, engineer	Chemical engineers	STEM
female	comp sci, math, engineer	Computer and information scientists	STEM
male	other science	Biological and medical scientists	STEM
female	comp sci, math, engineer	Computer and information scientists	STEM
male	other science	Environmental life scientists	STEM
male	comp sci, math, engineer	Computer and information scientists	STEM
male	comp sci, math, engineer	Electrical or computer hardware engineers	STEM
male	other science	Environmental life scientists	STEM
female	nonscience	Other non-S&E occupations	Other
male	nonscience	Other non-S&E occupations	Other
male	comp sci, math, engineer	Electrical or computer hardware engineers	STEM
male	nonscience	Non-S&E precollege teachers	Social Sciences
male	nonscience	Other non-S&E occupations	Other
female	nonscience	Other non-S&E occupations	Other
male	nonscience	Other non-S&E occupations	Other
female	nonscience	Social services and related occupations	Social Sciences
female	other science	Biological and medical scientists	STEM
female	other science	Postsecondary teachers - social and related sciences	Social Sciences
female	nonscience	Other non-S&E occupations	Other
male	comp sci, math, engineer	Civil, architectural or sanitary engineers	STEM
female	comp sci, math, engineer	Other engineers	STEM
female	nonscience	Other non-S&E occupations	Other
female	nonscience	Sales and marketing occupations	Other
male	nonscience	Non-S&E Managers	STEM
male	nonscience	Other non-S&E occupations	Other
male	comp sci, math, engineer	Mechanical engineers	STEM
female	nonscience	Other non-S&E occupations	Other
female	comp sci, math, engineer	Computer and information scientists	STEM
male	nonscience	Other non-S&E occupations	Other
male	comp sci, math, engineer	Electrical or computer hardware engineers	STEM
female	nonscience	Social services and related occupations	Social Sciences
male	comp sci, math, engineer	Computer and information scientists	STEM
female	nonscience	Other non-S&E occupations	Other
female	nonscience	Management-related occupations	Other
male	comp sci, math, engineer	Mechanical engineers	STEM
female	nonscience	Art, humanities and related occupations	Humanities
male	comp sci, math, engineer	Civil, architectural or sanitary engineers	STEM
male	comp sci, math, engineer	Computer and information scientists	STEM
male	other science	Other physical & related scientists	STEM
male	other science	Postsecondary teachers - physical and related sciences	STEM
male	comp sci, math, engineer	Other engineers	STEM
male	nonscience	Non-S&E Managers	STEM
female	nonscience	Social services and related occupations	Social Sciences
female	nonscience	Non-S&E Managers	STEM
female	nonscience	Non-S&E Managers	STEM
female	nonscience	Social services and related occupations	Social Sciences
male	other science	Biological and medical scientists	STEM
male	nonscience	Other non-S&E occupations	Other
female	nonscience	Non-S&E precollege teachers	Social Sciences
male	nonscience	Non-S&E precollege teachers	Social Sciences
female	comp sci, math, engineer	Industrial engineers	STEM
male	comp sci, math, engineer	Computer and information scientists	STEM
male	nonscience	Social services and related occupations	Social Sciences
female	nonscience	Social services and related occupations	Social Sciences
female	nonscience	Non-S&E Managers	STEM
male	comp sci, math, engineer	Mechanical engineers	STEM
male	other science	Other physical & related scientists	STEM
female	comp sci, math, engineer	Computer and information scientists	STEM
male	other science	Biological and medical scientists	STEM
female	nonscience	Other non-S&E occupations	Other
female	nonscience	Social services and related occupations	Social Sciences
female	nonscience	Non-S&E precollege teachers	Social Sciences
male	nonscience	Social services and related occupations	Social Sciences
male	other science	Chemists, except biochemists	STEM
female	comp sci, math, engineer	Mechanical engineers	STEM
female	nonscience	Other non-S&E occupations	Other
male	nonscience	Sales and marketing occupations	Other
male	other science	Chemists, except biochemists	STEM
male	comp sci, math, engineer	Other engineers	STEM
female	nonscience	Other non-S&E occupations	Other
female	nonscience	Art, humanities and related occupations	Humanities
male	other science	Postsecondary teachers - social and related sciences	Social Sciences
male	nonscience	Sales and marketing occupations	Other
female	nonscience	Other non-S&E occupations	Other
male	other science	Postsecondary teachers - social and related sciences	Social Sciences
male	nonscience	Sales and marketing occupations	Other
male	comp sci, math, engineer	Computer and information scientists	STEM
male	comp sci, math, engineer	Aerospace, aeronautical or astronautical engineers	STEM
male	nonscience	Management-related occupations	Other
female	nonscience	Other non-S&E occupations	Other
male	comp sci, math, engineer	Computer and information scientists	STEM
male	nonscience	Non-S&E precollege teachers	Social Sciences
male	nonscience	Non-S&E postsecondary teachers	Other
male	nonscience	Management-related occupations	Other
male	comp sci, math, engineer	Civil, architectural or sanitary engineers	STEM
male	other science	Postsecondary teachers - social and related sciences	Social Sciences
female	nonscience	Other non-S&E occupations	Other
male	comp sci, math, engineer	Electrical or computer hardware engineers	STEM
female	nonscience	Other non-S&E occupations	Other
male	nonscience	Sales and marketing occupations	Other
female	nonscience	Non-S&E precollege teachers	Social Sciences
female	nonscience	Other non-S&E occupations	Other
male	nonscience	Management-related occupations	Other
male	nonscience	Management-related occupations	Other
female	nonscience	Management-related occupations	Other
male	nonscience	Art, humanities and related occupations	Humanities
male	comp sci, math, engineer	Chemical engineers	STEM
male	comp sci, math, engineer	Civil, architectural or sanitary engineers	STEM
female	other science	Biological and medical scientists	STEM
female	comp sci, math, engineer	Computer and information scientists	STEM
male	comp sci, math, engineer	Computer and information scientists	STEM
male	nonscience	Management-related occupations	Other
female	comp sci, math, engineer	Aerospace, aeronautical or astronautical engineers	STEM
male	nonscience	Social services and related occupations	Social Sciences
female	nonscience	Management-related occupations	Other
female	comp sci, math, engineer	Computer and information scientists	STEM
male	nonscience	Sales and marketing occupations	Other
male	comp sci, math, engineer	Computer and information scientists	STEM
female	nonscience	Non-S&E postsecondary teachers	Other
female	other science	Psychologists	Social Sciences
female	other science	Biological and medical scientists	STEM
female	other science	Other social and related scientists	Social Sciences
female	nonscience	Non-S&E postsecondary teachers	Other
male	comp sci, math, engineer	Mechanical engineers	STEM
male	nonscience	Management-related occupations	Other
female	nonscience	Non-S&E precollege teachers	Social Sciences
female	nonscience	Non-S&E postsecondary teachers	Other
male	nonscience	Sales and marketing occupations	Other
male	nonscience	Non-S&E Managers	STEM
male	other science	Chemists, except biochemists	STEM
male	other science	Biological and medical scientists	STEM
male	nonscience	Other non-S&E occupations	Other
male	comp sci, math, engineer	Electrical or computer hardware engineers	STEM
male	comp sci, math, engineer	Computer and information scientists	STEM
female	other science	Postsecondary teachers - social and related sciences	Social Sciences
female	nonscience	Non-S&E postsecondary teachers	Other
female	comp sci, math, engineer	Computer and information scientists	STEM
male	comp sci, math, engineer	Mathematical scientists	STEM
female	nonscience	Other non-S&E occupations	Other
male	other science	Chemists, except biochemists	STEM
male	nonscience	Other non-S&E occupations	Other
female	comp sci, math, engineer	Postsecondary teachers - computer and math sciences	STEM
male	other science	Biological and medical scientists	STEM
male	nonscience	Other non-S&E occupations	Other
female	nonscience	Social services and related occupations	Social Sciences
male	nonscience	Management-related occupations	Other
female	nonscience	Management-related occupations	Other
female	nonscience	Sales and marketing occupations	Other
female	nonscience	Other non-S&E occupations	Other
female	other science	Biological and medical scientists	STEM
female	nonscience	Non-S&E Managers	STEM
male	nonscience	Management-related occupations	Other
male	comp sci, math, engineer	Industrial engineers	STEM
female	nonscience	Sales and marketing occupations	Other
female	comp sci, math, engineer	Computer and information scientists	STEM
male	nonscience	Social services and related occupations	Social Sciences
male	comp sci, math, engineer	Other engineers	STEM
male	comp sci, math, engineer	Computer and information scientists	STEM
male	nonscience	Other non-S&E occupations	Other
female	other science	Chemists, except biochemists	STEM
male	comp sci, math, engineer	Mechanical engineers	STEM
male	nonscience	Sales and marketing occupations	Other
male	comp sci, math, engineer	Civil, architectural or sanitary engineers	STEM
male	nonscience	Non-S&E postsecondary teachers	Other
male	nonscience	Other non-S&E occupations	Other
male	comp sci, math, engineer	Mechanical engineers	STEM
male	nonscience	Non-S&E Managers	STEM
female	comp sci, math, engineer	Computer and information scientists	STEM
male	nonscience	Social services and related occupations	Social Sciences
male	nonscience	Non-S&E postsecondary teachers	Other
male	nonscience	Art, humanities and related occupations	Humanities
male	nonscience	Non-S&E Managers	STEM
male	nonscience	Management-related occupations	Other
male	nonscience	Social services and related occupations	Social Sciences
male	other science	Biological and medical scientists	STEM
female	nonscience	Social services and related occupations	Social Sciences
male	nonscience	Management-related occupations	Other
male	comp sci, math, engineer	Mechanical engineers	STEM
female	nonscience	Non-S&E precollege teachers	Social Sciences
female	comp sci, math, engineer	Computer and information scientists	STEM
female	nonscience	Management-related occupations	Other
male	comp sci, math, engineer	Computer and information scientists	STEM
male	nonscience	Non-S&E postsecondary teachers	Other
female	comp sci, math, engineer	Computer and information scientists	STEM
male	nonscience	Non-S&E Managers	STEM
female	comp sci, math, engineer	Civil, architectural or sanitary engineers	STEM
male	comp sci, math, engineer	Computer and information scientists	STEM
female	nonscience	Non-S&E Managers	STEM
male	other science	Chemists, except biochemists	STEM
male	nonscience	Management-related occupations	Other
female	nonscience	Art, humanities and related occupations	Humanities
male	other science	Postsecondary teachers - life and related sciences	STEM
male	nonscience	Other non-S&E occupations	Other
male	other science	Environmental life scientists	STEM
male	nonscience	Art, humanities and related occupations	Humanities
female	nonscience	Other non-S&E occupations	Other
male	comp sci, math, engineer	Civil, architectural or sanitary engineers	STEM
male	comp sci, math, engineer	Postsecondary teachers - computer and math sciences	STEM
male	comp sci, math, engineer	Other engineers	STEM
male	nonscience	Management-related occupations	Other
female	comp sci, math, engineer	Computer and information scientists	STEM
male	other science	Earth scientists, geologists and oceanographers	STEM
female	nonscience	Social services and related occupations	Social Sciences
male	nonscience	Other non-S&E occupations	Other
male	nonscience	Non-S&E postsecondary teachers	Other
female	other science	Agricultural & food scientists	STEM
female	nonscience	Non-S&E Managers	STEM
female	nonscience	Other non-S&E occupations	Other
female	nonscience	Non-S&E Managers	STEM
male	other science	Chemists, except biochemists	STEM
male	nonscience	Other non-S&E occupations	Other
male	nonscience	Sales and marketing occupations	Other
female	nonscience	Non-S&E precollege teachers	Social Sciences
male	nonscience	Non-S&E Managers	STEM
male	nonscience	Other non-S&E occupations	Other
female	nonscience	Non-S&E postsecondary teachers	Other
male	other science	Earth scientists, geologists and oceanographers	STEM
male	comp sci, math, engineer	Computer and information scientists	STEM
female	nonscience	Other non-S&E occupations	Other
male	nonscience	Other non-S&E occupations	Other
male	nonscience	Other non-S&E occupations	Other
female	other science	Psychologists	Social Sciences
female	comp sci, math, engineer	Computer and information scientists	STEM
male	comp sci, math, engineer	Postsecondary teachers - engineering	STEM
female	nonscience	Non-S&E precollege teachers	Social Sciences
female	nonscience	Management-related occupations	Other
female	nonscience	Non-S&E precollege teachers	Social Sciences
male	nonscience	Non-S&E Managers	STEM
female	nonscience	Other non-S&E occupations	Other
male	comp sci, math, engineer	Other engineers	STEM
female	nonscience	Sales and marketing occupations	Other
female	nonscience	Non-S&E Managers	STEM
male	nonscience	Management-related occupations	Other
male	other science	Chemists, except biochemists	STEM
male	nonscience	Management-related occupations	Other
female	nonscience	Non-S&E precollege teachers	Social Sciences
female	nonscience	Sales and marketing occupations	Other
female	comp sci, math, engineer	Other engineers	STEM
male	comp sci, math, engineer	Computer and information scientists	STEM
female	nonscience	Other non-S&E occupations	Other
female	nonscience	Other non-S&E occupations	Other
female	other science	Psychologists	Social Sciences
male	other science	Postsecondary teachers - social and related sciences	Social Sciences
female	comp sci, math, engineer	Computer and information scientists	STEM
male	nonscience	Other non-S&E occupations	Other
male	nonscience	Other non-S&E occupations	Other
female	comp sci, math, engineer	Computer and information scientists	STEM
male	other science	Biological and medical scientists	STEM
male	nonscience	Other non-S&E occupations	Other
male	comp sci, math, engineer	Computer and information scientists	STEM
female	nonscience	Art, humanities and related occupations	Humanities
male	nonscience	Other non-S&E occupations	Other
male	nonscience	Sales and marketing occupations	Other
male	nonscience	Non-S&E Managers	STEM
female	nonscience	Non-S&E postsecondary teachers	Other
female	other science	Biological and medical scientists	STEM
male	comp sci, math, engineer	Computer and information scientists	STEM
male	nonscience	Other non-S&E occupations	Other
female	nonscience	Management-related occupations	Other
male	comp sci, math, engineer	Aerospace, aeronautical or astronautical engineers	STEM
female	nonscience	Non-S&E postsecondary teachers	Other
female	comp sci, math, engineer	Chemical engineers	STEM
female	nonscience	Non-S&E postsecondary teachers	Other
male	nonscience	Non-S&E postsecondary teachers	Other
female	nonscience	Social services and related occupations	Social Sciences
female	nonscience	Other non-S&E occupations	Other
female	nonscience	Management-related occupations	Other
male	nonscience	Other non-S&E occupations	Other
female	comp sci, math, engineer	Computer and information scientists	STEM
female	comp sci, math, engineer	Industrial engineers	STEM
male	nonscience	Non-S&E Managers	STEM
female	nonscience	Non-S&E Managers	STEM
female	nonscience	Art, humanities and related occupations	Humanities
male	nonscience	Management-related occupations	Other
female	nonscience	Other non-S&E occupations	Other
male	nonscience	Non-S&E Managers	STEM
male	nonscience	Art, humanities and related occupations	Humanities
female	nonscience	Management-related occupations	Other
female	nonscience	Other non-S&E occupations	Other
female	nonscience	Management-related occupations	Other
male	nonscience	Non-S&E postsecondary teachers	Other
male	nonscience	Non-S&E Managers	STEM
female	nonscience	Social services and related occupations	Social Sciences
male	nonscience	Sales and marketing occupations	Other
male	comp sci, math, engineer	Computer and information scientists	STEM
male	comp sci, math, engineer	Computer and information scientists	STEM
female	other science	Psychologists	Social Sciences
male	nonscience	Art, humanities and related occupations	Humanities
male	nonscience	Non-S&E Managers	STEM
female	nonscience	Art, humanities and related occupations	Humanities
male	comp sci, math, engineer	Other engineers	STEM
male	nonscience	Management-related occupations	Other
female	nonscience	Non-S&E precollege teachers	Social Sciences
female	nonscience	Non-S&E precollege teachers	Social Sciences
female	nonscience	Sales and marketing occupations	Other
female	other science	Postsecondary teachers - life and related sciences	STEM
female	nonscience	Other non-S&E occupations	Other
male	nonscience	Art, humanities and related occupations	Humanities
female	nonscience	Other non-S&E occupations	Other
female	nonscience	Non-S&E Managers	STEM
female	nonscience	Management-related occupations	Other
male	other science	Postsecondary teachers - physical and related sciences	STEM
male	comp sci, math, engineer	Computer and information scientists	STEM
male	nonscience	Sales and marketing occupations	Other
male	nonscience	Management-related occupations	Other
female	nonscience	Social services and related occupations	Social Sciences
female	nonscience	Management-related occupations	Other
male	nonscience	Management-related occupations	Other
male	nonscience	Sales and marketing occupations	Other
male	nonscience	Non-S&E Managers	STEM
male	nonscience	Other non-S&E occupations	Other
female	nonscience	Social services and related occupations	Social Sciences
female	nonscience	Non-S&E Managers	STEM
male	comp sci, math, engineer	Computer and information scientists	STEM
male	comp sci, math, engineer	Computer and information scientists	STEM
female	comp sci, math, engineer	Computer and information scientists	STEM
female	other science	Other social and related scientists	Social Sciences
male	comp sci, math, engineer	Electrical or computer hardware engineers	STEM
male	nonscience	Sales and marketing occupations	Other
male	nonscience	Non-S&E Managers	STEM
male	nonscience	Social services and related occupations	Social Sciences
female	nonscience	Non-S&E Managers	STEM
female	other science	Psychologists	Social Sciences
male	comp sci, math, engineer	Other engineers	STEM
male	other science	Chemists, except biochemists	STEM
male	nonscience	Management-related occupations	Other
female	nonscience	Sales and marketing occupations	Other
male	comp sci, math, engineer	Electrical or computer hardware engineers	STEM
female	comp sci, math, engineer	Computer and information scientists	STEM
male	comp sci, math, engineer	Computer and information scientists	STEM
male	comp sci, math, engineer	Computer and information scientists	STEM
male	nonscience	Management-related occupations	Other
male	other science	Postsecondary teachers - life and related sciences	STEM
male	nonscience	Non-S&E Managers	STEM
male	comp sci, math, engineer	Computer and information scientists	STEM
female	nonscience	Non-S&E Managers	STEM
female	nonscience	Other non-S&E occupations	Other
male	nonscience	Other non-S&E occupations	Other
female	nonscience	Social services and related occupations	Social Sciences
female	nonscience	Management-related occupations	Other
male	nonscience	Management-related occupations	Other
female	nonscience	Sales and marketing occupations	Other
male	comp sci, math, engineer	Computer and information scientists	STEM
male	other science	Biological and medical scientists	STEM
female	nonscience	Other non-S&E occupations	Other
male	comp sci, math, engineer	Chemical engineers	STEM
female	nonscience	Other non-S&E occupations	Other
male	nonscience	Management-related occupations	Other
male	comp sci, math, engineer	Electrical or computer hardware engineers	STEM
female	other science	Other physical & related scientists	STEM
female	nonscience	Other non-S&E occupations	Other
female	nonscience	Management-related occupations	Other
male	comp sci, math, engineer	Computer and information scientists	STEM
male	nonscience	Other non-S&E occupations	Other
male	nonscience	Other non-S&E occupations	Other
female	comp sci, math, engineer	Other engineers	STEM
male	nonscience	Other non-S&E occupations	Other
female	nonscience	Other non-S&E occupations	Other
male	comp sci, math, engineer	Electrical or computer hardware engineers	STEM
female	nonscience	Non-S&E postsecondary teachers	Other
male	comp sci, math, engineer	Chemical engineers	STEM
female	nonscience	Social services and related occupations	Social Sciences
female	nonscience	Non-S&E postsecondary teachers	Other
male	nonscience	Non-S&E precollege teachers	Social Sciences
male	nonscience	Non-S&E Managers	STEM
female	comp sci, math, engineer	Computer and information scientists	STEM
male	nonscience	Non-S&E Managers	STEM
female	other science	Environmental life scientists	STEM
female	other science	Chemists, except biochemists	STEM
female	nonscience	Non-S&E Managers	STEM
male	nonscience	Management-related occupations	Other
male	nonscience	Non-S&E Managers	STEM
male	other science	Postsecondary teachers - physical and related sciences	STEM
male	nonscience	Sales and marketing occupations	Other
male	nonscience	Other non-S&E occupations	Other
female	comp sci, math, engineer	Electrical or computer hardware engineers	STEM
female	nonscience	Management-related occupations	Other
male	nonscience	Sales and marketing occupations	Other
female	nonscience	Non-S&E Managers	STEM
male	comp sci, math, engineer	Civil, architectural or sanitary engineers	STEM
male	nonscience	Non-S&E Managers	STEM
female	nonscience	Social services and related occupations	Social Sciences
male	comp sci, math, engineer	Electrical or computer hardware engineers	STEM
female	nonscience	Sales and marketing occupations	Other
female	other science	Biological and medical scientists	STEM
male	comp sci, math, engineer	Mechanical engineers	STEM
male	comp sci, math, engineer	Computer and information scientists	STEM
female	nonscience	Sales and marketing occupations	Other
female	nonscience	Management-related occupations	Other
male	nonscience	Management-related occupations	Other
male	nonscience	Other non-S&E occupations	Other
female	nonscience	Social services and related occupations	Social Sciences
female	nonscience	Non-S&E precollege teachers	Social Sciences
female	nonscience	Non-S&E Managers	STEM
male	other science	Other social and related scientists	Social Sciences
female	nonscience	Other non-S&E occupations	Other
male	comp sci, math, engineer	Computer and information scientists	STEM
female	nonscience	Other non-S&E occupations	Other
male	comp sci, math, engineer	Electrical or computer hardware engineers	STEM
female	nonscience	Other non-S&E occupations	Other
female	nonscience	Non-S&E Managers	STEM
female	other science	Economists	Social Sciences
male	nonscience	Other non-S&E occupations	Other
male	comp sci, math, engineer	Electrical or computer hardware engineers	STEM
male	nonscience	Non-S&E postsecondary teachers	Other
male	nonscience	Other non-S&E occupations	Other
female	nonscience	Other non-S&E occupations	Other
female	nonscience	Other non-S&E occupations	Other
male	other science	Biological and medical scientists	STEM
male	other science	Postsecondary teachers - social and related sciences	Social Sciences
female	nonscience	Non-S&E Managers	STEM
female	nonscience	Management-related occupations	Other
male	other science	Psychologists	Social Sciences
male	comp sci, math, engineer	Mechanical engineers	STEM
male	nonscience	Sales and marketing occupations	Other
male	nonscience	Management-related occupations	Other
male	comp sci, math, engineer	Computer and information scientists	STEM
male	nonscience	Non-S&E Managers	STEM
male	comp sci, math, engineer	Computer and information scientists	STEM
female	comp sci, math, engineer	Computer and information scientists	STEM
female	nonscience	Sales and marketing occupations	Other
female	other science	Postsecondary teachers - physical and related sciences	STEM
male	other science	Chemists, except biochemists	STEM
female	nonscience	Management-related occupations	Other
male	nonscience	Other non-S&E occupations	Other
male	nonscience	Non-S&E Managers	STEM
female	comp sci, math, engineer	Electrical or computer hardware engineers	STEM
male	comp sci, math, engineer	Computer and information scientists	STEM
male	comp sci, math, engineer	Electrical or computer hardware engineers	STEM
male	nonscience	Non-S&E Managers	STEM
male	comp sci, math, engineer	Other engineers	STEM
male	nonscience	Social services and related occupations	Social Sciences
female	nonscience	Sales and marketing occupations	Other
male	nonscience	Management-related occupations	Other
male	comp sci, math, engineer	Computer and information scientists	STEM
female	nonscience	Sales and marketing occupations	Other
female	nonscience	Other non-S&E occupations	Other
female	nonscience	Non-S&E precollege teachers	Social Sciences
female	comp sci, math, engineer	Computer and information scientists	STEM
female	nonscience	Management-related occupations	Other
male	comp sci, math, engineer	Other engineers	STEM
male	nonscience	Non-S&E Managers	STEM
male	other science	Earth scientists, geologists and oceanographers	STEM
female	nonscience	Social services and related occupations	Social Sciences
male	nonscience	Other non-S&E occupations	Other
female	nonscience	Management-related occupations	Other
female	other science	Chemists, except biochemists	STEM
female	nonscience	Non-S&E Managers	STEM
male	comp sci, math, engineer	Aerospace, aeronautical or astronautical engineers	STEM
male	nonscience	Non-S&E postsecondary teachers	Other
female	nonscience	Management-related occupations	Other
male	comp sci, math, engineer	Computer and information scientists	STEM
male	nonscience	Other non-S&E occupations	Other
female	nonscience	Non-S&E precollege teachers	Social Sciences
male	nonscience	Management-related occupations	Other
male	nonscience	Non-S&E precollege teachers	Social Sciences
male	comp sci, math, engineer	Electrical or computer hardware engineers	STEM
male	comp sci, math, engineer	Electrical or computer hardware engineers	STEM
male	comp sci, math, engineer	Electrical or computer hardware engineers	STEM
male	comp sci, math, engineer	Electrical or computer hardware engineers	STEM
male	comp sci, math, engineer	Computer and information scientists	STEM
male	comp sci, math, engineer	Mechanical engineers	STEM
male	nonscience	Other non-S&E occupations	Other
male	comp sci, math, engineer	Civil, architectural or sanitary engineers	STEM
male	comp sci, math, engineer	Computer and information scientists	STEM
male	comp sci, math, engineer	Postsecondary teachers - engineering	STEM
female	comp sci, math, engineer	Computer and information scientists	STEM
male	nonscience	Non-S&E Managers	STEM
male	nonscience	Other non-S&E occupations	Other
male	comp sci, math, engineer	Computer and information scientists	STEM
female	nonscience	Other non-S&E occupations	Other
male	nonscience	Management-related occupations	Other
male	comp sci, math, engineer	Computer and information scientists	STEM
male	nonscience	Other non-S&E occupations	Other
female	comp sci, math, engineer	Computer and information scientists	STEM
male	comp sci, math, engineer	Computer and information scientists	STEM
male	nonscience	Management-related occupations	Other
male	nonscience	Non-S&E Managers	STEM
male	nonscience	Other non-S&E occupations	Other
female	other science	Other social and related scientists	Social Sciences
female	comp sci, math, engineer	Computer and information scientists	STEM
male	comp sci, math, engineer	Chemical engineers	STEM
female	nonscience	Non-S&E precollege teachers	Social Sciences
male	nonscience	Management-related occupations	Other
male	nonscience	Management-related occupations	Other
male	comp sci, math, engineer	Mechanical engineers	STEM
female	other science	Other physical & related scientists	STEM
male	nonscience	Non-S&E Managers	STEM
female	comp sci, math, engineer	Computer and information scientists	STEM
female	nonscience	Other non-S&E occupations	Other
male	comp sci, math, engineer	Mathematical scientists	STEM
male	nonscience	Sales and marketing occupations	Other
male	comp sci, math, engineer	Other engineers	STEM
male	comp sci, math, engineer	Other engineers	STEM
female	nonscience	Non-S&E Managers	STEM
male	comp sci, math, engineer	Computer and information scientists	STEM
female	nonscience	Art, humanities and related occupations	Humanities
female	other science	Chemists, except biochemists	STEM
male	nonscience	Non-S&E Managers	STEM
male	comp sci, math, engineer	Computer and information scientists	STEM
female	nonscience	Non-S&E Managers	STEM
male	nonscience	Management-related occupations	Other
male	comp sci, math, engineer	Computer and information scientists	STEM
female	nonscience	Management-related occupations	Other
female	nonscience	Non-S&E precollege teachers	Social Sciences
male	comp sci, math, engineer	Mathematical scientists	STEM
male	nonscience	Other non-S&E occupations	Other
female	nonscience	Non-S&E Managers	STEM
male	other science	Other social and related scientists	Social Sciences
female	comp sci, math, engineer	Other engineers	STEM
male	nonscience	Sales and marketing occupations	Other
female	other science	Economists	Social Sciences
male	comp sci, math, engineer	Mathematical scientists	STEM
female	nonscience	Management-related occupations	Other
male	other science	Postsecondary teachers - social and related sciences	Social Sciences
male	nonscience	Other non-S&E occupations	Other
female	nonscience	Non-S&E Managers	STEM
male	nonscience	Non-S&E postsecondary teachers	Other
female	comp sci, math, engineer	Computer and information scientists	STEM
male	nonscience	Other non-S&E occupations	Other
female	nonscience	Management-related occupations	Other
female	nonscience	Non-S&E Managers	STEM
female	nonscience	Social services and related occupations	Social Sciences
male	other science	Chemists, except biochemists	STEM
male	comp sci, math, engineer	Mechanical engineers	STEM
male	nonscience	Other non-S&E occupations	Other
male	comp sci, math, engineer	Industrial engineers	STEM
female	nonscience	Other non-S&E occupations	Other
male	other science	Postsecondary teachers - social and related sciences	Social Sciences
female	nonscience	Non-S&E Managers	STEM
female	other science	Agricultural & food scientists	STEM
male	nonscience	Management-related occupations	Other
male	other science	Agricultural & food scientists	STEM
male	other science	Agricultural & food scientists	STEM
male	nonscience	Non-S&E postsecondary teachers	Other
male	nonscience	Non-S&E postsecondary teachers	Other
female	nonscience	Management-related occupations	Other
female	nonscience	Management-related occupations	Other
male	nonscience	Sales and marketing occupations	Other
female	other science	Biological and medical scientists	STEM
male	comp sci, math, engineer	Other engineers	STEM
female	comp sci, math, engineer	Chemical engineers	STEM
male	comp sci, math, engineer	Computer and information scientists	STEM
male	comp sci, math, engineer	Electrical or computer hardware engineers	STEM
female	comp sci, math, engineer	Electrical or computer hardware engineers	STEM
male	nonscience	Non-S&E Managers	STEM
female	nonscience	Social services and related occupations	Social Sciences
female	nonscience	Art, humanities and related occupations	Humanities
female	nonscience	Management-related occupations	Other
male	nonscience	Other non-S&E occupations	Other
male	nonscience	Social services and related occupations	Social Sciences
female	comp sci, math, engineer	Computer and information scientists	STEM
male	other science	Other physical & related scientists	STEM
female	nonscience	Other non-S&E occupations	Other
female	nonscience	Non-S&E precollege teachers	Social Sciences
male	comp sci, math, engineer	Civil, architectural or sanitary engineers	STEM
female	other science	Psychologists	Social Sciences
female	nonscience	Non-S&E postsecondary teachers	Other
male	comp sci, math, engineer	Electrical or computer hardware engineers	STEM
female	other science	Biological and medical scientists	STEM
female	nonscience	Sales and marketing occupations	Other
male	comp sci, math, engineer	Computer and information scientists	STEM
male	other science	Biological and medical scientists	STEM
female	comp sci, math, engineer	Computer and information scientists	STEM
male	nonscience	Sales and marketing occupations	Other
female	nonscience	Other non-S&E occupations	Other
female	comp sci, math, engineer	Civil, architectural or sanitary engineers	STEM
female	other science	Psychologists	Social Sciences
female	nonscience	Social services and related occupations	Social Sciences
male	nonscience	Sales and marketing occupations	Other
female	nonscience	Other non-S&E occupations	Other
male	comp sci, math, engineer	Postsecondary teachers - computer and math sciences	STEM
male	nonscience	Other non-S&E occupations	Other
female	comp sci, math, engineer	Electrical or computer hardware engineers	STEM
female	nonscience	Non-S&E precollege teachers	Social Sciences
male	comp sci, math, engineer	Civil, architectural or sanitary engineers	STEM
female	nonscience	Non-S&E precollege teachers	Social Sciences
male	nonscience	Art, humanities and related occupations	Humanities
female	nonscience	Other non-S&E occupations	Other
male	comp sci, math, engineer	Civil, architectural or sanitary engineers	STEM
male	nonscience	Management-related occupations	Other
male	comp sci, math, engineer	Computer and information scientists	STEM
male	comp sci, math, engineer	Computer and information scientists	STEM
male	nonscience	Other non-S&E occupations	Other
male	nonscience	Art, humanities and related occupations	Humanities
female	nonscience	Other non-S&E occupations	Other
male	comp sci, math, engineer	Mechanical engineers	STEM
female	comp sci, math, engineer	Postsecondary teachers - computer and math sciences	STEM
female	nonscience	Sales and marketing occupations	Other
male	nonscience	Management-related occupations	Other
male	comp sci, math, engineer	Computer and information scientists	STEM
male	comp sci, math, engineer	Civil, architectural or sanitary engineers	STEM
female	nonscience	Other non-S&E occupations	Other
male	comp sci, math, engineer	Civil, architectural or sanitary engineers	STEM
female	nonscience	Management-related occupations	Other
male	nonscience	Non-S&E Managers	STEM
male	comp sci, math, engineer	Electrical or computer hardware engineers	STEM
female	comp sci, math, engineer	Civil, architectural or sanitary engineers	STEM
female	comp sci, math, engineer	Computer and information scientists	STEM
male	nonscience	Sales and marketing occupations	Other
male	nonscience	Sales and marketing occupations	Other
female	nonscience	Sales and marketing occupations	Other
female	nonscience	Other non-S&E occupations	Other
female	nonscience	Sales and marketing occupations	Other
female	other science	Biological and medical scientists	STEM
female	nonscience	Social services and related occupations	Social Sciences
male	nonscience	Other non-S&E occupations	Other
female	nonscience	Management-related occupations	Other
female	comp sci, math, engineer	Computer and information scientists	STEM
male	comp sci, math, engineer	Electrical or computer hardware engineers	STEM
male	comp sci, math, engineer	Other engineers	STEM
male	other science	Postsecondary teachers - social and related sciences	Social Sciences
male	nonscience	Management-related occupations	Other
female	comp sci, math, engineer	Other engineers	STEM
female	nonscience	Non-S&E precollege teachers	Social Sciences
female	comp sci, math, engineer	Computer and information scientists	STEM
male	nonscience	Other non-S&E occupations	Other
female	nonscience	Non-S&E postsecondary teachers	Other
female	nonscience	Management-related occupations	Other
male	nonscience	Management-related occupations	Other
female	nonscience	Other non-S&E occupations	Other
female	comp sci, math, engineer	Other engineers	STEM
female	comp sci, math, engineer	Computer and information scientists	STEM
male	comp sci, math, engineer	Electrical or computer hardware engineers	STEM
male	nonscience	Management-related occupations	Other
male	nonscience	Other non-S&E occupations	Other
female	nonscience	Non-S&E Managers	STEM
male	nonscience	Other non-S&E occupations	Other
male	nonscience	Non-S&E Managers	STEM
male	nonscience	Non-S&E Managers	STEM
male	nonscience	Non-S&E postsecondary teachers	Other
male	other science	Chemists, except biochemists	STEM
male	comp sci, math, engineer	Other engineers	STEM
female	nonscience	Non-S&E precollege teachers	Social Sciences
male	nonscience	Management-related occupations	Other
male	nonscience	Other non-S&E occupations	Other
male	comp sci, math, engineer	Computer and information scientists	STEM
female	nonscience	Other non-S&E occupations	Other
male	nonscience	Management-related occupations	Other
male	nonscience	Non-S&E Managers	STEM
male	comp sci, math, engineer	Electrical or computer hardware engineers	STEM
female	nonscience	Art, humanities and related occupations	Humanities
male	comp sci, math, engineer	Mathematical scientists	STEM
male	nonscience	Sales and marketing occupations	Other
male	other science	Biological and medical scientists	STEM
male	comp sci, math, engineer	Electrical or computer hardware engineers	STEM
female	nonscience	Management-related occupations	Other
male	other science	Postsecondary teachers - social and related sciences	Social Sciences
male	comp sci, math, engineer	Electrical or computer hardware engineers	STEM
male	nonscience	Management-related occupations	Other
female	comp sci, math, engineer	Computer and information scientists	STEM
male	nonscience	Management-related occupations	Other
male	nonscience	Non-S&E Managers	STEM
male	nonscience	Management-related occupations	Other
male	nonscience	Sales and marketing occupations	Other
female	nonscience	Other non-S&E occupations	Other
male	nonscience	Management-related occupations	Other
male	nonscience	Management-related occupations	Other
male	comp sci, math, engineer	Other engineers	STEM
male	comp sci, math, engineer	Computer and information scientists	STEM
male	comp sci, math, engineer	Computer and information scientists	STEM
male	nonscience	Non-S&E Managers	STEM
male	comp sci, math, engineer	Computer and information scientists	STEM
male	nonscience	Other non-S&E occupations	Other
female	nonscience	Social services and related occupations	Social Sciences
female	nonscience	Other non-S&E occupations	Other
female	nonscience	Management-related occupations	Other
male	comp sci, math, engineer	Mechanical engineers	STEM
female	nonscience	Social services and related occupations	Social Sciences
female	nonscience	Social services and related occupations	Social Sciences
male	comp sci, math, engineer	Chemical engineers	STEM
male	nonscience	Non-S&E Managers	STEM
male	nonscience	Non-S&E Managers	STEM
female	other science	Psychologists	Social Sciences
female	nonscience	Management-related occupations	Other
female	nonscience	Social services and related occupations	Social Sciences
male	nonscience	Non-S&E Managers	STEM
female	nonscience	Sales and marketing occupations	Other
female	comp sci, math, engineer	Computer and information scientists	STEM
male	nonscience	Sales and marketing occupations	Other
male	nonscience	Non-S&E Managers	STEM
female	nonscience	Non-S&E precollege teachers	Social Sciences
male	nonscience	Sales and marketing occupations	Other
female	nonscience	Other non-S&E occupations	Other
male	nonscience	Other non-S&E occupations	Other
male	other science	Other physical & related scientists	STEM
male	nonscience	Management-related occupations	Other
male	comp sci, math, engineer	Postsecondary teachers - engineering	STEM
female	nonscience	Non-S&E Managers	STEM
male	nonscience	Non-S&E Managers	STEM
female	nonscience	Management-related occupations	Other
male	comp sci, math, engineer	Chemical engineers	STEM
male	comp sci, math, engineer	Electrical or computer hardware engineers	STEM
female	nonscience	Other non-S&E occupations	Other
male	nonscience	Other non-S&E occupations	Other
female	nonscience	Sales and marketing occupations	Other
male	other science	Postsecondary teachers - life and related sciences	STEM
male	nonscience	Management-related occupations	Other
female	nonscience	Social services and related occupations	Social Sciences
male	nonscience	Other non-S&E occupations	Other
male	other science	Biological and medical scientists	STEM
male	nonscience	Non-S&E Managers	STEM
male	other science	Biological and medical scientists	STEM
male	comp sci, math, engineer	Computer and information scientists	STEM
female	other science	Postsecondary teachers - social and related sciences	Social Sciences
male	comp sci, math, engineer	Computer and information scientists	STEM
male	nonscience	Non-S&E Managers	STEM
male	other science	Biological and medical scientists	STEM
male	nonscience	Other non-S&E occupations	Other
female	nonscience	Non-S&E Managers	STEM
male	comp sci, math, engineer	Computer and information scientists	STEM
male	comp sci, math, engineer	Computer and information scientists	STEM
female	nonscience	Non-S&E Managers	STEM
male	comp sci, math, engineer	Other engineers	STEM
male	nonscience	Non-S&E Managers	STEM
male	nonscience	Non-S&E postsecondary teachers	Other
female	comp sci, math, engineer	Other engineers	STEM
female	nonscience	Non-S&E precollege teachers	Social Sciences
female	other science	Agricultural & food scientists	STEM
female	nonscience	Non-S&E Managers	STEM
female	nonscience	Other non-S&E occupations	Other
male	nonscience	Art, humanities and related occupations	Humanities
female	nonscience	Management-related occupations	Other
female	nonscience	Management-related occupations	Other
female	nonscience	Non-S&E Managers	STEM
male	comp sci, math, engineer	Computer and information scientists	STEM
male	other science	Earth scientists, geologists and oceanographers	STEM
male	nonscience	Non-S&E precollege teachers	Social Sciences
male	nonscience	Management-related occupations	Other
male	comp sci, math, engineer	Mechanical engineers	STEM
male	nonscience	Management-related occupations	Other
male	comp sci, math, engineer	Mechanical engineers	STEM
female	comp sci, math, engineer	Postsecondary teachers - computer and math sciences	STEM
male	comp sci, math, engineer	Aerospace, aeronautical or astronautical engineers	STEM
male	nonscience	Non-S&E Managers	STEM
male	comp sci, math, engineer	Civil, architectural or sanitary engineers	STEM
male	comp sci, math, engineer	Mechanical engineers	STEM
male	comp sci, math, engineer	Aerospace, aeronautical or astronautical engineers	STEM
male	other science	Biological and medical scientists	STEM
female	other science	Economists	Social Sciences
male	other science	Economists	Social Sciences
male	comp sci, math, engineer	Civil, architectural or sanitary engineers	STEM
male	nonscience	Other non-S&E occupations	Other
female	nonscience	Other non-S&E occupations	Other
female	nonscience	Management-related occupations	Other
male	nonscience	Sales and marketing occupations	Other
male	comp sci, math, engineer	Other engineers	STEM
male	comp sci, math, engineer	Electrical or computer hardware engineers	STEM
male	nonscience	Other non-S&E occupations	Other
female	nonscience	Social services and related occupations	Social Sciences
female	comp sci, math, engineer	Civil, architectural or sanitary engineers	STEM
male	nonscience	Other non-S&E occupations	Other
female	comp sci, math, engineer	Computer and information scientists	STEM
male	nonscience	Management-related occupations	Other
male	comp sci, math, engineer	Computer and information scientists	STEM
male	comp sci, math, engineer	Computer and information scientists	STEM
female	nonscience	Other non-S&E occupations	Other
female	other science	Biological and medical scientists	STEM
male	nonscience	Management-related occupations	Other
male	nonscience	Non-S&E Managers	STEM
female	nonscience	Other non-S&E occupations	Other
female	other science	Postsecondary teachers - social and related sciences	Social Sciences
female	nonscience	Social services and related occupations	Social Sciences
female	nonscience	Art, humanities and related occupations	Humanities
female	nonscience	Management-related occupations	Other
male	nonscience	Sales and marketing occupations	Other
male	comp sci, math, engineer	Civil, architectural or sanitary engineers	STEM
female	comp sci, math, engineer	Mathematical scientists	STEM
female	nonscience	Non-S&E Managers	STEM
male	nonscience	Sales and marketing occupations	Other
male	nonscience	Management-related occupations	Other
male	nonscience	Management-related occupations	Other
female	nonscience	Other non-S&E occupations	Other
female	nonscience	Other non-S&E occupations	Other
male	nonscience	Non-S&E Managers	STEM
female	nonscience	Non-S&E precollege teachers	Social Sciences
male	comp sci, math, engineer	Computer and information scientists	STEM
male	nonscience	Sales and marketing occupations	Other
male	comp sci, math, engineer	Computer and information scientists	STEM
male	other science	Chemists, except biochemists	STEM
female	nonscience	Social services and related occupations	Social Sciences
male	nonscience	Other non-S&E occupations	Other
male	nonscience	Non-S&E Managers	STEM
female	nonscience	Management-related occupations	Other
male	nonscience	Sales and marketing occupations	Other
male	nonscience	Non-S&E Managers	STEM
male	comp sci, math, engineer	Mechanical engineers	STEM
female	other science	Other physical & related scientists	STEM
male	nonscience	Management-related occupations	Other
male	nonscience	Non-S&E precollege teachers	Social Sciences
female	nonscience	Non-S&E precollege teachers	Social Sciences
male	nonscience	Management-related occupations	Other
male	nonscience	Other non-S&E occupations	Other
male	nonscience	Management-related occupations	Other
female	nonscience	Social services and related occupations	Social Sciences
female	nonscience	Non-S&E Managers	STEM
male	nonscience	Management-related occupations	Other
male	nonscience	Management-related occupations	Other
male	nonscience	Other non-S&E occupations	Other
male	nonscience	Other non-S&E occupations	Other
male	nonscience	Non-S&E Managers	STEM
female	comp sci, math, engineer	Computer and information scientists	STEM
male	comp sci, math, engineer	Electrical or computer hardware engineers	STEM
male	nonscience	Other non-S&E occupations	Other
female	comp sci, math, engineer	Electrical or computer hardware engineers	STEM
female	other science	Psychologists	Social Sciences
female	other science	Psychologists	Social Sciences
female	comp sci, math, engineer	Computer and information scientists	STEM
male	comp sci, math, engineer	Electrical or computer hardware engineers	STEM
male	nonscience	Non-S&E postsecondary teachers	Other
male	nonscience	Non-S&E Managers	STEM
male	other science	Biological and medical scientists	STEM
male	other science	Chemists, except biochemists	STEM
male	nonscience	Non-S&E Managers	STEM
male	nonscience	Management-related occupations	Other
male	nonscience	Non-S&E Managers	STEM
female	nonscience	Social services and related occupations	Social Sciences
male	nonscience	Other non-S&E occupations	Other
male	comp sci, math, engineer	Computer and information scientists	STEM
female	nonscience	Management-related occupations	Other
male	nonscience	Other non-S&E occupations	Other
female	nonscience	Non-S&E Managers	STEM
male	nonscience	Non-S&E Managers	STEM
male	comp sci, math, engineer	Electrical or computer hardware engineers	STEM
male	nonscience	Non-S&E Managers	STEM
male	nonscience	Other non-S&E occupations	Other
male	nonscience	Management-related occupations	Other
female	comp sci, math, engineer	Computer and information scientists	STEM
female	nonscience	Management-related occupations	Other
female	nonscience	Non-S&E postsecondary teachers	Other
female	nonscience	Other non-S&E occupations	Other
male	nonscience	Non-S&E Managers	STEM
male	comp sci, math, engineer	Computer and information scientists	STEM
female	nonscience	Other non-S&E occupations	Other
female	comp sci, math, engineer	Civil, architectural or sanitary engineers	STEM
male	nonscience	Management-related occupations	Other
male	other science	Earth scientists, geologists and oceanographers	STEM
male	nonscience	Other non-S&E occupations	Other
female	nonscience	Social services and related occupations	Social Sciences
male	nonscience	Non-S&E Managers	STEM
male	comp sci, math, engineer	Other engineers	STEM
female	nonscience	Sales and marketing occupations	Other
male	other science	Other physical & related scientists	STEM
male	nonscience	Non-S&E Managers	STEM
male	comp sci, math, engineer	Electrical or computer hardware engineers	STEM
female	nonscience	Non-S&E Managers	STEM
male	nonscience	Non-S&E Managers	STEM
male	nonscience	Social services and related occupations	Social Sciences
male	other science	Political scientists	Social Sciences
male	nonscience	Non-S&E Managers	STEM
female	nonscience	Other non-S&E occupations	Other
male	comp sci, math, engineer	Other engineers	STEM
female	nonscience	Management-related occupations	Other
male	comp sci, math, engineer	Computer and information scientists	STEM
male	comp sci, math, engineer	Electrical or computer hardware engineers	STEM
female	other science	Psychologists	Social Sciences
female	other science	Biological and medical scientists	STEM
female	nonscience	Management-related occupations	Other
male	nonscience	Non-S&E precollege teachers	Social Sciences
male	comp sci, math, engineer	Civil, architectural or sanitary engineers	STEM
male	nonscience	Other non-S&E occupations	Other
female	nonscience	Management-related occupations	Other
female	nonscience	Non-S&E precollege teachers	Social Sciences
male	nonscience	Sales and marketing occupations	Other
male	nonscience	Other non-S&E occupations	Other
female	nonscience	Non-S&E precollege teachers	Social Sciences
male	nonscience	Other non-S&E occupations	Other
female	other science	Biological and medical scientists	STEM
male	comp sci, math, engineer	Electrical or computer hardware engineers	STEM
male	comp sci, math, engineer	Computer and information scientists	STEM
male	nonscience	Non-S&E precollege teachers	Social Sciences
female	nonscience	Non-S&E precollege teachers	Social Sciences
female	nonscience	Non-S&E precollege teachers	Social Sciences
female	nonscience	Social services and related occupations	Social Sciences
male	nonscience	Other non-S&E occupations	Other
male	nonscience	Management-related occupations	Other
male	nonscience	Sales and marketing occupations	Other
female	nonscience	Non-S&E Managers	STEM
male	nonscience	Non-S&E Managers	STEM
female	nonscience	Other non-S&E occupations	Other
female	comp sci, math, engineer	Mathematical scientists	STEM
female	nonscience	Other non-S&E occupations	Other
male	nonscience	Sales and marketing occupations	Other
female	nonscience	Non-S&E precollege teachers	Social Sciences
male	other science	Postsecondary teachers - social and related sciences	Social Sciences
female	nonscience	Other non-S&E occupations	Other
male	other science	Postsecondary teachers - social and related sciences	Social Sciences
male	comp sci, math, engineer	Computer and information scientists	STEM
female	nonscience	Other non-S&E occupations	Other
female	nonscience	Non-S&E Managers	STEM
male	nonscience	Management-related occupations	Other
male	comp sci, math, engineer	Computer and information scientists	STEM
female	nonscience	Other non-S&E occupations	Other
male	nonscience	Management-related occupations	Other
female	nonscience	Non-S&E postsecondary teachers	Other
female	nonscience	Other non-S&E occupations	Other
female	nonscience	Non-S&E postsecondary teachers	Other
female	other science	Biological and medical scientists	STEM
female	nonscience	Non-S&E precollege teachers	Social Sciences
female	nonscience	Non-S&E Managers	STEM
male	comp sci, math, engineer	Mechanical engineers	STEM
female	nonscience	Other non-S&E occupations	Other
female	nonscience	Other non-S&E occupations	Other
female	nonscience	Other non-S&E occupations	Other
male	nonscience	Management-related occupations	Other
female	nonscience	Non-S&E precollege teachers	Social Sciences
male	nonscience	Sales and marketing occupations	Other
male	comp sci, math, engineer	Computer and information scientists	STEM
male	nonscience	Non-S&E Managers	STEM
male	other science	Chemists, except biochemists	STEM
male	nonscience	Other non-S&E occupations	Other
male	nonscience	Sales and marketing occupations	Other
male	nonscience	Other non-S&E occupations	Other
male	nonscience	Other non-S&E occupations	Other
female	nonscience	Social services and related occupations	Social Sciences
male	nonscience	Other non-S&E occupations	Other
male	comp sci, math, engineer	Mechanical engineers	STEM
male	nonscience	Non-S&E Managers	STEM
female	nonscience	Other non-S&E occupations	Other
male	comp sci, math, engineer	Computer and information scientists	STEM
male	comp sci, math, engineer	Industrial engineers	STEM
female	nonscience	Management-related occupations	Other
male	other science	Biological and medical scientists	STEM
male	nonscience	Management-related occupations	Other
female	other science	Other social and related scientists	Social Sciences
female	nonscience	Social services and related occupations	Social Sciences
female	nonscience	Sales and marketing occupations	Other
male	comp sci, math, engineer	Computer and information scientists	STEM
female	comp sci, math, engineer	Mathematical scientists	STEM
male	comp sci, math, engineer	Electrical or computer hardware engineers	STEM
male	comp sci, math, engineer	Computer and information scientists	STEM
male	comp sci, math, engineer	Computer and information scientists	STEM
male	other science	Postsecondary teachers - physical and related sciences	STEM
female	nonscience	Other non-S&E occupations	Other
female	nonscience	Non-S&E precollege teachers	Social Sciences
male	nonscience	Non-S&E Managers	STEM
female	other science	Psychologists	Social Sciences
male	comp sci, math, engineer	Computer and information scientists	STEM
male	nonscience	Other non-S&E occupations	Other
male	comp sci, math, engineer	Computer and information scientists	STEM
male	nonscience	Non-S&E precollege teachers	Social Sciences
female	comp sci, math, engineer	Postsecondary teachers - computer and math sciences	STEM
female	nonscience	Non-S&E Managers	STEM
female	nonscience	Sales and marketing occupations	Other
male	comp sci, math, engineer	Aerospace, aeronautical or astronautical engineers	STEM
female	nonscience	Management-related occupations	Other
male	nonscience	Other non-S&E occupations	Other
female	nonscience	Other non-S&E occupations	Other
female	comp sci, math, engineer	Computer and information scientists	STEM
male	other science	Chemists, except biochemists	STEM
female	nonscience	Other non-S&E occupations	Other
female	nonscience	Non-S&E precollege teachers	Social Sciences
male	nonscience	Social services and related occupations	Social Sciences
female	nonscience	Other non-S&E occupations	Other
male	nonscience	Non-S&E Managers	STEM
male	nonscience	Sales and marketing occupations	Other
female	nonscience	Other non-S&E occupations	Other
male	nonscience	Other non-S&E occupations	Other
male	comp sci, math, engineer	Civil, architectural or sanitary engineers	STEM
male	nonscience	Sales and marketing occupations	Other
female	comp sci, math, engineer	Other engineers	STEM
male	comp sci, math, engineer	Electrical or computer hardware engineers	STEM
female	other science	Postsecondary teachers - social and related sciences	Social Sciences
male	nonscience	Management-related occupations	Other
male	nonscience	Non-S&E Managers	STEM
male	nonscience	Management-related occupations	Other
male	nonscience	Management-related occupations	Other
female	nonscience	Other non-S&E occupations	Other
male	nonscience	Other non-S&E occupations	Other
female	nonscience	Other non-S&E occupations	Other
male	other science	Other social and related scientists	Social Sciences
male	comp sci, math, engineer	Computer and information scientists	STEM
male	nonscience	Non-S&E Managers	STEM
female	nonscience	Non-S&E Managers	STEM
male	comp sci, math, engineer	Computer and information scientists	STEM
male	comp sci, math, engineer	Computer and information scientists	STEM
male	comp sci, math, engineer	Other engineers	STEM
female	nonscience	Management-related occupations	Other
male	comp sci, math, engineer	Computer and information scientists	STEM
female	nonscience	Other non-S&E occupations	Other
male	nonscience	Sales and marketing occupations	Other
female	other science	Agricultural & food scientists	STEM
female	nonscience	Art, humanities and related occupations	Humanities
female	nonscience	Sales and marketing occupations	Other
male	nonscience	Non-S&E Managers	STEM
male	nonscience	Other non-S&E occupations	Other
female	nonscience	Management-related occupations	Other
female	other science	Psychologists	Social Sciences
female	nonscience	Non-S&E precollege teachers	Social Sciences
male	nonscience	Sales and marketing occupations	Other
female	nonscience	Non-S&E Managers	STEM
male	comp sci, math, engineer	Computer and information scientists	STEM
male	nonscience	Art, humanities and related occupations	Humanities
male	comp sci, math, engineer	Computer and information scientists	STEM
female	nonscience	Social services and related occupations	Social Sciences
female	comp sci, math, engineer	Mathematical scientists	STEM
male	comp sci, math, engineer	Computer and information scientists	STEM
female	nonscience	Other non-S&E occupations	Other
male	nonscience	Non-S&E Managers	STEM
female	nonscience	Non-S&E precollege teachers	Social Sciences
female	nonscience	Management-related occupations	Other
female	nonscience	Other non-S&E occupations	Other
female	other science	Biological and medical scientists	STEM
male	comp sci, math, engineer	Mathematical scientists	STEM
male	other science	Postsecondary teachers - life and related sciences	STEM
male	comp sci, math, engineer	Computer and information scientists	STEM
female	nonscience	Non-S&E precollege teachers	Social Sciences
male	nonscience	Management-related occupations	Other
male	nonscience	Other non-S&E occupations	Other
female	nonscience	Non-S&E postsecondary teachers	Other
female	nonscience	Other non-S&E occupations	Other
male	nonscience	Non-S&E Managers	STEM
female	nonscience	Non-S&E postsecondary teachers	Other
male	nonscience	Other non-S&E occupations	Other
male	nonscience	Non-S&E precollege teachers	Social Sciences
male	comp sci, math, engineer	Mathematical scientists	STEM
male	nonscience	Non-S&E Managers	STEM
male	nonscience	Other non-S&E occupations	Other
female	nonscience	Other non-S&E occupations	Other
male	nonscience	Non-S&E Managers	STEM
male	nonscience	Non-S&E postsecondary teachers	Other
male	nonscience	Other non-S&E occupations	Other
female	nonscience	Non-S&E Managers	STEM
female	nonscience	Non-S&E Managers	STEM
male	nonscience	Non-S&E postsecondary teachers	Other
male	other science	Postsecondary teachers - life and related sciences	STEM
female	nonscience	Management-related occupations	Other
female	nonscience	Management-related occupations	Other
male	comp sci, math, engineer	Electrical or computer hardware engineers	STEM
female	nonscience	Management-related occupations	Other
male	comp sci, math, engineer	Computer and information scientists	STEM
female	other science	Economists	Social Sciences
male	nonscience	Other non-S&E occupations	Other
female	nonscience	Other non-S&E occupations	Other
male	nonscience	Management-related occupations	Other
female	nonscience	Non-S&E Managers	STEM
female	nonscience	Management-related occupations	Other
female	nonscience	Social services and related occupations	Social Sciences
male	nonscience	Other non-S&E occupations	Other
female	nonscience	Other non-S&E occupations	Other
female	nonscience	Social services and related occupations	Social Sciences
female	nonscience	Other non-S&E occupations	Other
female	nonscience	Other non-S&E occupations	Other
male	nonscience	Sales and marketing occupations	Other
female	nonscience	Sales and marketing occupations	Other
male	nonscience	Management-related occupations	Other
male	comp sci, math, engineer	Other engineers	STEM
female	nonscience	Sales and marketing occupations	Other
female	comp sci, math, engineer	Other engineers	STEM
female	nonscience	Sales and marketing occupations	Other
female	nonscience	Social services and related occupations	Social Sciences
male	nonscience	Social services and related occupations	Social Sciences
male	other science	Postsecondary teachers - physical and related sciences	STEM
female	nonscience	Other non-S&E occupations	Other
male	comp sci, math, engineer	Computer and information scientists	STEM
male	nonscience	Non-S&E Managers	STEM
male	nonscience	Non-S&E Managers	STEM
male	other science	Postsecondary teachers - physical and related sciences	STEM
female	nonscience	Art, humanities and related occupations	Humanities
male	nonscience	Management-related occupations	Other
male	other science	Political scientists	Social Sciences
female	nonscience	Sales and marketing occupations	Other
male	nonscience	Sales and marketing occupations	Other
male	nonscience	Art, humanities and related occupations	Humanities
male	nonscience	Management-related occupations	Other
female	nonscience	Other non-S&E occupations	Other
female	nonscience	Non-S&E postsecondary teachers	Other
male	nonscience	Non-S&E Managers	STEM
male	nonscience	Social services and related occupations	Social Sciences
female	nonscience	Sales and marketing occupations	Other
male	comp sci, math, engineer	Computer and information scientists	STEM
female	nonscience	Other non-S&E occupations	Other
female	nonscience	Management-related occupations	Other
female	nonscience	Management-related occupations	Other
female	nonscience	Other non-S&E occupations	Other
male	nonscience	Management-related occupations	Other
male	other science	Other social and related scientists	Social Sciences
male	comp sci, math, engineer	Mathematical scientists	STEM
female	comp sci, math, engineer	Mathematical scientists	STEM
male	comp sci, math, engineer	Electrical or computer hardware engineers	STEM
female	comp sci, math, engineer	Computer and information scientists	STEM
male	nonscience	Non-S&E Managers	STEM
male	other science	Biological and medical scientists	STEM
female	nonscience	Other non-S&E occupations	Other
male	nonscience	Management-related occupations	Other
male	nonscience	Art, humanities and related occupations	Humanities
male	nonscience	Non-S&E postsecondary teachers	Other
male	comp sci, math, engineer	Aerospace, aeronautical or astronautical engineers	STEM
female	nonscience	Other non-S&E occupations	Other
female	nonscience	Management-related occupations	Other
male	nonscience	Other non-S&E occupations	Other
male	comp sci, math, engineer	Computer and information scientists	STEM
female	nonscience	Other non-S&E occupations	Other
male	comp sci, math, engineer	Civil, architectural or sanitary engineers	STEM
female	other science	Psychologists	Social Sciences
male	nonscience	Non-S&E Managers	STEM
female	comp sci, math, engineer	Computer and information scientists	STEM
male	comp sci, math, engineer	Electrical or computer hardware engineers	STEM
female	comp sci, math, engineer	Computer and information scientists	STEM
male	comp sci, math, engineer	Electrical or computer hardware engineers	STEM
female	comp sci, math, engineer	Other engineers	STEM
female	nonscience	Sales and marketing occupations	Other
male	nonscience	Social services and related occupations	Social Sciences
male	nonscience	Non-S&E Managers	STEM
male	other science	Earth scientists, geologists and oceanographers	STEM
male	nonscience	Other non-S&E occupations	Other
male	comp sci, math, engineer	Electrical or computer hardware engineers	STEM
male	nonscience	Management-related occupations	Other
male	comp sci, math, engineer	Computer and information scientists	STEM
male	comp sci, math, engineer	Other engineers	STEM
male	comp sci, math, engineer	Computer and information scientists	STEM
male	nonscience	Other non-S&E occupations	Other
male	comp sci, math, engineer	Aerospace, aeronautical or astronautical engineers	STEM
male	comp sci, math, engineer	Other engineers	STEM
male	comp sci, math, engineer	Other engineers	STEM
male	nonscience	Management-related occupations	Other
female	nonscience	Non-S&E precollege teachers	Social Sciences
female	nonscience	Non-S&E precollege teachers	Social Sciences
female	nonscience	Other non-S&E occupations	Other
male	comp sci, math, engineer	Postsecondary teachers - computer and math sciences	STEM
female	other science	Biological and medical scientists	STEM
male	other science	Agricultural & food scientists	STEM
male	comp sci, math, engineer	Other engineers	STEM
female	nonscience	Non-S&E Managers	STEM
female	other science	Postsecondary teachers - physical and related sciences	STEM
male	nonscience	Non-S&E Managers	STEM
male	comp sci, math, engineer	Other engineers	STEM
female	nonscience	Management-related occupations	Other
female	nonscience	Art, humanities and related occupations	Humanities
male	comp sci, math, engineer	Mechanical engineers	STEM
female	nonscience	Management-related occupations	Other
female	other science	Biological and medical scientists	STEM
female	nonscience	Art, humanities and related occupations	Humanities
male	other science	Biological and medical scientists	STEM
male	other science	Biological and medical scientists	STEM
female	nonscience	Management-related occupations	Other
male	other science	Biological and medical scientists	STEM
male	nonscience	Other non-S&E occupations	Other
male	nonscience	Other non-S&E occupations	Other
male	other science	Postsecondary teachers - social and related sciences	Social Sciences
male	nonscience	Management-related occupations	Other
male	comp sci, math, engineer	Computer and information scientists	STEM
male	comp sci, math, engineer	Industrial engineers	STEM
male	comp sci, math, engineer	Computer and information scientists	STEM
male	comp sci, math, engineer	Computer and information scientists	STEM
female	nonscience	Non-S&E precollege teachers	Social Sciences
male	nonscience	Sales and marketing occupations	Other
male	other science	Earth scientists, geologists and oceanographers	STEM
male	other science	Postsecondary teachers - life and related sciences	STEM
female	nonscience	Non-S&E Managers	STEM
female	nonscience	Other non-S&E occupations	Other
male	comp sci, math, engineer	Postsecondary teachers - engineering	STEM
female	other science	Biological and medical scientists	STEM
female	nonscience	Non-S&E precollege teachers	Social Sciences
female	nonscience	Management-related occupations	Other
female	other science	Psychologists	Social Sciences
male	nonscience	Sales and marketing occupations	Other
male	nonscience	Non-S&E postsecondary teachers	Other
male	nonscience	Other non-S&E occupations	Other
female	comp sci, math, engineer	Computer and information scientists	STEM
female	other science	Biological and medical scientists	STEM
female	comp sci, math, engineer	Computer and information scientists	STEM
male	nonscience	Sales and marketing occupations	Other
female	nonscience	Social services and related occupations	Social Sciences
male	comp sci, math, engineer	Chemical engineers	STEM
male	nonscience	Sales and marketing occupations	Other
male	nonscience	Management-related occupations	Other
female	nonscience	Other non-S&E occupations	Other
male	comp sci, math, engineer	Other engineers	STEM
male	comp sci, math, engineer	Industrial engineers	STEM
male	comp sci, math, engineer	Electrical or computer hardware engineers	STEM
female	nonscience	Non-S&E Managers	STEM
female	nonscience	Non-S&E Managers	STEM
male	comp sci, math, engineer	Chemical engineers	STEM
male	nonscience	Other non-S&E occupations	Other
male	comp sci, math, engineer	Computer and information scientists	STEM
female	nonscience	Sales and marketing occupations	Other
female	other science	Biological and medical scientists	STEM
male	comp sci, math, engineer	Mechanical engineers	STEM
male	nonscience	Other non-S&E occupations	Other
male	other science	Biological and medical scientists	STEM
male	comp sci, math, engineer	Computer and information scientists	STEM
male	nonscience	Non-S&E Managers	STEM
female	nonscience	Other non-S&E occupations	Other
male	comp sci, math, engineer	Electrical or computer hardware engineers	STEM
male	nonscience	Sales and marketing occupations	Other
male	nonscience	Sales and marketing occupations	Other
female	comp sci, math, engineer	Computer and information scientists	STEM
male	nonscience	Management-related occupations	Other
female	nonscience	Non-S&E precollege teachers	Social Sciences
female	comp sci, math, engineer	Mechanical engineers	STEM
male	nonscience	Other non-S&E occupations	Other
female	nonscience	Other non-S&E occupations	Other
female	nonscience	Non-S&E precollege teachers	Social Sciences
female	comp sci, math, engineer	Chemical engineers	STEM
male	comp sci, math, engineer	Postsecondary teachers - engineering	STEM
male	other science	Earth scientists, geologists and oceanographers	STEM
female	nonscience	Other non-S&E occupations	Other
male	comp sci, math, engineer	Civil, architectural or sanitary engineers	STEM
female	comp sci, math, engineer	Mathematical scientists	STEM
male	nonscience	Non-S&E Managers	STEM
male	nonscience	Management-related occupations	Other
female	nonscience	Sales and marketing occupations	Other
female	comp sci, math, engineer	Computer and information scientists	STEM
female	other science	Other social and related scientists	Social Sciences
female	nonscience	Non-S&E precollege teachers	Social Sciences
male	nonscience	Management-related occupations	Other
female	nonscience	Other non-S&E occupations	Other
male	nonscience	Management-related occupations	Other
female	nonscience	Non-S&E postsecondary teachers	Other
male	nonscience	Non-S&E Managers	STEM
female	nonscience	Other non-S&E occupations	Other
female	nonscience	Management-related occupations	Other
male	comp sci, math, engineer	Aerospace, aeronautical or astronautical engineers	STEM
male	nonscience	Non-S&E Managers	STEM
male	comp sci, math, engineer	Mechanical engineers	STEM
female	comp sci, math, engineer	Computer and information scientists	STEM
male	nonscience	Management-related occupations	Other
male	nonscience	Non-S&E Managers	STEM
male	nonscience	Other non-S&E occupations	Other
male	comp sci, math, engineer	Computer and information scientists	STEM
female	nonscience	Non-S&E Managers	STEM
female	nonscience	Social services and related occupations	Social Sciences
male	nonscience	Management-related occupations	Other
male	nonscience	Social services and related occupations	Social Sciences
female	comp sci, math, engineer	Civil, architectural or sanitary engineers	STEM
male	comp sci, math, engineer	Computer and information scientists	STEM
male	nonscience	Sales and marketing occupations	Other
female	nonscience	Other non-S&E occupations	Other
female	other science	Biological and medical scientists	STEM
male	nonscience	Management-related occupations	Other
female	nonscience	Non-S&E Managers	STEM
male	nonscience	Sales and marketing occupations	Other
male	other science	Other social and related scientists	Social Sciences
female	other science	Other physical & related scientists	STEM
female	nonscience	Management-related occupations	Other
male	nonscience	Non-S&E Managers	STEM
male	nonscience	Management-related occupations	Other
male	nonscience	Sales and marketing occupations	Other
female	other science	Psychologists	Social Sciences
male	comp sci, math, engineer	Computer and information scientists	STEM
male	nonscience	Non-S&E Managers	STEM
male	nonscience	Non-S&E Managers	STEM
female	nonscience	Art, humanities and related occupations	Humanities
male	comp sci, math, engineer	Industrial engineers	STEM
male	nonscience	Other non-S&E occupations	Other
male	other science	Earth scientists, geologists and oceanographers	STEM
female	nonscience	Non-S&E Managers	STEM
female	nonscience	Art, humanities and related occupations	Humanities
male	other science	Chemists, except biochemists	STEM
female	other science	Earth scientists, geologists and oceanographers	STEM
male	nonscience	Other non-S&E occupations	Other
male	comp sci, math, engineer	Computer and information scientists	STEM
male	nonscience	Management-related occupations	Other
female	nonscience	Management-related occupations	Other
female	other science	Chemists, except biochemists	STEM
male	nonscience	Management-related occupations	Other
female	nonscience	Management-related occupations	Other
male	nonscience	Sales and marketing occupations	Other
male	nonscience	Non-S&E Managers	STEM
male	other science	Economists	Social Sciences
female	comp sci, math, engineer	Computer and information scientists	STEM
male	nonscience	Non-S&E Managers	STEM
male	nonscience	Non-S&E Managers	STEM
female	nonscience	Art, humanities and related occupations	Humanities
female	other science	Other physical & related scientists	STEM
male	other science	Other physical & related scientists	STEM
male	nonscience	Other non-S&E occupations	Other
female	nonscience	Non-S&E precollege teachers	Social Sciences
female	other science	Other physical & related scientists	STEM
female	nonscience	Other non-S&E occupations	Other
male	other science	Physicists and astronomers	STEM
female	comp sci, math, engineer	Computer and information scientists	STEM
male	comp sci, math, engineer	Computer and information scientists	STEM
male	nonscience	Management-related occupations	Other
female	nonscience	Social services and related occupations	Social Sciences
female	other science	Biological and medical scientists	STEM
male	comp sci, math, engineer	Aerospace, aeronautical or astronautical engineers	STEM
male	comp sci, math, engineer	Computer and information scientists	STEM
female	comp sci, math, engineer	Postsecondary teachers - engineering	STEM
male	nonscience	Sales and marketing occupations	Other
male	nonscience	Non-S&E Managers	STEM
male	nonscience	Other non-S&E occupations	Other
male	comp sci, math, engineer	Computer and information scientists	STEM
male	comp sci, math, engineer	Computer and information scientists	STEM
male	nonscience	Management-related occupations	Other
female	nonscience	Other non-S&E occupations	Other
male	comp sci, math, engineer	Computer and information scientists	STEM
male	nonscience	Sales and marketing occupations	Other
male	nonscience	Sales and marketing occupations	Other
female	nonscience	Non-S&E precollege teachers	Social Sciences
male	other science	Postsecondary teachers - social and related sciences	Social Sciences
female	nonscience	Management-related occupations	Other
female	nonscience	Management-related occupations	Other
female	nonscience	Non-S&E Managers	STEM
female	other science	Political scientists	Social Sciences
male	comp sci, math, engineer	Mechanical engineers	STEM
male	comp sci, math, engineer	Mechanical engineers	STEM
male	other science	Biological and medical scientists	STEM
male	nonscience	Management-related occupations	Other
male	comp sci, math, engineer	Computer and information scientists	STEM
female	nonscience	Management-related occupations	Other
female	nonscience	Non-S&E Managers	STEM
female	nonscience	Non-S&E precollege teachers	Social Sciences
female	nonscience	Sales and marketing occupations	Other
female	other science	Biological and medical scientists	STEM
female	comp sci, math, engineer	Computer and information scientists	STEM
male	comp sci, math, engineer	Electrical or computer hardware engineers	STEM
male	other science	Agricultural & food scientists	STEM
female	nonscience	Non-S&E Managers	STEM
female	nonscience	Management-related occupations	Other
male	other science	Biological and medical scientists	STEM
male	other science	Other social and related scientists	Social Sciences
female	other science	Postsecondary teachers - life and related sciences	STEM
male	nonscience	Social services and related occupations	Social Sciences
male	nonscience	Management-related occupations	Other
female	comp sci, math, engineer	Computer and information scientists	STEM
female	nonscience	Non-S&E precollege teachers	Social Sciences
female	nonscience	Non-S&E precollege teachers	Social Sciences
female	nonscience	Management-related occupations	Other
female	nonscience	Management-related occupations	Other
male	comp sci, math, engineer	Mechanical engineers	STEM
male	other science	Chemists, except biochemists	STEM
male	comp sci, math, engineer	Civil, architectural or sanitary engineers	STEM
male	nonscience	Social services and related occupations	Social Sciences
male	nonscience	Other non-S&E occupations	Other
female	other science	Biological and medical scientists	STEM
male	comp sci, math, engineer	Aerospace, aeronautical or astronautical engineers	STEM
female	nonscience	Non-S&E Managers	STEM
male	nonscience	Non-S&E Managers	STEM
female	comp sci, math, engineer	Computer and information scientists	STEM
male	nonscience	Management-related occupations	Other
male	nonscience	Other non-S&E occupations	Other
male	comp sci, math, engineer	Electrical or computer hardware engineers	STEM
male	comp sci, math, engineer	Postsecondary teachers - computer and math sciences	STEM
female	nonscience	Management-related occupations	Other
male	other science	Chemists, except biochemists	STEM
male	comp sci, math, engineer	Computer and information scientists	STEM
female	comp sci, math, engineer	Electrical or computer hardware engineers	STEM
male	comp sci, math, engineer	Other engineers	STEM
male	nonscience	Sales and marketing occupations	Other
male	nonscience	Management-related occupations	Other
female	nonscience	Non-S&E postsecondary teachers	Other
female	nonscience	Non-S&E postsecondary teachers	Other
female	nonscience	Management-related occupations	Other
female	nonscience	Non-S&E Managers	STEM
female	nonscience	Other non-S&E occupations	Other
male	nonscience	Non-S&E Managers	STEM
male	other science	Postsecondary teachers - social and related sciences	Social Sciences
female	other science	Postsecondary teachers - life and related sciences	STEM
male	nonscience	Non-S&E Managers	STEM
male	nonscience	Management-related occupations	Other
male	comp sci, math, engineer	Mechanical engineers	STEM
female	comp sci, math, engineer	Computer and information scientists	STEM
male	nonscience	Non-S&E Managers	STEM
male	nonscience	Sales and marketing occupations	Other
male	nonscience	Sales and marketing occupations	Other
female	nonscience	Management-related occupations	Other
male	nonscience	Sales and marketing occupations	Other
male	comp sci, math, engineer	Computer and information scientists	STEM
male	comp sci, math, engineer	Computer and information scientists	STEM
male	nonscience	Non-S&E Managers	STEM
female	nonscience	Sales and marketing occupations	Other
male	other science	Other social and related scientists	Social Sciences
male	nonscience	Non-S&E Managers	STEM
female	nonscience	Non-S&E precollege teachers	Social Sciences
male	comp sci, math, engineer	Chemical engineers	STEM
female	nonscience	Sales and marketing occupations	Other
male	comp sci, math, engineer	Electrical or computer hardware engineers	STEM
male	comp sci, math, engineer	Civil, architectural or sanitary engineers	STEM
male	other science	Agricultural & food scientists	STEM
male	comp sci, math, engineer	Electrical or computer hardware engineers	STEM
male	nonscience	Social services and related occupations	Social Sciences
female	nonscience	Non-S&E postsecondary teachers	Other
female	nonscience	Other non-S&E occupations	Other
female	nonscience	Management-related occupations	Other
male	comp sci, math, engineer	Electrical or computer hardware engineers	STEM
male	comp sci, math, engineer	Mathematical scientists	STEM
male	nonscience	Other non-S&E occupations	Other
female	nonscience	Management-related occupations	Other
male	nonscience	Other non-S&E occupations	Other
male	nonscience	Other non-S&E occupations	Other
female	nonscience	Non-S&E precollege teachers	Social Sciences
male	comp sci, math, engineer	Computer and information scientists	STEM
male	nonscience	Non-S&E postsecondary teachers	Other
male	nonscience	Management-related occupations	Other
female	nonscience	Other non-S&E occupations	Other
male	nonscience	Non-S&E Managers	STEM
male	comp sci, math, engineer	Aerospace, aeronautical or astronautical engineers	STEM
male	comp sci, math, engineer	Aerospace, aeronautical or astronautical engineers	STEM
male	comp sci, math, engineer	Electrical or computer hardware engineers	STEM
male	nonscience	Other non-S&E occupations	Other
male	nonscience	Other non-S&E occupations	Other
male	other science	Biological and medical scientists	STEM
female	nonscience	Art, humanities and related occupations	Humanities
male	nonscience	Non-S&E Managers	STEM
male	comp sci, math, engineer	Civil, architectural or sanitary engineers	STEM
female	nonscience	Non-S&E postsecondary teachers	Other
male	nonscience	Management-related occupations	Other
male	nonscience	Management-related occupations	Other
male	comp sci, math, engineer	Electrical or computer hardware engineers	STEM
male	comp sci, math, engineer	Electrical or computer hardware engineers	STEM
male	comp sci, math, engineer	Electrical or computer hardware engineers	STEM
male	nonscience	Art, humanities and related occupations	Humanities
male	comp sci, math, engineer	Computer and information scientists	STEM
male	nonscience	Non-S&E Managers	STEM
female	comp sci, math, engineer	Civil, architectural or sanitary engineers	STEM
male	comp sci, math, engineer	Computer and information scientists	STEM
female	nonscience	Sales and marketing occupations	Other
female	nonscience	Management-related occupations	Other
female	other science	Biological and medical scientists	STEM
male	nonscience	Non-S&E postsecondary teachers	Other
male	other science	Earth scientists, geologists and oceanographers	STEM
male	comp sci, math, engineer	Civil, architectural or sanitary engineers	STEM
male	comp sci, math, engineer	Computer and information scientists	STEM
female	nonscience	Other non-S&E occupations	Other
male	nonscience	Non-S&E precollege teachers	Social Sciences
female	nonscience	Other non-S&E occupations	Other
female	nonscience	Non-S&E precollege teachers	Social Sciences
male	nonscience	Other non-S&E occupations	Other
female	nonscience	Non-S&E precollege teachers	Social Sciences
male	comp sci, math, engineer	Computer and information scientists	STEM
male	comp sci, math, engineer	Aerospace, aeronautical or astronautical engineers	STEM
male	comp sci, math, engineer	Other engineers	STEM
male	nonscience	Non-S&E Managers	STEM
male	comp sci, math, engineer	Computer and information scientists	STEM
female	nonscience	Other non-S&E occupations	Other
male	comp sci, math, engineer	Other engineers	STEM
male	comp sci, math, engineer	Postsecondary teachers - engineering	STEM
female	comp sci, math, engineer	Postsecondary teachers - engineering	STEM
male	comp sci, math, engineer	Other engineers	STEM
female	nonscience	Sales and marketing occupations	Other
female	nonscience	Management-related occupations	Other
female	nonscience	Other non-S&E occupations	Other
male	nonscience	Non-S&E Managers	STEM
male	nonscience	Other non-S&E occupations	Other
male	nonscience	Other non-S&E occupations	Other
male	nonscience	Non-S&E Managers	STEM
female	nonscience	Management-related occupations	Other
female	nonscience	Sales and marketing occupations	Other
female	nonscience	Management-related occupations	Other
male	nonscience	Non-S&E postsecondary teachers	Other
female	nonscience	Non-S&E postsecondary teachers	Other
female	nonscience	Social services and related occupations	Social Sciences
male	nonscience	Non-S&E postsecondary teachers	Other
male	comp sci, math, engineer	Computer and information scientists	STEM
female	other science	Economists	Social Sciences
male	nonscience	Non-S&E postsecondary teachers	Other
male	other science	Economists	Social Sciences
female	nonscience	Other non-S&E occupations	Other
male	comp sci, math, engineer	Computer and information scientists	STEM
female	nonscience	Other non-S&E occupations	Other
[truncated: 53,909 more rows]
