# Supplementary material for: Diversify the syllabi: Underrepresentation of female authors in college course readings
Source: PLoS One. 2020 Oct 28;15(10):e0239012. doi: 10.1371/journal.pone.0239012 (PMC7592743; doi:10.1371/journal.pone.0239012)
Supplement: S3 Data — (CSV) [file pone.0239012.s003.csv]

field	male	female
STEM	19	25
STEM	9	17
STEM	27	1
STEM	1	29
STEM	18	24
STEM	36	19
STEM	28	6
STEM	32	11
Social Sciences	34	7
Social Sciences	33	13
Social Sciences	17	5
Social Sciences	14	10
Social Sciences	11	21
Social Sciences	30	34
STEM	8	16
STEM	22	20
STEM	16	4
STEM	4	27
STEM	24	35
STEM	20	8
STEM	15	3
STEM	26	35
STEM	31	14
Social Sciences	13	26
Social Sciences	29	2
Social Sciences	6	31
Social Sciences	12	28
Social Sciences	2	9
Humanities	7	12
Humanities	21	23
Humanities	25	33
Humanities	35	32
Other	23	18
Social Sciences	5	15
Other	10	22
